# Supplementary material for: Improved utilization of soybean meal through fermentation with commensal Shewanella sp. MR-7 in turbot (Scophthalmus maximus L.)
Source: Microb Cell Fact. 2019 Dec 16;18:214. doi: 10.1186/s12934-019-1265-z (PMC6913000; doi:10.1186/s12934-019-1265-z)
Supplement: Supplementary file 2 — Additional file 2: Table S2. COG function annotation of Shewanella sp. MR-7. [file 12934_2019_1265_MOESM2_ESM.xlsx]

## Sheet: Sheet1
Table S2 COG function annotation of Shewanella sp. MR-7
Gene ID	COG ID	COG Description	COG Type	Type Description	Category	Identity(%)	Align_len	Location	Gene Description
gene0004	ENOG410XNMH	Histidine kinase	T	Signal transduction mechanisms	CELLULAR PROCESSES AND SIGNALING	292	40.4	Scaffold1	sensor domain-containing diguanylate cyclase
gene0040	ENOG410XNMH	Histidine kinase	T	Signal transduction mechanisms	CELLULAR PROCESSES AND SIGNALING	1429	79.3	Scaffold1	diguanylate cyclase
gene0140	ENOG410XNMH	Histidine kinase	T	Signal transduction mechanisms	CELLULAR PROCESSES AND SIGNALING	450	98.7	Scaffold1	diguanylate cyclase
gene0226	ENOG410XNMH	Histidine kinase	T	Signal transduction mechanisms	CELLULAR PROCESSES AND SIGNALING	279	99.6	Scaffold1	chemotaxis protein CheR
gene0244	ENOG410XNMH	Histidine kinase	T	Signal transduction mechanisms	CELLULAR PROCESSES AND SIGNALING	1464	85.2	Scaffold2	GGDEF domain-containing protein
gene0326	ENOG410XNMH	Histidine kinase	T	Signal transduction mechanisms	CELLULAR PROCESSES AND SIGNALING	848	98	Scaffold2	bifunctional diguanylate cyclase/phosphodiesterase
gene0395	ENOG410XNMH	Histidine kinase	T	Signal transduction mechanisms	CELLULAR PROCESSES AND SIGNALING	571	89.8	Scaffold2	diguanylate cyclase
gene0422	ENOG410XNMH	Histidine kinase	T	Signal transduction mechanisms	CELLULAR PROCESSES AND SIGNALING	389	78.9	Scaffold2	GGDEF domain-containing protein
gene0439	ENOG410XNMH	Histidine kinase	T	Signal transduction mechanisms	CELLULAR PROCESSES AND SIGNALING	485	94.4	Scaffold2	GGDEF domain-containing protein
gene0614	ENOG410XNMH	Histidine kinase	T	Signal transduction mechanisms	CELLULAR PROCESSES AND SIGNALING	1122	91	Scaffold3	histidine kinase
gene0705	ENOG410XNMH	Histidine kinase	T	Signal transduction mechanisms	CELLULAR PROCESSES AND SIGNALING	1339	94.2	Scaffold3	sensor histidine kinase
gene0706	ENOG410XNMH	Histidine kinase	T	Signal transduction mechanisms	CELLULAR PROCESSES AND SIGNALING	407	94.6	Scaffold3	sensor histidine kinase
gene1057	ENOG410XNMH	Histidine kinase	T	Signal transduction mechanisms	CELLULAR PROCESSES AND SIGNALING	937	93.7	Scaffold5	deoxyguanosine kinase
gene1162	ENOG410XNMH	Histidine kinase	T	Signal transduction mechanisms	CELLULAR PROCESSES AND SIGNALING	467	96.1	Scaffold6	diguanylate cyclase
gene1305	ENOG410XNMH	Histidine kinase	T	Signal transduction mechanisms	CELLULAR PROCESSES AND SIGNALING	265	37	Scaffold7	GGDEF domain-containing protein
gene1306	ENOG410XNMH	Histidine kinase	T	Signal transduction mechanisms	CELLULAR PROCESSES AND SIGNALING	497	35	Scaffold7	EAL domain protein
gene1338	ENOG410XNMH	Histidine kinase	T	Signal transduction mechanisms	CELLULAR PROCESSES AND SIGNALING	312	43.9	Scaffold7	hypothetical protein
gene1339	ENOG410XNMH	Histidine kinase	T	Signal transduction mechanisms	CELLULAR PROCESSES AND SIGNALING	664	42.9	Scaffold7	GGDEF domain-containing protein
gene1370	ENOG410XNMH	Histidine kinase	T	Signal transduction mechanisms	CELLULAR PROCESSES AND SIGNALING	1017	97.1	Scaffold7	TMAO reductase system sensor histidine kinase/response regulator TorS
gene1392	ENOG410XNMH	Histidine kinase	T	Signal transduction mechanisms	CELLULAR PROCESSES AND SIGNALING	508	99.8	Scaffold7	GGDEF-domain containing protein
gene1403	ENOG410XNMH	Histidine kinase	T	Signal transduction mechanisms	CELLULAR PROCESSES AND SIGNALING	761	90.3	Scaffold7	GGDEF domain-containing protein
gene1438	ENOG410XNMH	Histidine kinase	T	Signal transduction mechanisms	CELLULAR PROCESSES AND SIGNALING	929	98.1	Scaffold7	two-component sensor histidine kinase BarA
gene1651	ENOG410XNMH	Histidine kinase	T	Signal transduction mechanisms	CELLULAR PROCESSES AND SIGNALING	256	94.9	Scaffold9	chemotaxis protein CheR
gene1654	ENOG410XNMH	Histidine kinase	T	Signal transduction mechanisms	CELLULAR PROCESSES AND SIGNALING	543	96.5	Scaffold9	diguanylate cyclase
gene1704	ENOG410XNMH	Histidine kinase	T	Signal transduction mechanisms	CELLULAR PROCESSES AND SIGNALING	727	97.4	Scaffold9	bifunctional diguanylate cyclase/phosphodiesterase
gene1964	ENOG410XNMH	Histidine kinase	T	Signal transduction mechanisms	CELLULAR PROCESSES AND SIGNALING	431	96.3	Scaffold10	ammonia channel protein
gene2048	ENOG410XNMH	Histidine kinase	T	Signal transduction mechanisms	CELLULAR PROCESSES AND SIGNALING	1073	93.6	Scaffold11	diguanylate cyclase
gene2246	ENOG410XNMH	Histidine kinase	T	Signal transduction mechanisms	CELLULAR PROCESSES AND SIGNALING	683	97.4	Scaffold12	GGDEF-domain containing protein
gene2296	ENOG410XNMH	Histidine kinase	T	Signal transduction mechanisms	CELLULAR PROCESSES AND SIGNALING	545	98.5	Scaffold12	two-component system response regulator
gene2298	ENOG410XNMH	Histidine kinase	T	Signal transduction mechanisms	CELLULAR PROCESSES AND SIGNALING	883	86.9	Scaffold12	hybrid sensor histidine kinase/response regulator
gene2364	ENOG410XNMH	Histidine kinase	T	Signal transduction mechanisms	CELLULAR PROCESSES AND SIGNALING	302	93.7	Scaffold13	GGDEF domain-containing protein
gene2414	ENOG410XNMH	Histidine kinase	T	Signal transduction mechanisms	CELLULAR PROCESSES AND SIGNALING	416	99.3	Scaffold13	ammonium transporter
gene2428	ENOG410XNMH	Histidine kinase	T	Signal transduction mechanisms	CELLULAR PROCESSES AND SIGNALING	635	87.7	Scaffold13	diguanylate cyclase
gene2519	ENOG410XNMH	Histidine kinase	T	Signal transduction mechanisms	CELLULAR PROCESSES AND SIGNALING	1474	88.9	Scaffold14	diguanylate cyclase
gene2569	ENOG410XNMH	Histidine kinase	T	Signal transduction mechanisms	CELLULAR PROCESSES AND SIGNALING	1236	99.8	Scaffold15	sensor histidine kinase
gene2576	ENOG410XNMH	Histidine kinase	T	Signal transduction mechanisms	CELLULAR PROCESSES AND SIGNALING	324	99.7	Scaffold15	GGDEF domain-containing protein
gene2594	ENOG410XNMH	Histidine kinase	T	Signal transduction mechanisms	CELLULAR PROCESSES AND SIGNALING	555	97.1	Scaffold15	D-glycero-D-manno-heptose 1-phosphate guanosyltransferase
gene2607	ENOG410XNMH	Histidine kinase	T	Signal transduction mechanisms	CELLULAR PROCESSES AND SIGNALING	572	93	Scaffold15	GGDEF domain-containing response regulator
gene2609	ENOG410XNMH	Histidine kinase	T	Signal transduction mechanisms	CELLULAR PROCESSES AND SIGNALING	716	92.7	Scaffold15	sensor histidine kinase
gene2670	ENOG410XNMH	Histidine kinase	T	Signal transduction mechanisms	CELLULAR PROCESSES AND SIGNALING	1655	83.4	Scaffold15	hypothetical protein
gene2926	ENOG410XNMH	Histidine kinase	T	Signal transduction mechanisms	CELLULAR PROCESSES AND SIGNALING	1209	92.5	Scaffold18	diguanylate cyclase
gene2982	ENOG410XNMH	Histidine kinase	T	Signal transduction mechanisms	CELLULAR PROCESSES AND SIGNALING	697	99.9	Scaffold18	two-component sensor histidine kinase
gene3018	ENOG410XNMH	Histidine kinase	T	Signal transduction mechanisms	CELLULAR PROCESSES AND SIGNALING	461	95	Scaffold19	diguanylate cyclase
gene3211	ENOG410XNMH	Histidine kinase	T	Signal transduction mechanisms	CELLULAR PROCESSES AND SIGNALING	1010	97.1	Scaffold21	GGDEF domain-containing protein
gene3231	ENOG410XNMH	Histidine kinase	T	Signal transduction mechanisms	CELLULAR PROCESSES AND SIGNALING	578	93.6	Scaffold21	GGDEF domain-containing protein
gene3358	ENOG410XNMH	Histidine kinase	T	Signal transduction mechanisms	CELLULAR PROCESSES AND SIGNALING	315	93	Scaffold23	diguanylate cyclase
gene3437	ENOG410XNMH	Histidine kinase	T	Signal transduction mechanisms	CELLULAR PROCESSES AND SIGNALING	570	38.9	Scaffold23	GGDEF domain-containing protein
gene3454	ENOG410XNMH	Histidine kinase	T	Signal transduction mechanisms	CELLULAR PROCESSES AND SIGNALING	700	97	Scaffold24	GGDEF domain-containing protein
gene3554	ENOG410XNMH	Histidine kinase	T	Signal transduction mechanisms	CELLULAR PROCESSES AND SIGNALING	567	79.9	Scaffold25	diguanylate cyclase
gene3609	ENOG410XNMH	Histidine kinase	T	Signal transduction mechanisms	CELLULAR PROCESSES AND SIGNALING	496	98	Scaffold26	GGDEF domain-containing protein
gene3617	ENOG410XNMH	Histidine kinase	T	Signal transduction mechanisms	CELLULAR PROCESSES AND SIGNALING	351	98	Scaffold26	PAS domain-containing sensor histidine kinase
gene3910	ENOG410XNMH	Histidine kinase	T	Signal transduction mechanisms	CELLULAR PROCESSES AND SIGNALING	617	92.1	Scaffold32	deoxynucleoside kinase
gene3976	ENOG410XNMH	Histidine kinase	T	Signal transduction mechanisms	CELLULAR PROCESSES AND SIGNALING	328	97.9	Scaffold33	diguanylate cyclase
gene3982	ENOG410XNMH	Histidine kinase	T	Signal transduction mechanisms	CELLULAR PROCESSES AND SIGNALING	345	80.6	Scaffold33	diguanylate cyclase
gene3997	ENOG410XNMH	Histidine kinase	T	Signal transduction mechanisms	CELLULAR PROCESSES AND SIGNALING	856	92.8	Scaffold33	GGDEF domain-containing protein
gene4057	ENOG410XNMH	Histidine kinase	T	Signal transduction mechanisms	CELLULAR PROCESSES AND SIGNALING	321	87.5	Scaffold34	GGDEF domain-containing protein
gene4291	ENOG410XNMH	Histidine kinase	T	Signal transduction mechanisms	CELLULAR PROCESSES AND SIGNALING	816	88.4	Scaffold40	sensor domain-containing phosphodiesterase
gene4337	ENOG410XNMH	Histidine kinase	T	Signal transduction mechanisms	CELLULAR PROCESSES AND SIGNALING	878	95.7	Scaffold42	GGDEF domain-containing protein
gene4409	ENOG410XNMH	Histidine kinase	T	Signal transduction mechanisms	CELLULAR PROCESSES AND SIGNALING	233	94.8	Scaffold45	diguanylate phosphodiesterase
gene0007	ENOG4111GJZ	membrane protein YcdZ	S	Function unknown	POORLY CHARACTERIZED	163	100	Scaffold1	hypothetical protein
gene0009	COG1529	Aldehyde oxidase and xanthine dehydrogenase, molybdopterin binding	C	Energy production and conversion	METABOLISM	748	98.1	Scaffold1	xanthine dehydrogenase
gene0010	COG2080	(2Fe-2S)-binding domain protein	C	Energy production and conversion	METABOLISM	150	100	Scaffold1	(2Fe-2S)-binding protein
gene0011	COG2068	4-diphosphocytidyl-2c-methyl-d-erythritol synthase	S	Function unknown	POORLY CHARACTERIZED	224	88.4	Scaffold1	xanthine dehydrogenase
gene0012	COG1975	xanthine dehydrogenase	O	Posttranslational modification, protein turnover, chaperones	CELLULAR PROCESSES AND SIGNALING	337	86.6	Scaffold1	hypothetical protein
gene0014	COG0491	Beta-lactamase domain protein	S	Function unknown	POORLY CHARACTERIZED	214	93.5	Scaffold1	hypothetical protein
gene1419	COG0491	Beta-lactamase domain protein	S	Function unknown	POORLY CHARACTERIZED	280	99.6	Scaffold7	MBL fold metallo-hydrolase
gene3429	COG0491	Beta-lactamase domain protein	S	Function unknown	POORLY CHARACTERIZED	267	89.1	Scaffold23	hydroxyacylglutathione hydrolase
gene0015	COG0596	Alpha beta hydrolase	S	Function unknown	POORLY CHARACTERIZED	429	96.5	Scaffold1	alpha/beta hydrolase
gene0391	COG0596	Alpha beta hydrolase	S	Function unknown	POORLY CHARACTERIZED	301	94.4	Scaffold2	prolyl aminopeptidase. Serine peptidase. MEROPS family S33
gene1006	COG0596	Alpha beta hydrolase	S	Function unknown	POORLY CHARACTERIZED	276	97.1	Scaffold5	2-succinyl-6-hydroxy-2,4-cyclohexadiene-1-carboxylate synthase
gene1730	COG0596	Alpha beta hydrolase	S	Function unknown	POORLY CHARACTERIZED	266	96.6	Scaffold9	alpha/beta hydrolase fold
gene2907	COG0596	Alpha beta hydrolase	S	Function unknown	POORLY CHARACTERIZED	240	98.3	Scaffold18	pimeloyl-acyl-carrier protein methyl ester esterase
gene3477	COG0596	Alpha beta hydrolase	S	Function unknown	POORLY CHARACTERIZED	267	95.1	Scaffold24	2-succinyl-6-hydroxy-2,4-cyclohexadiene-1-carboxylate synthase
gene3771	COG0596	Alpha beta hydrolase	S	Function unknown	POORLY CHARACTERIZED	320	97.2	Scaffold29	alpha/beta hydrolase fold
gene3943	COG0596	Alpha beta hydrolase	S	Function unknown	POORLY CHARACTERIZED	268	50.4	Scaffold32	cation transporter
gene0017	COG0550	Releases the supercoiling and torsional tension of DNA, which is introduced during the DNA replication and transcription, by transiently cleaving and rejoining one strand of the DNA duplex. Introduces a single-strand break via transesterification at a target site in duplex DNA. The scissile phosphodiester is attacked by the catalytic tyrosine of the enzyme, resulting in the formation of a DNA-(5'…	L	Replication, recombination and repair	INFORMATION STORAGE AND PROCESSING	707	94.5	Scaffold1	DNA topoisomerase III
gene0710	COG0550	Releases the supercoiling and torsional tension of DNA, which is introduced during the DNA replication and transcription, by transiently cleaving and rejoining one strand of the DNA duplex. Introduces a single-strand break via transesterification at a target site in duplex DNA. The scissile phosphodiester is attacked by the catalytic tyrosine of the enzyme, resulting in the formation of a DNA-(5'…	L	Replication, recombination and repair	INFORMATION STORAGE AND PROCESSING	878	99.3	Scaffold4	DNA topoisomerase I
gene0019	COG1115	amino acid carrier protein	E	Amino acid transport and metabolism	METABOLISM	495	97.4	Scaffold1	sodium:alanine symporter
gene0707	COG1115	amino acid carrier protein	E	Amino acid transport and metabolism	METABOLISM	221	96.4	Scaffold3	transporter
gene1503	COG1115	amino acid carrier protein	E	Amino acid transport and metabolism	METABOLISM	466	98.9	Scaffold8	sodium:alanine symporter
gene0020	COG0034	glutamine phosphoribosylpyrophosphate amidotransferase	F	Nucleotide transport and metabolism	METABOLISM	504	99.6	Scaffold1	amidophosphoribosyltransferase
gene0021	COG1286	Colicin v production protein	S	Function unknown	POORLY CHARACTERIZED	162	98.1	Scaffold1	bacteriocin production protein
gene0022	COG3147	Sporulation domain-containing protein	S	Function unknown	POORLY CHARACTERIZED	261	89.3	Scaffold1	sporulation protein
gene0023	COG0285	Folylpolyglutamate synthase	H	Coenzyme transport and metabolism	METABOLISM	432	96.1	Scaffold1	bifunctional folylpolyglutamate synthase/dihydrofolate synthase
gene0024	COG0101	Formation of pseudouridine at positions 38, 39 and 40 in the anticodon stem and loop of transfer RNAs (By similarity)	J	Translation, ribosomal structure and biogenesis	INFORMATION STORAGE AND PROCESSING	261	99.2	Scaffold1	tRNA pseudouridine(38,39,40) synthase TruA
gene0025	COG3170	Pilus assembly protein	N;U	Cell motility; Intracellular trafficking, secretion, and vesicular transport	CELLULAR PROCESSES AND SIGNALING;CELLULAR PROCESSES AND SIGNALING	1121	90.9	Scaffold1	pilus assembly protein FimV
gene0026	COG0136	Catalyzes the NADPH-dependent formation of L-aspartate- semialdehyde (L-ASA) by the reductive dephosphorylation of L- aspartyl-4-phosphate (By similarity)	E	Amino acid transport and metabolism	METABOLISM	338	99.7	Scaffold1	aspartate-semialdehyde dehydrogenase
gene0027	COG0111	Dehydrogenase	E	Amino acid transport and metabolism	METABOLISM	376	97.3	Scaffold1	erythronate-4-phosphate dehydrogenase
gene0702	COG0111	Dehydrogenase	E	Amino acid transport and metabolism	METABOLISM	409	99.8	Scaffold3	D-3-phosphoglycerate dehydrogenase
gene2562	COG0111	Dehydrogenase	E	Amino acid transport and metabolism	METABOLISM	176	89.2	Scaffold15	dihydrofolate reductase
gene0028	COG0304	Catalyzes the condensation reaction of fatty acid synthesis by the addition to an acyl acceptor of two carbons from malonyl-ACP (By similarity)	I	Lipid transport and metabolism	METABOLISM	408	99.3	Scaffold1	3-oxoacyl-acyl-carrier-protein synthase I
gene0370	COG0304	Catalyzes the condensation reaction of fatty acid synthesis by the addition to an acyl acceptor of two carbons from malonyl-ACP (By similarity)	I	Lipid transport and metabolism	METABOLISM	385	94.3	Scaffold2	beta-ketoacyl-acyl-carrier-protein synthase II
gene0374	COG0304	Catalyzes the condensation reaction of fatty acid synthesis by the addition to an acyl acceptor of two carbons from malonyl-ACP (By similarity)	I	Lipid transport and metabolism	METABOLISM	416	98.3	Scaffold2	beta-ketoacyl-ACP synthase II
gene1276	COG0304	Catalyzes the condensation reaction of fatty acid synthesis by the addition to an acyl acceptor of two carbons from malonyl-ACP (By similarity)	I	Lipid transport and metabolism	METABOLISM	412	99	Scaffold6	3-oxoacyl-acp synthase II
gene0029	COG0665	Catalyzes the last two steps in the biosynthesis of 5- methylaminomethyl-2-thiouridine (mnm(5)s(2)U) at the wobble position (U34) in tRNA. Catalyzes the FAD-dependent demodification of cmnm(5)s(2)U34 to nm(5)s(2)U34, followed by the transfer of a methyl group from S-adenosyl-L-methionine to nm(5)s(2)U34, to form mnm(5)s(2)U34 (By similarity)	E	Amino acid transport and metabolism	METABOLISM	640	94.5	Scaffold1	FAD dependent oxidoreductase
gene0524	COG0665	Catalyzes the last two steps in the biosynthesis of 5- methylaminomethyl-2-thiouridine (mnm(5)s(2)U) at the wobble position (U34) in tRNA. Catalyzes the FAD-dependent demodification of cmnm(5)s(2)U34 to nm(5)s(2)U34, followed by the transfer of a methyl group from S-adenosyl-L-methionine to nm(5)s(2)U34, to form mnm(5)s(2)U34 (By similarity)	E	Amino acid transport and metabolism	METABOLISM	491	93.9	Scaffold3	FAD-dependent oxidoreductase
gene0030	COG0219	Methylates the ribose at the nucleotide 34 wobble position in the two leucyl isoacceptors tRNA(Leu)(CmAA) and tRNA(Leu)(cmnm5UmAA). Catalyzes the methyl transfer from S- adenosyl-L-methionine to the 2'-OH of the wobble nucleotide (By similarity)	J	Translation, ribosomal structure and biogenesis	INFORMATION STORAGE AND PROCESSING	202	97	Scaffold1	RNA methyltransferase
gene4294	COG0219	Methylates the ribose at the nucleotide 34 wobble position in the two leucyl isoacceptors tRNA(Leu)(CmAA) and tRNA(Leu)(cmnm5UmAA). Catalyzes the methyl transfer from S- adenosyl-L-methionine to the 2'-OH of the wobble nucleotide (By similarity)	J	Translation, ribosomal structure and biogenesis	INFORMATION STORAGE AND PROCESSING	154	99.4	Scaffold41	tRNA (cytosine(34)-2'-O)-methyltransferase TrmL
gene0031	ENOG410XUIT	YfcL protein	S	Function unknown	POORLY CHARACTERIZED	93	98.9	Scaffold1	hypothetical protein
gene0032	COG3199	ATP-NAD AcoX kinase	S	Function unknown	POORLY CHARACTERIZED	380	98.2	Scaffold1	ATP-NAD kinase
gene0033	ENOG410XQVS	Major Facilitator superfamily	G	Carbohydrate transport and metabolism	METABOLISM	362	99.2	Scaffold1	MFS transporter
gene0034	COG0082	5-enolpyruvylshikimate-3-phosphate phospholyase	E	Amino acid transport and metabolism	METABOLISM	364	99.5	Scaffold1	chorismate synthase
gene0035	COG2890	Methylates the class 1 translation termination release factors RF1 PrfA and RF2 PrfB on the glutamine residue of the universally conserved GGQ motif (By similarity)	J	Translation, ribosomal structure and biogenesis	INFORMATION STORAGE AND PROCESSING	314	99.7	Scaffold1	ribosomal protein L3 N(5)-glutamine methyltransferase
gene1978	COG2890	Methylates the class 1 translation termination release factors RF1 PrfA and RF2 PrfB on the glutamine residue of the universally conserved GGQ motif (By similarity)	J	Translation, ribosomal structure and biogenesis	INFORMATION STORAGE AND PROCESSING	286	99.7	Scaffold10	N5-glutamine S-adenosyl-L-methionine-dependent methyltransferase
gene0036	COG2840	endodeoxyribonuclease activity	S	Function unknown	POORLY CHARACTERIZED	176	99.4	Scaffold1	Smr protein/MutS2
gene1707	COG2840	endodeoxyribonuclease activity	S	Function unknown	POORLY CHARACTERIZED	196	99	Scaffold9	Smr protein/MutS2
gene0037	COG2062	phosphohistidine phosphatase activity	T	Signal transduction mechanisms	CELLULAR PROCESSES AND SIGNALING	156	99.4	Scaffold1	phosphohistidine phosphatase SixA
gene0038	COG1025	metalloendopeptidase activity	O	Posttranslational modification, protein turnover, chaperones	CELLULAR PROCESSES AND SIGNALING	929	98	Scaffold1	peptidase M16
gene0041	ENOG4112CGX	-	S	Function unknown	POORLY CHARACTERIZED	126	80.2	Scaffold1	hypothetical protein
gene0043	COG1024	Enoyl-CoA hydratase	I	Lipid transport and metabolism	METABOLISM	709	98.6	Scaffold1	fatty acid oxidation complex subunit alpha
gene1195	COG1024	Enoyl-CoA hydratase	I	Lipid transport and metabolism	METABOLISM	281	98.6	Scaffold6	gamma-carboxygeranoyl-CoA hydratase
gene2770	COG1024	Enoyl-CoA hydratase	I	Lipid transport and metabolism	METABOLISM	257	99.6	Scaffold16	enoyl-CoA hydratase
gene2771	COG1024	Enoyl-CoA hydratase	I	Lipid transport and metabolism	METABOLISM	367	98.4	Scaffold16	enoyl-CoA hydratase
gene3296	COG1024	Enoyl-CoA hydratase	I	Lipid transport and metabolism	METABOLISM	689	99.7	Scaffold22	fatty acid oxidation complex subunit alpha
gene4026	COG1024	Enoyl-CoA hydratase	I	Lipid transport and metabolism	METABOLISM	245	100	Scaffold34	enoyl-CoA hydratase
gene0149	COG1250	Dehydrogenase	I	Lipid transport and metabolism	METABOLISM	281	54.4	Scaffold1	3-hydroxybutyryl-CoA dehydrogenase
gene0044	COG0183	acetyl-coa acetyltransferase	I	Lipid transport and metabolism	METABOLISM	436	99.3	Scaffold1	3-ketoacyl-CoA thiolase
gene2767	COG0183	acetyl-coa acetyltransferase	I	Lipid transport and metabolism	METABOLISM	396	98.7	Scaffold16	acetyl-CoA acetyltransferase
gene3297	COG0183	acetyl-coa acetyltransferase	I	Lipid transport and metabolism	METABOLISM	374	99.5	Scaffold22	3-ketoacyl-CoA thiolase
gene0045	COG0714	ATPase activity	S	Function unknown	POORLY CHARACTERIZED	296	99.7	Scaffold1	ATPase AAA
gene0920	COG0714	ATPase activity	S	Function unknown	POORLY CHARACTERIZED	313	99.4	Scaffold4	atpase aaa
gene1316	COG0714	ATPase activity	S	Function unknown	POORLY CHARACTERIZED	319	98.7	Scaffold7	CbbQ/NirQ/NorQ/GpvN family protein
gene3690	COG0714	ATPase activity	S	Function unknown	POORLY CHARACTERIZED	333	98.5	Scaffold27	ATPase AAA
gene0046	COG1721	Conserved protein	S	Function unknown	POORLY CHARACTERIZED	322	98.4	Scaffold1	hypothetical protein
gene0919	COG1721	Conserved protein	S	Function unknown	POORLY CHARACTERIZED	345	95.9	Scaffold4	hypothetical protein
gene3691	COG1721	Conserved protein	S	Function unknown	POORLY CHARACTERIZED	314	97.5	Scaffold27	hypothetical protein
gene0048	COG2304	von Willebrand factor, type A	S	Function unknown	POORLY CHARACTERIZED	338	98.8	Scaffold1	VWA domain-containing protein
gene0050	COG2304	von Willebrand factor, type A	S	Function unknown	POORLY CHARACTERIZED	625	94.6	Scaffold1	hypothetical protein
gene1494	COG2304	von Willebrand factor, type A	S	Function unknown	POORLY CHARACTERIZED	625	93.6	Scaffold8	hypothetical protein
gene3383	COG2304	von Willebrand factor, type A	S	Function unknown	POORLY CHARACTERIZED	758	94.6	Scaffold23	marine proteobacterial sortase target protein
gene3685	COG2304	von Willebrand factor, type A	S	Function unknown	POORLY CHARACTERIZED	848	42.1	Scaffold27	adhesin
gene3694	COG2304	von Willebrand factor, type A	S	Function unknown	POORLY CHARACTERIZED	335	98.5	Scaffold27	VWA domain-containing protein
gene3695	COG2304	von Willebrand factor, type A	S	Function unknown	POORLY CHARACTERIZED	573	98.1	Scaffold27	hypothetical protein
gene0051	ENOG410ZVU4	BatD protein	S	Function unknown	POORLY CHARACTERIZED	538	96.8	Scaffold1	hypothetical protein
gene0052	COG1595	RNA Polymerase	K	Transcription	INFORMATION STORAGE AND PROCESSING	170	97.6	Scaffold1	RNA polymerase sigma factor
gene1143	COG1595	RNA Polymerase	K	Transcription	INFORMATION STORAGE AND PROCESSING	222	97.7	Scaffold6	RNA polymerase sigma factor
gene1635	COG1595	RNA Polymerase	K	Transcription	INFORMATION STORAGE AND PROCESSING	192	100	Scaffold8	RNA polymerase sigma factor RpoE
gene1985	COG1595	RNA Polymerase	K	Transcription	INFORMATION STORAGE AND PROCESSING	166	97	Scaffold10	RNA polymerase subunit sigma-24
gene0053	ENOG4111NWT	Protein of unknown function (DUF3379)	S	Function unknown	POORLY CHARACTERIZED	234	95.3	Scaffold1	hypothetical protein
gene0054	COG0591	symporter	E	Amino acid transport and metabolism	METABOLISM	483	98.8	Scaffold1	sodium:proline symporter
gene1233	COG0591	symporter	E	Amino acid transport and metabolism	METABOLISM	1143	99.1	Scaffold6	sensor histidine kinase
gene2323	COG0591	symporter	E	Amino acid transport and metabolism	METABOLISM	1167	98.8	Scaffold13	histidine kinase
gene2956	COG0591	symporter	E	Amino acid transport and metabolism	METABOLISM	490	98	Scaffold18	sodium:proline symporter
gene0055	COG2067	lipid transport	I	Lipid transport and metabolism	METABOLISM	431	96.5	Scaffold1	aromatic hydrocarbon degradation protein
gene2460	COG2067	lipid transport	I	Lipid transport and metabolism	METABOLISM	442	95.7	Scaffold14	aromatic hydrocarbon degradation protein
gene0056	ENOG4111I8X	glyoxalase bleomycin resistance protein dioxygenase	S	Function unknown	POORLY CHARACTERIZED	128	95.3	Scaffold1	glyoxalase
gene0057	COG2859	Periplasmic Protein	S	Function unknown	POORLY CHARACTERIZED	238	98.7	Scaffold1	hypothetical protein
gene0058	ENOG4111FE8	Efflux transporter rnd family, mfp subunit	M	Cell wall/membrane/envelope biogenesis	CELLULAR PROCESSES AND SIGNALING	308	98.7	Scaffold1	hemolysin D
gene0059	COG0841	acriflavin resistance protein	P	Inorganic ion transport and metabolism	METABOLISM	1075	99.3	Scaffold1	multidrug transporter AcrB
gene0242	COG0841	acriflavin resistance protein	P	Inorganic ion transport and metabolism	METABOLISM	1026	99.6	Scaffold1	acriflavin resistance protein
gene0618	COG0841	acriflavin resistance protein	P	Inorganic ion transport and metabolism	METABOLISM	1067	97.9	Scaffold3	acriflavin resistance protein
gene0758	COG0841	acriflavin resistance protein	P	Inorganic ion transport and metabolism	METABOLISM	1018	98.6	Scaffold4	acriflavin resistance protein
gene0759	COG0841	acriflavin resistance protein	P	Inorganic ion transport and metabolism	METABOLISM	1070	99.1	Scaffold4	acriflavin resistance protein
gene1015	COG0841	acriflavin resistance protein	P	Inorganic ion transport and metabolism	METABOLISM	1033	96.4	Scaffold5	transporter
gene1103	COG0841	acriflavin resistance protein	P	Inorganic ion transport and metabolism	METABOLISM	1055	98.6	Scaffold5	aminoglycoside transporter
gene1206	COG0841	acriflavin resistance protein	P	Inorganic ion transport and metabolism	METABOLISM	1031	99.8	Scaffold6	multidrug transporter
gene1400	COG0841	acriflavin resistance protein	P	Inorganic ion transport and metabolism	METABOLISM	1049	99.9	Scaffold7	multidrug efflux RND transporter permease subunit
gene1411	COG0841	acriflavin resistance protein	P	Inorganic ion transport and metabolism	METABOLISM	1015	99.3	Scaffold7	multidrug transporter AcrB
gene2944	COG0841	acriflavin resistance protein	P	Inorganic ion transport and metabolism	METABOLISM	1002	98.6	Scaffold18	multidrug efflux RND transporter permease subunit
gene3675	COG0841	acriflavin resistance protein	P	Inorganic ion transport and metabolism	METABOLISM	1024	97.9	Scaffold27	multidrug transporter AcrB
gene0060	COG0607	Rhodanese domain protein	P	Inorganic ion transport and metabolism	METABOLISM	70	94.3	Scaffold1	membrane protein
gene0061	COG0607	Rhodanese domain protein	P	Inorganic ion transport and metabolism	METABOLISM	132	98.5	Scaffold1	sulfurtransferase
gene0066	COG0607	Rhodanese domain protein	P	Inorganic ion transport and metabolism	METABOLISM	119	98.3	Scaffold1	sulfurtransferase
gene0385	COG0607	Rhodanese domain protein	P	Inorganic ion transport and metabolism	METABOLISM	107	100	Scaffold2	sulfurtransferase
gene2143	COG0607	Rhodanese domain protein	P	Inorganic ion transport and metabolism	METABOLISM	144	98.6	Scaffold11	rhodanese-like domain-containing protein
gene3593	COG0607	Rhodanese domain protein	P	Inorganic ion transport and metabolism	METABOLISM	484	100	Scaffold26	tRNA 4-thiouridine(8) synthase ThiI
gene4275	COG0607	Rhodanese domain protein	P	Inorganic ion transport and metabolism	METABOLISM	101	100	Scaffold40	rhodanese domain-containing protein
gene0063	COG1404	peptidase (S8 and S53, subtilisin, kexin, sedolisin	O	Posttranslational modification, protein turnover, chaperones	CELLULAR PROCESSES AND SIGNALING	772	97.5	Scaffold1	peptidase S8
gene0583	COG1404	peptidase (S8 and S53, subtilisin, kexin, sedolisin	O	Posttranslational modification, protein turnover, chaperones	CELLULAR PROCESSES AND SIGNALING	1684	76.6	Scaffold3	peptidase S8
gene0722	COG1404	peptidase (S8 and S53, subtilisin, kexin, sedolisin	O	Posttranslational modification, protein turnover, chaperones	CELLULAR PROCESSES AND SIGNALING	1262	87.4	Scaffold4	peptidase S8
gene0739	COG1404	peptidase (S8 and S53, subtilisin, kexin, sedolisin	O	Posttranslational modification, protein turnover, chaperones	CELLULAR PROCESSES AND SIGNALING	693	95.7	Scaffold4	peptidase S8
gene1944	COG1404	peptidase (S8 and S53, subtilisin, kexin, sedolisin	O	Posttranslational modification, protein turnover, chaperones	CELLULAR PROCESSES AND SIGNALING	1200	78.7	Scaffold10	peptidase S8
gene2645	COG1404	peptidase (S8 and S53, subtilisin, kexin, sedolisin	O	Posttranslational modification, protein turnover, chaperones	CELLULAR PROCESSES AND SIGNALING	1617	97.9	Scaffold15	peptidase S8
gene3796	COG1404	peptidase (S8 and S53, subtilisin, kexin, sedolisin	O	Posttranslational modification, protein turnover, chaperones	CELLULAR PROCESSES AND SIGNALING	521	98.5	Scaffold29	alkaline serine protease
gene4545	COG1404	peptidase (S8 and S53, subtilisin, kexin, sedolisin	O	Posttranslational modification, protein turnover, chaperones	CELLULAR PROCESSES AND SIGNALING	668	41.9	Scaffold51	peptidase S8 and S53, subtilisin, kexin, sedolisin
gene1264	COG2234	peptidase m28	S	Function unknown	POORLY CHARACTERIZED	546	98.2	Scaffold6	peptidase M28
gene1505	COG2234	peptidase m28	S	Function unknown	POORLY CHARACTERIZED	451	98.2	Scaffold8	peptidase M28
gene3386	COG2234	peptidase m28	S	Function unknown	POORLY CHARACTERIZED	515	97.5	Scaffold23	peptidase M28
gene3651	COG2234	peptidase m28	S	Function unknown	POORLY CHARACTERIZED	293	95.2	Scaffold27	peptidase M28
gene0064	COG4681	Yaeq family	S	Function unknown	POORLY CHARACTERIZED	181	100	Scaffold1	hypothetical protein
gene0065	COG1648	Multifunctional enzyme that catalyzes the SAM-dependent methylation of uroporphyrinogen III at position C-2 and C-7 to form precorrin-2 and then position C-12 or C-18 to form trimethylpyrrocorphin 2. It also catalyzes the conversion of precorrin-2 into siroheme. This reaction consists of the NAD- dependent oxidation of precorrin-2 into sirohydrochlorin and its subsequent ferrochelation into siroh…	H	Coenzyme transport and metabolism	METABOLISM	303	98	Scaffold1	siroheme synthase
gene0067	ENOG410XY4I	-	S	Function unknown	POORLY CHARACTERIZED	76	97.4	Scaffold1	hypothetical protein
gene0069	COG0341	Part of the Sec protein translocase complex. Interacts with the SecYEG preprotein conducting channel. SecDF uses the proton motive force (PMF) to complete protein translocation after the ATP-dependent function of SecA (By similarity)	U	Intracellular trafficking, secretion, and vesicular transport	CELLULAR PROCESSES AND SIGNALING	315	98.4	Scaffold1	preprotein translocase subunit SecF
gene2229	COG0341	Part of the Sec protein translocase complex. Interacts with the SecYEG preprotein conducting channel. SecDF uses the proton motive force (PMF) to complete protein translocation after the ATP-dependent function of SecA (By similarity)	U	Intracellular trafficking, secretion, and vesicular transport	CELLULAR PROCESSES AND SIGNALING	283	98.2	Scaffold12	protein-export membrane protein SecF
gene0070	COG0342	Part of the Sec protein translocase complex. Interacts with the SecYEG preprotein conducting channel. SecDF uses the proton motive force (PMF) to complete protein translocation after the ATP-dependent function of SecA (By similarity)	U	Intracellular trafficking, secretion, and vesicular transport	CELLULAR PROCESSES AND SIGNALING	616	99	Scaffold1	preprotein translocase subunit SecD
gene2228	COG0342	Part of the Sec protein translocase complex. Interacts with the SecYEG preprotein conducting channel. SecDF uses the proton motive force (PMF) to complete protein translocation after the ATP-dependent function of SecA (By similarity)	U	Intracellular trafficking, secretion, and vesicular transport	CELLULAR PROCESSES AND SIGNALING	627	97.8	Scaffold12	preprotein translocase subunit SecD
gene0071	COG1862	preprotein translocase, yajc subunit	U	Intracellular trafficking, secretion, and vesicular transport	CELLULAR PROCESSES AND SIGNALING	91	100	Scaffold1	protein translocase subunit yajC
gene0072	COG0343	Exchanges the guanine residue with 7-aminomethyl-7- deazaguanine in tRNAs with GU(N) anticodons (tRNA-Asp, -Asn, -His and -Tyr). After this exchange, a cyclopentendiol moiety is attached to the 7-aminomethyl group of 7-deazaguanine, resulting in the hypermodified nucleoside queuosine (Q) (7-(((4,5-cis- dihydroxy-2-cyclopenten-1-yl)amino)methyl)-7-deazaguanosine) (By similarity)	J	Translation, ribosomal structure and biogenesis	INFORMATION STORAGE AND PROCESSING	374	99.7	Scaffold1	tRNA guanosine(34) transglycosylase Tgt
gene0073	COG0809	Transfers and isomerizes the ribose moiety from AdoMet to the 7-aminomethyl group of 7-deazaguanine (preQ1-tRNA) to give epoxyqueuosine (oQ-tRNA) (By similarity)	J	Translation, ribosomal structure and biogenesis	INFORMATION STORAGE AND PROCESSING	345	99.1	Scaffold1	tRNA preQ1(34) S-adenosylmethionine ribosyltransferase-isomerase QueA
gene0075	COG3124	Acyl carrier protein phosphodiesterase	S	Function unknown	POORLY CHARACTERIZED	208	94.7	Scaffold1	ACP phosphodiesterase
gene0076	COG0526	Thioredoxin	O	Posttranslational modification, protein turnover, chaperones	CELLULAR PROCESSES AND SIGNALING	184	92.4	Scaffold1	protein disulfide oxidoreductase
gene0266	COG0526	Thioredoxin	O	Posttranslational modification, protein turnover, chaperones	CELLULAR PROCESSES AND SIGNALING	71	100	Scaffold2	thiol reductase thioredoxin
gene0972	COG0526	Thioredoxin	O	Posttranslational modification, protein turnover, chaperones	CELLULAR PROCESSES AND SIGNALING	155	94.2	Scaffold5	hypothetical protein
gene1852	COG0526	Thioredoxin	O	Posttranslational modification, protein turnover, chaperones	CELLULAR PROCESSES AND SIGNALING	250	95.6	Scaffold10	thiol:disulfide interchange protein
gene2430	COG0526	Thioredoxin	O	Posttranslational modification, protein turnover, chaperones	CELLULAR PROCESSES AND SIGNALING	115	79.1	Scaffold13	thiol reductase thioredoxin
gene2528	COG0526	Thioredoxin	O	Posttranslational modification, protein turnover, chaperones	CELLULAR PROCESSES AND SIGNALING	186	97.3	Scaffold14	DSBA oxidoreductase
gene2664	COG0526	Thioredoxin	O	Posttranslational modification, protein turnover, chaperones	CELLULAR PROCESSES AND SIGNALING	152	92.1	Scaffold15	hypothetical protein
gene3181	COG0526	Thioredoxin	O	Posttranslational modification, protein turnover, chaperones	CELLULAR PROCESSES AND SIGNALING	190	96.3	Scaffold20	DSBA oxidoreductase
gene3979	COG0526	Thioredoxin	O	Posttranslational modification, protein turnover, chaperones	CELLULAR PROCESSES AND SIGNALING	140	96.4	Scaffold33	thiol disulfide reductase thioredoxin
gene4430	COG0526	Thioredoxin	O	Posttranslational modification, protein turnover, chaperones	CELLULAR PROCESSES AND SIGNALING	193	97.4	Scaffold46	alkyl hydroperoxide reductase
gene4432	COG0526	Thioredoxin	O	Posttranslational modification, protein turnover, chaperones	CELLULAR PROCESSES AND SIGNALING	131	99.2	Scaffold46	thiol:disulfide interchange protein
gene0077	COG0564	pseudouridine synthase activity	J	Translation, ribosomal structure and biogenesis	INFORMATION STORAGE AND PROCESSING	170	97.1	Scaffold1	RNA pseudouridine synthase
gene0423	COG0564	pseudouridine synthase activity	J	Translation, ribosomal structure and biogenesis	INFORMATION STORAGE AND PROCESSING	209	88.5	Scaffold2	RNA pseudouridine synthase
gene1286	COG0564	pseudouridine synthase activity	J	Translation, ribosomal structure and biogenesis	INFORMATION STORAGE AND PROCESSING	319	98.4	Scaffold6	ribosomal large subunit pseudouridine synthase C
gene1942	COG0564	pseudouridine synthase activity	J	Translation, ribosomal structure and biogenesis	INFORMATION STORAGE AND PROCESSING	225	97.8	Scaffold10	RNA pseudouridine synthase
gene2711	COG0564	pseudouridine synthase activity	J	Translation, ribosomal structure and biogenesis	INFORMATION STORAGE AND PROCESSING	282	97.2	Scaffold16	tRNA pseudouridine(65) synthase TruC
gene3934	COG0564	pseudouridine synthase activity	J	Translation, ribosomal structure and biogenesis	INFORMATION STORAGE AND PROCESSING	288	94.8	Scaffold32	pseudouridine synthase
gene4146	COG0564	pseudouridine synthase activity	J	Translation, ribosomal structure and biogenesis	INFORMATION STORAGE AND PROCESSING	323	99.7	Scaffold37	23S rRNA pseudouridine(1911/1915/1917) synthase
gene0078	ENOG410Z57W	-	S	Function unknown	POORLY CHARACTERIZED	141	100	Scaffold1	hypothetical protein
gene0079	ENOG410XP5M	oxidoreductase	S	Function unknown	POORLY CHARACTERIZED	459	99.8	Scaffold1	glycosyl hydrolase family 109 protein 1
gene3757	ENOG410XP5M	oxidoreductase	S	Function unknown	POORLY CHARACTERIZED	443	99.8	Scaffold29	glycosyl hydrolase family 109 protein 2
gene0080	COG0702	epimerase dehydratase	G;M	Carbohydrate transport and metabolism; Cell wall/membrane/envelope biogenesis	METABOLISM;CELLULAR PROCESSES AND SIGNALING	174	95.4	Scaffold1	NADH:ubiquinone oxidoreductase complex i intermediate-associated protein 30
gene0081	COG3633	Involved in the import of serine and threonine into the cell, with the concomitant import of sodium (symport system) (By similarity)	E	Amino acid transport and metabolism	METABOLISM	408	99.3	Scaffold1	serine/threonine transporter SstT
gene0082	COG0835	chew protein	N;T	Cell motility; Signal transduction mechanisms	CELLULAR PROCESSES AND SIGNALING;CELLULAR PROCESSES AND SIGNALING	299	98.7	Scaffold1	chemotaxis protein CheW
gene0179	COG0835	chew protein	N;T	Cell motility; Signal transduction mechanisms	CELLULAR PROCESSES AND SIGNALING;CELLULAR PROCESSES AND SIGNALING	164	100	Scaffold1	chemotaxis protein CheW
gene0227	COG0835	chew protein	N;T	Cell motility; Signal transduction mechanisms	CELLULAR PROCESSES AND SIGNALING;CELLULAR PROCESSES AND SIGNALING	306	99.3	Scaffold1	chemotaxis protein CheW
gene1140	COG0835	chew protein	N;T	Cell motility; Signal transduction mechanisms	CELLULAR PROCESSES AND SIGNALING;CELLULAR PROCESSES AND SIGNALING	314	98.7	Scaffold6	chemotaxis protein CheW
gene1649	COG0835	chew protein	N;T	Cell motility; Signal transduction mechanisms	CELLULAR PROCESSES AND SIGNALING;CELLULAR PROCESSES AND SIGNALING	170	99.4	Scaffold9	chemotaxis protein CheW
gene0083	COG1502	Catalyzes the reversible phosphatidyl group transfer from one phosphatidylglycerol molecule to another to form cardiolipin (CL) (diphosphatidylglycerol) and glycerol (By similarity)	I	Lipid transport and metabolism	METABOLISM	491	92.5	Scaffold1	phospholipase D family protein
gene1098	COG1502	Catalyzes the reversible phosphatidyl group transfer from one phosphatidylglycerol molecule to another to form cardiolipin (CL) (diphosphatidylglycerol) and glycerol (By similarity)	I	Lipid transport and metabolism	METABOLISM	410	99.3	Scaffold5	phosphatidylserine synthase
gene0084	ENOG4111YYZ	dual specificity protein phosphatase	T	Signal transduction mechanisms	CELLULAR PROCESSES AND SIGNALING	156	96.8	Scaffold1	protein phosphatase
gene0085	COG0513	purine NTP-dependent helicase activity	L	Replication, recombination and repair	INFORMATION STORAGE AND PROCESSING	427	98.6	Scaffold1	RNA helicase
gene0265	COG0513	purine NTP-dependent helicase activity	L	Replication, recombination and repair	INFORMATION STORAGE AND PROCESSING	439	97.7	Scaffold2	ATP-dependent RNA helicase RhlB
gene0615	COG0513	purine NTP-dependent helicase activity	L	Replication, recombination and repair	INFORMATION STORAGE AND PROCESSING	420	99	Scaffold3	RNA helicase
gene0667	COG0513	purine NTP-dependent helicase activity	L	Replication, recombination and repair	INFORMATION STORAGE AND PROCESSING	458	99.3	Scaffold3	DEAD/DEAH box helicase domain protein
gene1929	COG0513	purine NTP-dependent helicase activity	L	Replication, recombination and repair	INFORMATION STORAGE AND PROCESSING	578	84.4	Scaffold10	RNA helicase
gene2810	COG0513	purine NTP-dependent helicase activity	L	Replication, recombination and repair	INFORMATION STORAGE AND PROCESSING	449	97.8	Scaffold17	RNA helicase
gene3210	COG0513	purine NTP-dependent helicase activity	L	Replication, recombination and repair	INFORMATION STORAGE AND PROCESSING	456	93.4	Scaffold21	RNA helicase
gene3265	COG0513	purine NTP-dependent helicase activity	L	Replication, recombination and repair	INFORMATION STORAGE AND PROCESSING	410	99	Scaffold21	RNA helicase
gene3421	COG0513	purine NTP-dependent helicase activity	L	Replication, recombination and repair	INFORMATION STORAGE AND PROCESSING	451	94.9	Scaffold23	RNA helicase
gene3650	COG0513	purine NTP-dependent helicase activity	L	Replication, recombination and repair	INFORMATION STORAGE AND PROCESSING	622	99	Scaffold27	RNA helicase
gene4336	COG0513	purine NTP-dependent helicase activity	L	Replication, recombination and repair	INFORMATION STORAGE AND PROCESSING	409	98.5	Scaffold42	DEAD/DEAH box helicase
gene0086	COG0350	Involved in the cellular defense against the biological effects of O6-methylguanine (O6-MeG) in DNA. Repairs alkylated guanine in DNA by stoichiometrically transferring the alkyl group at the O-6 position to a cysteine residue in the enzyme. This is a suicide reaction the enzyme is irreversibly inactivated (By similarity)	L	Replication, recombination and repair	INFORMATION STORAGE AND PROCESSING	188	94.1	Scaffold1	methylated-DNA--protein-cysteine methyltransferase
gene0087	COG0122	Glycosylase	L	Replication, recombination and repair	INFORMATION STORAGE AND PROCESSING	542	91.9	Scaffold1	alcohol dehydrogenase
gene0088	COG1132	(ABC) transporter	V	Defense mechanisms	CELLULAR PROCESSES AND SIGNALING	609	99.7	Scaffold1	multidrug ABC transporter ATP-binding protein
gene0510	COG1132	(ABC) transporter	V	Defense mechanisms	CELLULAR PROCESSES AND SIGNALING	580	99	Scaffold3	ABC transporter permease
gene2788	COG1132	(ABC) transporter	V	Defense mechanisms	CELLULAR PROCESSES AND SIGNALING	601	98.2	Scaffold17	lipid A export ATP-binding/permease MsbA
gene0101	COG0008	Catalyzes the attachment of glutamate to tRNA(Glu) in a two-step reaction glutamate is first activated by ATP to form Glu-AMP and then transferred to the acceptor end of tRNA(Glu) (By similarity)	J	Translation, ribosomal structure and biogenesis	INFORMATION STORAGE AND PROCESSING	469	100	Scaffold1	glutamate--tRNA ligase
gene0691	COG0008	Catalyzes the attachment of glutamate to tRNA(Glu) in a two-step reaction glutamate is first activated by ATP to form Glu-AMP and then transferred to the acceptor end of tRNA(Glu) (By similarity)	J	Translation, ribosomal structure and biogenesis	INFORMATION STORAGE AND PROCESSING	299	95	Scaffold3	glutamyl-tRNA synthetase, class Ic
gene2876	COG0008	Catalyzes the attachment of glutamate to tRNA(Glu) in a two-step reaction glutamate is first activated by ATP to form Glu-AMP and then transferred to the acceptor end of tRNA(Glu) (By similarity)	J	Translation, ribosomal structure and biogenesis	INFORMATION STORAGE AND PROCESSING	505	99.4	Scaffold17	glutamine--tRNA ligase
gene0112	COG1638	Trap dicarboxylate transporter, dctp subunit	G	Carbohydrate transport and metabolism	METABOLISM	340	99.1	Scaffold1	C4-dicarboxylate ABC transporter
gene0113	COG3090	Tripartite ATP-independent periplasmic transporter dctq component	G	Carbohydrate transport and metabolism	METABOLISM	214	98.6	Scaffold1	C4-dicarboxylate ABC transporter permease
gene0114	COG1593	trap dicarboxylate transporter dctm subunit	G	Carbohydrate transport and metabolism	METABOLISM	465	99.1	Scaffold1	C4-dicarboxylate ABC transporter permease
gene0115	COG4191	Histidine kinase	T	Signal transduction mechanisms	CELLULAR PROCESSES AND SIGNALING	603	98.8	Scaffold1	two-component sensor histidine kinase
gene0116	COG2204	two component, sigma54 specific, transcriptional regulator, Fis family	T	Signal transduction mechanisms	CELLULAR PROCESSES AND SIGNALING	459	99.6	Scaffold1	sigma-54-dependent Fis family transcriptional regulator
gene0206	COG2204	two component, sigma54 specific, transcriptional regulator, Fis family	T	Signal transduction mechanisms	CELLULAR PROCESSES AND SIGNALING	446	97.3	Scaffold1	sigma-54-dependent Fis family transcriptional regulator
gene0208	COG2204	two component, sigma54 specific, transcriptional regulator, Fis family	T	Signal transduction mechanisms	CELLULAR PROCESSES AND SIGNALING	477	94.3	Scaffold1	sigma-54-dependent Fis family transcriptional regulator
gene0453	COG2204	two component, sigma54 specific, transcriptional regulator, Fis family	T	Signal transduction mechanisms	CELLULAR PROCESSES AND SIGNALING	469	99.6	Scaffold2	nitrogen regulation protein NR(I)
gene0537	COG2204	two component, sigma54 specific, transcriptional regulator, Fis family	T	Signal transduction mechanisms	CELLULAR PROCESSES AND SIGNALING	487	90.6	Scaffold3	sigma-54-dependent Fis family transcriptional regulator
gene2687	COG2204	two component, sigma54 specific, transcriptional regulator, Fis family	T	Signal transduction mechanisms	CELLULAR PROCESSES AND SIGNALING	470	97	Scaffold16	sigma-54-dependent Fis family transcriptional regulator
gene2983	COG2204	two component, sigma54 specific, transcriptional regulator, Fis family	T	Signal transduction mechanisms	CELLULAR PROCESSES AND SIGNALING	435	100	Scaffold18	two component, sigma54 specific, transcriptional regulator, Fis family
gene3643	COG2204	two component, sigma54 specific, transcriptional regulator, Fis family	T	Signal transduction mechanisms	CELLULAR PROCESSES AND SIGNALING	413	57.9	Scaffold26	sigma-54-dependent Fis family transcriptional regulator
gene0117	COG0744	penicillin-binding protein	M	Cell wall/membrane/envelope biogenesis	CELLULAR PROCESSES AND SIGNALING	1023	97.5	Scaffold1	glycosyl transferase family 51
gene1867	COG0744	penicillin-binding protein	M	Cell wall/membrane/envelope biogenesis	CELLULAR PROCESSES AND SIGNALING	261	97.3	Scaffold10	monofunctional biosynthetic peptidoglycan transglycosylase
gene4063	COG0744	penicillin-binding protein	M	Cell wall/membrane/envelope biogenesis	CELLULAR PROCESSES AND SIGNALING	764	100	Scaffold35	penicillin-binding protein 1B
gene0119	COG1435	THymidine Kinase	F	Nucleotide transport and metabolism	METABOLISM	189	99.5	Scaffold1	thymidine kinase
gene0121	COG0339	oligopeptidase a	E	Amino acid transport and metabolism	METABOLISM	716	98.7	Scaffold1	dipeptidyl carboxypeptidase II
gene1170	COG0339	oligopeptidase a	E	Amino acid transport and metabolism	METABOLISM	742	98.5	Scaffold6	peptidase M3
gene2950	COG0339	oligopeptidase a	E	Amino acid transport and metabolism	METABOLISM	679	98.7	Scaffold18	oligopeptidase A
gene4377	COG0339	oligopeptidase a	E	Amino acid transport and metabolism	METABOLISM	715	99.3	Scaffold43	dipeptidyl carboxypeptidase II
gene0122	COG1757	Na H antiporter	C	Energy production and conversion	METABOLISM	522	99.4	Scaffold1	Na+/H+ antiporter
gene1724	COG1757	Na H antiporter	C	Energy production and conversion	METABOLISM	444	99.5	Scaffold9	sodium:proton antiporter
gene2525	COG1757	Na H antiporter	C	Energy production and conversion	METABOLISM	501	97.4	Scaffold14	sodium:proton antiporter
gene3858	COG1757	Na H antiporter	C	Energy production and conversion	METABOLISM	445	99.3	Scaffold30	sodium:proton antiporter
gene0123	COG2025	Electron transfer flavoprotein	C	Energy production and conversion	METABOLISM	308	99.7	Scaffold1	electron transfer flavoprotein subunit beta
gene0124	COG2086	Electron transfer flavoprotein	C	Energy production and conversion	METABOLISM	249	100	Scaffold1	electron transfer flavoprotein subunit beta
gene0125	COG2916	histone family protein nucleoid-structuring protein h-ns	S	Function unknown	POORLY CHARACTERIZED	130	98.5	Scaffold1	histone
gene0126	COG1228	amidohydrolase	Q	Secondary metabolites biosynthesis, transport and catabolism	METABOLISM	1024	97.9	Scaffold1	amidohydrolase
gene0127	COG1228	amidohydrolase	Q	Secondary metabolites biosynthesis, transport and catabolism	METABOLISM	422	96.2	Scaffold1	amidohydrolase
gene2092	COG1228	amidohydrolase	Q	Secondary metabolites biosynthesis, transport and catabolism	METABOLISM	394	99.7	Scaffold11	imidazolonepropionase
gene3301	COG1228	amidohydrolase	Q	Secondary metabolites biosynthesis, transport and catabolism	METABOLISM	1062	98.5	Scaffold22	amidohydrolase
gene0128	ENOG411271R	(LipO)protein	S	Function unknown	POORLY CHARACTERIZED	126	96.8	Scaffold1	lipoprotein
gene0129	COG1720	family UPF0066	S	Function unknown	POORLY CHARACTERIZED	244	96.7	Scaffold1	tRNA (N6-threonylcarbamoyladenosine(37)-N6)-methyltransferase TrmO
gene0130	COG0110	acetyltransferase	S	Function unknown	POORLY CHARACTERIZED	209	95.7	Scaffold1	acyltransferase
gene0150	COG0110	acetyltransferase	S	Function unknown	POORLY CHARACTERIZED	210	45.7	Scaffold1	acetyltransferase
gene1163	COG0110	acetyltransferase	S	Function unknown	POORLY CHARACTERIZED	185	98.9	Scaffold6	transferase
gene4595	COG0110	acetyltransferase	S	Function unknown	POORLY CHARACTERIZED	224	96.9	Scaffold57	Vat family streptogramin A O-acetyltransferase
gene0132	COG0442	Catalyzes the attachment of proline to tRNA(Pro) in a two-step reaction proline is first activated by ATP to form Pro- AMP and then transferred to the acceptor end of tRNA(Pro). As ProRS can inadvertently accommodate and process non-cognate amino acids such as alanine and cysteine, to avoid such errors it has two additional distinct editing activities against alanine. One activity is designated a…	J	Translation, ribosomal structure and biogenesis	INFORMATION STORAGE AND PROCESSING	570	98.9	Scaffold1	proline--tRNA ligase
gene0133	COG1752	K07001 NTE family protein	S	Function unknown	POORLY CHARACTERIZED	373	99.5	Scaffold1	patatin
gene2809	COG1752	K07001 NTE family protein	S	Function unknown	POORLY CHARACTERIZED	315	97.5	Scaffold17	hypothetical protein
gene4004	COG1752	K07001 NTE family protein	S	Function unknown	POORLY CHARACTERIZED	711	93.5	Scaffold33	patatin
gene0135	ENOG4111IXI	(LipO)protein	M	Cell wall/membrane/envelope biogenesis	CELLULAR PROCESSES AND SIGNALING	235	91.5	Scaffold1	hypothetical protein
gene0136	ENOG4111E8R	Periplasmic Protein	S	Function unknown	POORLY CHARACTERIZED	183	88	Scaffold1	hypothetical protein
gene0137	ENOG410XQV2	(LipO)protein	S	Function unknown	POORLY CHARACTERIZED	782	91.8	Scaffold1	hypothetical protein
gene0138	COG1898	DTDP-4-dehydrorhamnose 3,5-epimerase	M	Cell wall/membrane/envelope biogenesis	CELLULAR PROCESSES AND SIGNALING	128	91.4	Scaffold1	dTDP-4-dehydrorhamnose 3,5-epimerase
gene0154	COG1898	DTDP-4-dehydrorhamnose 3,5-epimerase	M	Cell wall/membrane/envelope biogenesis	CELLULAR PROCESSES AND SIGNALING	367	80.9	Scaffold1	capsular biosynthesis protein
gene0139	COG1209	Catalyzes the formation of dTDP-glucose, from dTTP and glucose 1-phosphate, as well as its pyrophosphorolysis (By similarity)	M	Cell wall/membrane/envelope biogenesis	CELLULAR PROCESSES AND SIGNALING	312	99	Scaffold1	Glucose-1-phosphate thymidylyltransferase
gene0142	COG3015	(LipO)protein	M;P	Cell wall/membrane/envelope biogenesis; Inorganic ion transport and metabolism	CELLULAR PROCESSES AND SIGNALING;METABOLISM	137	97.1	Scaffold1	lipoprotein
gene0143	COG3758	HutD	S	Function unknown	POORLY CHARACTERIZED	223	65.9	Scaffold1	hypothetical protein
gene0145	COG1088	dTDP-glucose 4-6-dehydratase	M	Cell wall/membrane/envelope biogenesis	CELLULAR PROCESSES AND SIGNALING	337	77.2	Scaffold1	dTDP-glucose 4,6-dehydratase
gene0146	COG1109	Catalyzes the conversion of glucosamine-6-phosphate to glucosamine-1-phosphate (By similarity)	G	Carbohydrate transport and metabolism	METABOLISM	422	82	Scaffold1	phosphoglucosamine mutase
gene2235	COG1109	Catalyzes the conversion of glucosamine-6-phosphate to glucosamine-1-phosphate (By similarity)	G	Carbohydrate transport and metabolism	METABOLISM	445	99.1	Scaffold12	phosphoglucosamine mutase 1
gene3763	COG1109	Catalyzes the conversion of glucosamine-6-phosphate to glucosamine-1-phosphate (By similarity)	G	Carbohydrate transport and metabolism	METABOLISM	573	97.6	Scaffold29	phosphoglucomutase
gene0147	COG1086	polysaccharide biosynthesis protein	M	Cell wall/membrane/envelope biogenesis	CELLULAR PROCESSES AND SIGNALING	646	96.1	Scaffold1	nucleoside-diphosphate sugar epimerase
gene0155	COG1086	polysaccharide biosynthesis protein	M	Cell wall/membrane/envelope biogenesis	CELLULAR PROCESSES AND SIGNALING	345	91.6	Scaffold1	UDP-glucose 4-epimerase
gene0148	COG0399	DegT DnrJ EryC1 StrS aminotransferase	E	Amino acid transport and metabolism	METABOLISM	391	81.3	Scaffold1	aminotransferase
gene0163	COG0399	DegT DnrJ EryC1 StrS aminotransferase	E	Amino acid transport and metabolism	METABOLISM	437	94.3	Scaffold1	lipopolysaccharide biosynthesis protein RfbH
gene1004	COG0399	DegT DnrJ EryC1 StrS aminotransferase	E	Amino acid transport and metabolism	METABOLISM	395	100	Scaffold5	glutamine--scyllo-inositol aminotransferase
gene0151	COG2148	sugar transferase	M	Cell wall/membrane/envelope biogenesis	CELLULAR PROCESSES AND SIGNALING	180	83.3	Scaffold1	sugar transferase
gene0152	COG0438	Glycosyl transferase (Group 1	M	Cell wall/membrane/envelope biogenesis	CELLULAR PROCESSES AND SIGNALING	401	54.4	Scaffold1	glycosyltransferase WbuB
gene2999	COG0438	Glycosyl transferase (Group 1	M	Cell wall/membrane/envelope biogenesis	CELLULAR PROCESSES AND SIGNALING	354	98.6	Scaffold18	glycosyl transferase
gene4267	COG0438	Glycosyl transferase (Group 1	M	Cell wall/membrane/envelope biogenesis	CELLULAR PROCESSES AND SIGNALING	361	99.4	Scaffold40	glycosyl transferase
gene0153	COG0381	UDP-N-acetylglucosamine 2-epimerase	M	Cell wall/membrane/envelope biogenesis	CELLULAR PROCESSES AND SIGNALING	376	92.6	Scaffold1	UDP-N-acetyl glucosamine 2-epimerase
gene0161	COG0451	Nad-dependent epimerase dehydratase	M	Cell wall/membrane/envelope biogenesis	CELLULAR PROCESSES AND SIGNALING	337	86.6	Scaffold1	dNTP-hexose dehydratase/epimerase
gene0162	COG0451	Nad-dependent epimerase dehydratase	M	Cell wall/membrane/envelope biogenesis	CELLULAR PROCESSES AND SIGNALING	283	71	Scaffold1	UDP-glucose 4-epimerase
gene0164	COG0451	Nad-dependent epimerase dehydratase	M	Cell wall/membrane/envelope biogenesis	CELLULAR PROCESSES AND SIGNALING	359	89.4	Scaffold1	CDP-glucose 4,6-dehydratase
gene2996	COG0451	Nad-dependent epimerase dehydratase	M	Cell wall/membrane/envelope biogenesis	CELLULAR PROCESSES AND SIGNALING	335	97.6	Scaffold18	NAD-dependent epimerase
gene3180	COG0451	Nad-dependent epimerase dehydratase	M	Cell wall/membrane/envelope biogenesis	CELLULAR PROCESSES AND SIGNALING	283	92.6	Scaffold20	NAD(P)-dependent oxidoreductase
gene3769	COG0451	Nad-dependent epimerase dehydratase	M	Cell wall/membrane/envelope biogenesis	CELLULAR PROCESSES AND SIGNALING	347	96.3	Scaffold29	3-beta hydroxysteroid dehydrogenase
gene0157	COG3306	lipopolysaccharide biosynthetic process	M	Cell wall/membrane/envelope biogenesis	CELLULAR PROCESSES AND SIGNALING	201	28.4	Scaffold1	hypothetical protein
gene0158	COG0463	Glycosyl transferase, family 2	M	Cell wall/membrane/envelope biogenesis	CELLULAR PROCESSES AND SIGNALING	283	46.6	Scaffold1	glycosyltransferase
gene0160	COG0463	Glycosyl transferase, family 2	M	Cell wall/membrane/envelope biogenesis	CELLULAR PROCESSES AND SIGNALING	97	39.2	Scaffold1	hypothetical protein
gene0363	COG0463	Glycosyl transferase, family 2	M	Cell wall/membrane/envelope biogenesis	CELLULAR PROCESSES AND SIGNALING	594	98	Scaffold2	glycosyl transferase, family 2
gene2994	COG0463	Glycosyl transferase, family 2	M	Cell wall/membrane/envelope biogenesis	CELLULAR PROCESSES AND SIGNALING	243	99.6	Scaffold18	dolichol-phosphate mannosyltransferase
gene0165	COG1208	nucleotidyl transferase	M	Cell wall/membrane/envelope biogenesis	CELLULAR PROCESSES AND SIGNALING	257	90.3	Scaffold1	glucose-1-phosphate cytidylyltransferase
gene0480	COG1208	nucleotidyl transferase	M	Cell wall/membrane/envelope biogenesis	CELLULAR PROCESSES AND SIGNALING	222	95.9	Scaffold3	mannose-1-phosphate guanylyltransferase
gene0166	COG0543	cytochrome-b5 reductase activity, acting on NAD(P)H	C	Energy production and conversion	METABOLISM	321	67.3	Scaffold1	CDP-6-deoxy-delta-3,4-glucoseen reductase
gene2642	COG0543	cytochrome-b5 reductase activity, acting on NAD(P)H	C	Energy production and conversion	METABOLISM	212	97.6	Scaffold15	NAD(P)H-flavin reductase
gene0167	ENOG410Y1H4	chain length determinant protein	M	Cell wall/membrane/envelope biogenesis	CELLULAR PROCESSES AND SIGNALING	324	90.4	Scaffold1	LPS biosynthesis protein
gene0168	ENOG41121RZ	s23 ribosomal protein	S	Function unknown	POORLY CHARACTERIZED	90	87.8	Scaffold1	hypothetical protein
gene0169	COG1596	polysaccharide transmembrane transporter activity	M	Cell wall/membrane/envelope biogenesis	CELLULAR PROCESSES AND SIGNALING	837	97.5	Scaffold1	sugar transporter
gene0171	COG0250	Participates in transcription elongation, termination and antitermination (By similarity)	K	Transcription	INFORMATION STORAGE AND PROCESSING	160	93.8	Scaffold1	transcriptional activator RfaH
gene4520	COG0250	Participates in transcription elongation, termination and antitermination (By similarity)	K	Transcription	INFORMATION STORAGE AND PROCESSING	183	100	Scaffold49	transcription termination/antitermination protein NusG
gene0172	COG3104	transporter	E	Amino acid transport and metabolism	METABOLISM	489	98.6	Scaffold1	MFS transporter
gene1563	COG3104	transporter	E	Amino acid transport and metabolism	METABOLISM	502	99.6	Scaffold8	MFS transporter
gene3206	COG3104	transporter	E	Amino acid transport and metabolism	METABOLISM	514	99	Scaffold21	MFS transporter
gene3332	COG3104	transporter	E	Amino acid transport and metabolism	METABOLISM	476	98.9	Scaffold22	MFS transporter
gene0173	COG0784	response regulator	T	Signal transduction mechanisms	CELLULAR PROCESSES AND SIGNALING	367	97	Scaffold1	response regulator
gene0186	COG0784	response regulator	T	Signal transduction mechanisms	CELLULAR PROCESSES AND SIGNALING	127	100	Scaffold1	response regulator
gene1647	COG0784	response regulator	T	Signal transduction mechanisms	CELLULAR PROCESSES AND SIGNALING	121	99.2	Scaffold9	Fis family transcriptional regulator
gene2608	COG0784	response regulator	T	Signal transduction mechanisms	CELLULAR PROCESSES AND SIGNALING	144	92.4	Scaffold15	response regulator
gene0174	COG2853	(LipO)protein	M	Cell wall/membrane/envelope biogenesis	CELLULAR PROCESSES AND SIGNALING	261	98.9	Scaffold1	ABC transporter
gene0176	ENOG410Y0GS	-	S	Function unknown	POORLY CHARACTERIZED	695	90.1	Scaffold1	flagellar hook-length control protein FliK
gene0177	COG2257	flagellar	S	Function unknown	POORLY CHARACTERIZED	102	99	Scaffold1	FlhB domain protein
gene0178	ENOG41123E7	ATpase involved in DNA repair	S	Function unknown	POORLY CHARACTERIZED	132	100	Scaffold1	hypothetical protein
gene0180	ENOG4111J7W	CheW domain protein	S	Function unknown	POORLY CHARACTERIZED	337	88.1	Scaffold1	chemotaxis protein CheW
gene0181	COG1192	cobyrinic Acid a,c-diamide synthase	D	Cell cycle control, cell division, chromosome partitioning	CELLULAR PROCESSES AND SIGNALING	263	98.9	Scaffold1	cobyric acid synthase
gene2794	COG1192	cobyrinic Acid a,c-diamide synthase	D	Cell cycle control, cell division, chromosome partitioning	CELLULAR PROCESSES AND SIGNALING	220	99.1	Scaffold17	hypothetical protein
gene3336	COG1192	cobyrinic Acid a,c-diamide synthase	D	Cell cycle control, cell division, chromosome partitioning	CELLULAR PROCESSES AND SIGNALING	262	100	Scaffold22	cobyric acid synthase CobQ
gene3557	COG1192	cobyrinic Acid a,c-diamide synthase	D	Cell cycle control, cell division, chromosome partitioning	CELLULAR PROCESSES AND SIGNALING	258	97.3	Scaffold25	hypothetical protein
gene0183	COG2201	protein-glutamate methylesterase activity	T	Signal transduction mechanisms	CELLULAR PROCESSES AND SIGNALING	374	96.3	Scaffold1	chemotaxis response regulator protein-glutamate methylesterase
gene1653	COG2201	protein-glutamate methylesterase activity	T	Signal transduction mechanisms	CELLULAR PROCESSES AND SIGNALING	351	94.9	Scaffold9	chemotaxis response regulator protein-glutamate methylesterase
gene0184	COG0643	CheA signal transduction histidine kinase	T	Signal transduction mechanisms	CELLULAR PROCESSES AND SIGNALING	764	98.3	Scaffold1	chemotaxis protein CheA
gene1648	COG0643	CheA signal transduction histidine kinase	T	Signal transduction mechanisms	CELLULAR PROCESSES AND SIGNALING	743	82.5	Scaffold9	chemotaxis protein CheA
gene0185	COG3143	Plays an important role in bacterial chemotaxis signal transduction pathway by accelerating the dephosphorylation of phosphorylated CheY (CheY-P) (By similarity)	T	Signal transduction mechanisms	CELLULAR PROCESSES AND SIGNALING	245	100	Scaffold1	protein phosphatase
gene0187	COG1191	Sigma factors are initiation factors that promote the attachment of RNA polymerase to specific initiation sites and are then released (By similarity)	K	Transcription	INFORMATION STORAGE AND PROCESSING	237	99.2	Scaffold1	RNA polymerase sigma factor FliA
gene0188	COG0455	site-determining protein	D	Cell cycle control, cell division, chromosome partitioning	CELLULAR PROCESSES AND SIGNALING	283	100	Scaffold1	cobyrinic acid a,c-diamide synthase
gene0189	COG1419	Flagellar biosynthesis regulator FlhF	N	Cell motility	CELLULAR PROCESSES AND SIGNALING	458	97.6	Scaffold1	flagellar biosynthesis regulator FlhF
gene0190	COG1298	Flagellar biosynthesis protein flha	N	Cell motility	CELLULAR PROCESSES AND SIGNALING	699	99.6	Scaffold1	flagellar biosynthesis protein FlhA
gene0191	COG1377	flagellar biosynthetic protein flhB	N	Cell motility	CELLULAR PROCESSES AND SIGNALING	376	98.9	Scaffold1	flagellar biosynthesis protein FlhB
gene0192	COG1684	Role in flagellar biosynthesis (By similarity)	N	Cell motility	CELLULAR PROCESSES AND SIGNALING	264	98.5	Scaffold1	flagellar biosynthesis protein FliR
gene0193	COG1987	Flagellar biosynthetic protein fliq	N	Cell motility	CELLULAR PROCESSES AND SIGNALING	89	100	Scaffold1	flagellar export apparatus protein FliQ
gene0194	COG1338	Flagellar biosynthetic protein FliP	N	Cell motility	CELLULAR PROCESSES AND SIGNALING	229	99.6	Scaffold1	flagellar biosynthetic protein FliP
gene0195	ENOG410XUNH	flagellar	N	Cell motility	CELLULAR PROCESSES AND SIGNALING	124	97.6	Scaffold1	flagellar biosynthesis protein FliO
gene0196	COG1886	Flagellar motor switch protein	N	Cell motility	CELLULAR PROCESSES AND SIGNALING	124	99.2	Scaffold1	flagellar motor switch protein FliN
gene0197	COG1868	FliM is one of three proteins (FliG, FliN, FliM) that forms the rotor-mounted switch complex (C ring), located at the base of the basal body. This complex interacts with the CheY and CheZ chemotaxis proteins, in addition to contacting components of the motor that determine the direction of flagellar rotation (By similarity)	N	Cell motility	CELLULAR PROCESSES AND SIGNALING	343	100	Scaffold1	flagellar motor switch protein FliM
gene0198	COG1580	Flagellar basal body-associated protein flil	N	Cell motility	CELLULAR PROCESSES AND SIGNALING	174	95.4	Scaffold1	flagellar basal body protein FliL
gene2056	COG1580	Flagellar basal body-associated protein flil	N	Cell motility	CELLULAR PROCESSES AND SIGNALING	136	97.8	Scaffold11	flagellar basal body-associated protein FliL
gene0199	COG3144	Flagellar hook-length control protein	N	Cell motility	CELLULAR PROCESSES AND SIGNALING	585	77.1	Scaffold1	flagellar hook-length control protein
gene0200	COG2882	chemotaxis	N	Cell motility	CELLULAR PROCESSES AND SIGNALING	148	99.3	Scaffold1	flagellar export protein FliJ
gene0201	COG1157	flagellum-specific ATP synthase	N;U	Cell motility; Intracellular trafficking, secretion, and vesicular transport	CELLULAR PROCESSES AND SIGNALING;CELLULAR PROCESSES AND SIGNALING	415	98.3	Scaffold1	flagellar protein export ATPase
gene0202	COG1317	Flagellar assembly protein	N	Cell motility	CELLULAR PROCESSES AND SIGNALING	302	99.7	Scaffold1	flagellar assembly protein FliH
gene0203	COG1536	FliG is one of three proteins (FliG, FliN, FliM) that forms the rotor-mounted switch complex (C ring), located at the base of the basal body. This complex interacts with the CheY and CheZ chemotaxis proteins, in addition to contacting components of the motor that determine the direction of flagellar rotation (By similarity)	N	Cell motility	CELLULAR PROCESSES AND SIGNALING	348	99.7	Scaffold1	flagellar motor switch protein FliG
gene0204	COG1766	The M ring may be actively involved in energy transduction (By similarity)	N	Cell motility	CELLULAR PROCESSES AND SIGNALING	552	97.8	Scaffold1	flagellar M-ring protein FliF
gene0205	COG1677	flagellar hook-basal body complex protein fliE	N	Cell motility	CELLULAR PROCESSES AND SIGNALING	112	99.1	Scaffold1	flagellar hook-basal body protein FliE
gene0207	ENOG410XR0Q	Histidine kinase	T	Signal transduction mechanisms	CELLULAR PROCESSES AND SIGNALING	329	93.9	Scaffold1	sensor histidine kinase
gene0209	COG1516	flagellar protein FliS	N	Cell motility	CELLULAR PROCESSES AND SIGNALING	119	59.7	Scaffold1	flagellar protein FliS
gene0211	COG1345	flagellar hook-associated	N	Cell motility	CELLULAR PROCESSES AND SIGNALING	453	59.8	Scaffold1	flagellar hook protein FliD
gene0212	COG1334	flagellar protein FlaG	N	Cell motility	CELLULAR PROCESSES AND SIGNALING	121	54.5	Scaffold1	flagellar protein FlaG
gene0213	COG1344	Flagellin	N	Cell motility	CELLULAR PROCESSES AND SIGNALING	521	50.7	Scaffold1	hypothetical protein
gene0214	COG1344	Flagellin	N	Cell motility	CELLULAR PROCESSES AND SIGNALING	403	62.8	Scaffold1	flagellar hook-associated protein FlgL
gene4646	COG1344	Flagellin	N	Cell motility	CELLULAR PROCESSES AND SIGNALING	39	89.7	Scaffold76	flagellin
gene0215	COG1256	ciliary or bacterial-type flagellar motility	N	Cell motility	CELLULAR PROCESSES AND SIGNALING	641	91.4	Scaffold1	flagellar hook-associated protein
gene0216	COG1705	flagellar rod assembly protein muramidase flgj	N;U	Cell motility; Intracellular trafficking, secretion, and vesicular transport	CELLULAR PROCESSES AND SIGNALING;CELLULAR PROCESSES AND SIGNALING	384	92.7	Scaffold1	flagellar rod assembly protein/muramidase FlgJ
gene0217	COG1706	Assembles around the rod to form the L-ring and probably protects the motor basal body from shearing forces during rotation (By similarity)	N	Cell motility	CELLULAR PROCESSES AND SIGNALING	363	98.3	Scaffold1	flagellar P-ring protein
gene0218	COG2063	Assembles around the rod to form the L-ring and probably protects the motor basal body from shearing forces during rotation (By similarity)	N	Cell motility	CELLULAR PROCESSES AND SIGNALING	218	95.9	Scaffold1	flagellar L-ring protein
gene0219	COG4786	flagellar basal-body rod protein	N	Cell motility	CELLULAR PROCESSES AND SIGNALING	262	99.6	Scaffold1	flagellar basal body rod protein FlgG
gene0220	COG4787	Flagellar basal-body rod protein FlgF	N	Cell motility	CELLULAR PROCESSES AND SIGNALING	247	96	Scaffold1	flagellar basal-body rod protein FlgF
gene0222	COG1749	flagellar hook protein, FlgE	N	Cell motility	CELLULAR PROCESSES AND SIGNALING	453	97.8	Scaffold1	flagellar hook protein FlgE
gene0223	COG1843	Flagellar hook capping protein	N	Cell motility	CELLULAR PROCESSES AND SIGNALING	256	85.5	Scaffold1	flagellar basal body rod modification protein FlgD
gene0224	COG1558	flagellar basal-body rod protein flgc	N	Cell motility	CELLULAR PROCESSES AND SIGNALING	138	98.6	Scaffold1	flagellar basal body rod protein FlgC
gene0225	COG1815	Structural component of flagellum, the bacterial motility apparatus. Part of the rod structure of flagellar basal body (By similarity)	N	Cell motility	CELLULAR PROCESSES AND SIGNALING	135	98.5	Scaffold1	flagellar biosynthesis protein FlgB
gene0228	COG1261	basal body p-ring	N	Cell motility	CELLULAR PROCESSES AND SIGNALING	235	94	Scaffold1	flagellar basal body P-ring biosynthesis protein FlgA
gene0229	ENOG410XUJS	anti-sigma28 factor FlgM	K	Transcription	INFORMATION STORAGE AND PROCESSING	108	100	Scaffold1	flagellar biosynthesis anti-sigma factor FlgM
gene0230	COG3418	Flagella synthesis protein FlgN	N	Cell motility	CELLULAR PROCESSES AND SIGNALING	141	98.6	Scaffold1	flagellar protein FlgN
gene0231	COG3018	(LipO)protein	S	Function unknown	POORLY CHARACTERIZED	149	100	Scaffold1	hypothetical protein
gene0232	COG5616	Adenylate cyclase	S	Function unknown	POORLY CHARACTERIZED	210	98.6	Scaffold1	hypothetical protein
gene0234	ENOG4111P5E	-	S	Function unknown	POORLY CHARACTERIZED	381	98.7	Scaffold1	hypothetical protein
gene0236	ENOG4111NBC	Protein of unknown function (DUF2947)	S	Function unknown	POORLY CHARACTERIZED	159	96.9	Scaffold1	hypothetical protein
gene0237	ENOG4111JYT	lipoprotein transmembrane	S	Function unknown	POORLY CHARACTERIZED	186	99.5	Scaffold1	chalcone isomerase
gene0238	ENOG41129P6	-	S	Function unknown	POORLY CHARACTERIZED	298	95	Scaffold1	hypothetical protein
gene0240	ENOG4111WDK	Transcriptional regulator, TetR family	K	Transcription	INFORMATION STORAGE AND PROCESSING	206	99	Scaffold1	TetR family transcriptional regulator
gene0241	ENOG4111GX0	Efflux transporter rnd family, mfp subunit	M	Cell wall/membrane/envelope biogenesis	CELLULAR PROCESSES AND SIGNALING	373	95.2	Scaffold1	RND transporter MFP subunit
gene0243	ENOG410XW6M	Protein of unknown function (DUF465)	S	Function unknown	POORLY CHARACTERIZED	74	97.3	Scaffold1	hypothetical protein
gene3959	ENOG410XW6M	Protein of unknown function (DUF465)	S	Function unknown	POORLY CHARACTERIZED	70	100	Scaffold32	hypothetical protein
gene0245	COG1249	dihydrolipoyl dehydrogenase	C	Energy production and conversion	METABOLISM	475	100	Scaffold2	dihydrolipoyl dehydrogenase
gene2292	COG1249	dihydrolipoyl dehydrogenase	C	Energy production and conversion	METABOLISM	263	91.3	Scaffold12	mercury(II) reductase
gene2954	COG1249	dihydrolipoyl dehydrogenase	C	Energy production and conversion	METABOLISM	451	98.9	Scaffold18	glutathione-disulfide reductase
gene0246	COG0508	Dehydrogenase	C	Energy production and conversion	METABOLISM	674	98.1	Scaffold2	pyruvate dehydrogenase complex dihydrolipoyllysine-residue acetyltransferase
gene0768	COG0508	Dehydrogenase	C	Energy production and conversion	METABOLISM	398	99.7	Scaffold4	dihydrolipoamide succinyltransferase
gene1738	COG0508	Dehydrogenase	C	Energy production and conversion	METABOLISM	531	97.4	Scaffold9	dihydrolipoamide acetyltransferase
gene0247	COG2609	Component of the pyruvate dehydrogenase (PDH) complex, that catalyzes the overall conversion of pyruvate to acetyl-CoA and CO(2) (By similarity)	C	Energy production and conversion	METABOLISM	888	99.2	Scaffold2	pyruvate dehydrogenase (acetyl-transferring), homodimeric type
gene0248	COG2186	GntR family transcriptional regulator	K	Transcription	INFORMATION STORAGE AND PROCESSING	250	100	Scaffold2	transcriptional regulator PdhR
gene1795	COG2186	GntR family transcriptional regulator	K	Transcription	INFORMATION STORAGE AND PROCESSING	238	100	Scaffold9	GntR family transcriptional regulator
gene4206	COG2186	GntR family transcriptional regulator	K	Transcription	INFORMATION STORAGE AND PROCESSING	241	96.3	Scaffold38	fatty acid metabolism regulator protein
gene0249	COG3725	regulatory protein AmpE	V	Defense mechanisms	CELLULAR PROCESSES AND SIGNALING	257	96.9	Scaffold2	beta-lactamase regulator AmpE
gene0250	COG3023	n-acetylmuramoyl-l-alanine amidase	M	Cell wall/membrane/envelope biogenesis	CELLULAR PROCESSES AND SIGNALING	178	93.8	Scaffold2	N-acetyl-anhydromuranmyl-L-alanine amidase
gene0252	COG0157	nicotinate-nucleotide diphosphorylase (carboxylating) activity	H	Coenzyme transport and metabolism	METABOLISM	292	99	Scaffold2	nicotinate-nucleotide pyrophosphorylase
gene0254	ENOG410XUCS	Competence protein	U	Intracellular trafficking, secretion, and vesicular transport	CELLULAR PROCESSES AND SIGNALING	131	61.1	Scaffold2	type IV pilin protein PilA
gene3004	ENOG410XUCS	Competence protein	U	Intracellular trafficking, secretion, and vesicular transport	CELLULAR PROCESSES AND SIGNALING	123	98.4	Scaffold19	type IV pilin
gene3947	ENOG410XUCS	Competence protein	U	Intracellular trafficking, secretion, and vesicular transport	CELLULAR PROCESSES AND SIGNALING	193	87.6	Scaffold32	methylation site containing protein
gene0255	ENOG41123RG	O-Antigen Polymerase	S	Function unknown	POORLY CHARACTERIZED	461	44.9	Scaffold2	hypothetical protein
gene0256	COG2804	type ii secretion system protein e	U	Intracellular trafficking, secretion, and vesicular transport	CELLULAR PROCESSES AND SIGNALING	560	95.4	Scaffold2	type IV-A pilus assembly ATPase PilB
gene2025	COG2804	type ii secretion system protein e	U	Intracellular trafficking, secretion, and vesicular transport	CELLULAR PROCESSES AND SIGNALING	521	98.3	Scaffold11	type II secretion system protein GspE
gene4486	COG2804	type ii secretion system protein e	U	Intracellular trafficking, secretion, and vesicular transport	CELLULAR PROCESSES AND SIGNALING	580	99.7	Scaffold47	MSHA biogenesis protein MshE
gene0257	COG1459	Type ii secretion system	U	Intracellular trafficking, secretion, and vesicular transport	CELLULAR PROCESSES AND SIGNALING	423	97.6	Scaffold2	type II secretion system protein F
gene2024	COG1459	Type ii secretion system	U	Intracellular trafficking, secretion, and vesicular transport	CELLULAR PROCESSES AND SIGNALING	407	97.5	Scaffold11	type II secretion system protein GspF
gene4487	COG1459	Type ii secretion system	U	Intracellular trafficking, secretion, and vesicular transport	CELLULAR PROCESSES AND SIGNALING	406	99	Scaffold47	MSHA biogenesis protein MshG
gene0258	COG1989	Cleaves type-4 fimbrial leader sequence and methylates the N-terminal (generally Phe) residue (By similarity)	N;O;U	Cell motility; Posttranslational modification, protein turnover, chaperones; Intracellular trafficking, secretion, and vesicular transport	CELLULAR PROCESSES AND SIGNALING;CELLULAR PROCESSES AND SIGNALING;CELLULAR PROCESSES AND SIGNALING	309	96.4	Scaffold2	prepilin peptidase
gene0259	COG0237	Catalyzes the phosphorylation of the 3'-hydroxyl group of dephosphocoenzyme A to form coenzyme A (By similarity)	H	Coenzyme transport and metabolism	METABOLISM	205	96.1	Scaffold2	dephospho-CoA kinase
gene0260	COG4582	Cell division factor that enhances FtsZ-ring assembly. Directly interacts with FtsZ and promotes bundling of FtsZ protofilaments, with a reduction in FtsZ GTPase activity (By similarity)	S	Function unknown	POORLY CHARACTERIZED	244	98	Scaffold2	cell division protein ZapD
gene0261	COG3024	Inhibits all the catalytic activities of DNA gyrase by preventing its interaction with DNA. Acts by binding directly to the C-terminal domain of GyrB, which probably disrupts DNA binding by the gyrase (By similarity)	S	Function unknown	POORLY CHARACTERIZED	38	100	Scaffold2	DNA gyrase inhibitor YacG
gene0262	COG0494	Nudix hydrolase	L	Replication, recombination and repair	INFORMATION STORAGE AND PROCESSING	132	93.2	Scaffold2	7,8-dihydro-8-oxoguanine-triphosphatase
gene0732	COG0494	Nudix hydrolase	L	Replication, recombination and repair	INFORMATION STORAGE AND PROCESSING	163	95.7	Scaffold4	NUDIX hydrolase
gene1624	COG0494	Nudix hydrolase	L	Replication, recombination and repair	INFORMATION STORAGE AND PROCESSING	152	99.3	Scaffold8	RNA pyrophosphohydrolase
gene2013	COG0494	Nudix hydrolase	L	Replication, recombination and repair	INFORMATION STORAGE AND PROCESSING	163	99.4	Scaffold11	ADP compounds hydrolase NudE
gene3873	COG0494	Nudix hydrolase	L	Replication, recombination and repair	INFORMATION STORAGE AND PROCESSING	195	99.5	Scaffold31	coenzyme A pyrophosphatase
gene0263	ENOG41121TK	Thioredoxin family	S	Function unknown	POORLY CHARACTERIZED	177	97.7	Scaffold2	thiol reductase thioredoxin
gene0264	COG0248	ppx gppa phosphatase	F;P	Nucleotide transport and metabolism; Inorganic ion transport and metabolism	METABOLISM;METABOLISM	308	98.1	Scaffold2	exopolyphosphatase
gene3373	COG0248	ppx gppa phosphatase	F;P	Nucleotide transport and metabolism; Inorganic ion transport and metabolism	METABOLISM;METABOLISM	503	98.6	Scaffold23	exopolyphosphatase
gene0267	COG1158	Facilitates transcription termination by a mechanism that involves Rho binding to the nascent RNA, activation of Rho's RNA-dependent ATPase activity, and release of the mRNA from the DNA template (By similarity)	K	Transcription	INFORMATION STORAGE AND PROCESSING	421	100	Scaffold2	transcription termination factor Rho
gene0268	ENOG410XNTB	Transcriptional regulator, LysR family	K	Transcription	INFORMATION STORAGE AND PROCESSING	305	96.4	Scaffold2	LysR family transcriptional regulator
gene0269	COG0604	alcohol dehydrogenase	C	Energy production and conversion	METABOLISM	340	93.5	Scaffold2	NADPH:quinone reductase
gene3440	COG0604	alcohol dehydrogenase	C	Energy production and conversion	METABOLISM	326	90.2	Scaffold23	quinone oxidoreductase
gene3666	COG0604	alcohol dehydrogenase	C	Energy production and conversion	METABOLISM	332	97.3	Scaffold27	alcohol dehydrogenase
gene0270	ENOG410XUM9	Antibiotic biosynthesis monooxygenase	S	Function unknown	POORLY CHARACTERIZED	92	78.3	Scaffold2	antibiotic biosynthesis monooxygenase
gene2622	ENOG410XUM9	Antibiotic biosynthesis monooxygenase	S	Function unknown	POORLY CHARACTERIZED	107	98.1	Scaffold15	antibiotic biosynthesis monooxygenase
gene0271	COG0479	succinate dehydrogenase	C	Energy production and conversion	METABOLISM	243	100	Scaffold2	fumarate reductase
gene0766	COG0479	succinate dehydrogenase	C	Energy production and conversion	METABOLISM	216	100	Scaffold4	succinate dehydrogenase iron-sulfur subunit
gene0272	COG1053	Succinate DeHydrogenase	C	Energy production and conversion	METABOLISM	668	98.8	Scaffold2	fumarate reductase flavoprotein subunit
gene0597	COG1053	Succinate DeHydrogenase	C	Energy production and conversion	METABOLISM	596	98.8	Scaffold3	flavocytochrome c
gene0765	COG1053	Succinate DeHydrogenase	C	Energy production and conversion	METABOLISM	588	99.8	Scaffold4	succinate dehydrogenase flavoprotein subunit
gene1971	COG1053	Succinate DeHydrogenase	C	Energy production and conversion	METABOLISM	478	95	Scaffold10	flavocytochrome c
gene2900	COG1053	Succinate DeHydrogenase	C	Energy production and conversion	METABOLISM	566	98.2	Scaffold18	flavocytochrome c
gene3904	COG1053	Succinate DeHydrogenase	C	Energy production and conversion	METABOLISM	476	92.2	Scaffold31	flavocytochrome c
gene0273	COG2009	succinate dehydrogenase, cytochrome	C	Energy production and conversion	METABOLISM	195	99	Scaffold2	fumarate reductase
gene0275	COG2009	succinate dehydrogenase, cytochrome	C	Energy production and conversion	METABOLISM	231	98.3	Scaffold2	fumarate reductase
gene0763	COG2009	succinate dehydrogenase, cytochrome	C	Energy production and conversion	METABOLISM	131	100	Scaffold4	succinate dehydrogenase, cytochrome b556 subunit
gene0277	COG2264	Methylates ribosomal protein L11 (By similarity)	J	Translation, ribosomal structure and biogenesis	INFORMATION STORAGE AND PROCESSING	293	99.7	Scaffold2	ribosomal protein L11 methyltransferase
gene0278	COG0042	Catalyzes the synthesis of dihydrouridine a modified base found in the D-loop of most tRNAs (By similarity)	J	Translation, ribosomal structure and biogenesis	INFORMATION STORAGE AND PROCESSING	322	100	Scaffold2	tRNA dihydrouridine synthase DusB
gene1129	COG0042	Catalyzes the synthesis of dihydrouridine a modified base found in the D-loop of most tRNAs (By similarity)	J	Translation, ribosomal structure and biogenesis	INFORMATION STORAGE AND PROCESSING	308	99.4	Scaffold6	tRNA dihydrouridine synthase DusC
gene4023	COG0042	Catalyzes the synthesis of dihydrouridine a modified base found in the D-loop of most tRNAs (By similarity)	J	Translation, ribosomal structure and biogenesis	INFORMATION STORAGE AND PROCESSING	333	98.5	Scaffold34	tRNA dihydrouridine synthase DusA
gene0279	COG2901	Activates ribosomal RNA transcription. Plays a direct role in upstream activation of rRNA promoters (By similarity)	K	Transcription	INFORMATION STORAGE AND PROCESSING	101	100	Scaffold2	Fis family transcriptional regulator
gene0285	ENOG410Y81N	Phage integrase family	L	Replication, recombination and repair	INFORMATION STORAGE AND PROCESSING	420	84.8	Scaffold2	integrase
gene0298	ENOG410Y81N	Phage integrase family	L	Replication, recombination and repair	INFORMATION STORAGE AND PROCESSING	401	62.3	Scaffold2	phage integrase family site specific recombinase
gene2252	ENOG410Y81N	Phage integrase family	L	Replication, recombination and repair	INFORMATION STORAGE AND PROCESSING	413	99.3	Scaffold12	integrase
gene0291	COG0610	Type I site-specific deoxyribonuclease	V	Defense mechanisms	CELLULAR PROCESSES AND SIGNALING	974	55.1	Scaffold2	HsdR family type I site-specific deoxyribonuclease
gene2265	COG0610	Type I site-specific deoxyribonuclease	V	Defense mechanisms	CELLULAR PROCESSES AND SIGNALING	1023	99	Scaffold12	DEAD/DEAH box helicase
gene0292	ENOG410XRI9	Transcriptional regulator	K	Transcription	INFORMATION STORAGE AND PROCESSING	651	61.9	Scaffold2	transcriptional regulator
gene0300	ENOG410XRI9	Transcriptional regulator	K	Transcription	INFORMATION STORAGE AND PROCESSING	167	99.4	Scaffold2	ATPase AAA
gene0293	COG0732	Restriction modification system DNA (Specificity	V	Defense mechanisms	CELLULAR PROCESSES AND SIGNALING	420	36.2	Scaffold2	hypothetical protein
gene2263	COG0732	Restriction modification system DNA (Specificity	V	Defense mechanisms	CELLULAR PROCESSES AND SIGNALING	300	59	Scaffold12	hypothetical protein
gene3322	COG0732	Restriction modification system DNA (Specificity	V	Defense mechanisms	CELLULAR PROCESSES AND SIGNALING	193	57	Scaffold22	hypothetical Type I restriction enzyme EcoEIspecificity protein
gene0294	COG0286	type I restriction-modification system	V	Defense mechanisms	CELLULAR PROCESSES AND SIGNALING	519	71.5	Scaffold2	type I restriction-modification system subunit M
gene2262	COG0286	type I restriction-modification system	V	Defense mechanisms	CELLULAR PROCESSES AND SIGNALING	523	93.1	Scaffold12	restriction endonuclease, M subunit
gene3323	COG0286	type I restriction-modification system	V	Defense mechanisms	CELLULAR PROCESSES AND SIGNALING	492	92.9	Scaffold22	DNA methyltransferase
gene0296	COG5499	Transcriptional regulator	K	Transcription	INFORMATION STORAGE AND PROCESSING	138	71	Scaffold2	transcriptional regulator
gene0297	COG1598	family UPF0150	S	Function unknown	POORLY CHARACTERIZED	88	87.5	Scaffold2	dna-binding family
gene0299	COG2846	Di-iron-containing protein involved in the repair of iron-sulfur clusters damaged by oxidative and nitrosative stress conditions (By similarity)	D	Cell cycle control, cell division, chromosome partitioning	CELLULAR PROCESSES AND SIGNALING	248	98.8	Scaffold2	iron-sulfur cluster repair di-iron protein
gene0301	COG2370	HupE / UreJ protein	O	Posttranslational modification, protein turnover, chaperones	CELLULAR PROCESSES AND SIGNALING	192	99	Scaffold2	urease accessory protein UreJ
gene0302	COG1011	Hydrolase	S	Function unknown	POORLY CHARACTERIZED	240	98.8	Scaffold2	haloacid dehalogenase
gene2015	COG1011	Hydrolase	S	Function unknown	POORLY CHARACTERIZED	220	97.7	Scaffold11	nucleotidase
gene2486	COG1011	Hydrolase	S	Function unknown	POORLY CHARACTERIZED	238	91.2	Scaffold14	dUMP phosphatase
gene0303	COG4973	Site-specific tyrosine recombinase, which acts by catalyzing the cutting and rejoining of the recombining DNA molecules. The XerC-XerD complex is essential to convert dimers of the bacterial chromosome into monomers to permit their segregation at cell division. It also contributes to the segregational stability of plasmids (By similarity)	L	Replication, recombination and repair	INFORMATION STORAGE AND PROCESSING	299	99.7	Scaffold2	tyrosine recombinase
gene0304	COG3159	Conserved Protein	S	Function unknown	POORLY CHARACTERIZED	211	100	Scaffold2	hypothetical protein
gene0305	COG0253	Catalyzes the stereoinversion of LL-2,6- diaminoheptanedioate (L,L-DAP) to meso-diaminoheptanedioate (meso- DAP), a precursor of L-lysine and an essential component of the bacterial peptidoglycan (By similarity)	E	Amino acid transport and metabolism	METABOLISM	269	99.6	Scaffold2	diaminopimelate epimerase
gene0306	COG0019	Specifically catalyzes the decarboxylation of meso- diaminopimelate (meso-DAP) to L-lysine (By similarity)	E	Amino acid transport and metabolism	METABOLISM	414	98.6	Scaffold2	diaminopimelate decarboxylase
gene3958	COG0019	Specifically catalyzes the decarboxylation of meso- diaminopimelate (meso-DAP) to L-lysine (By similarity)	E	Amino acid transport and metabolism	METABOLISM	391	99.2	Scaffold32	ornithine decarboxylase
gene0309	COG1965	frataxin-like protein	P	Inorganic ion transport and metabolism	METABOLISM	95	100	Scaffold2	iron donor protein CyaY
gene0310	COG3072	Adenylate cyclase	F	Nucleotide transport and metabolism	METABOLISM	804	99.3	Scaffold2	adenylate cyclase
gene0311	COG0181	Tetrapolymerization of the monopyrrole PBG into the hydroxymethylbilane pre-uroporphyrinogen in several discrete steps (By similarity)	H	Coenzyme transport and metabolism	METABOLISM	310	99.7	Scaffold2	hydroxymethylbilane synthase
gene0312	COG1587	synthase	H	Coenzyme transport and metabolism	METABOLISM	232	97.8	Scaffold2	uroporphyrinogen III methyltransferase
gene0313	COG2959	uroporphyrin-III c-methyltransferase	H	Coenzyme transport and metabolism	METABOLISM	413	98.1	Scaffold2	uroporphyrinogen III methylase
gene0314	COG3071	HemY protein	H	Coenzyme transport and metabolism	METABOLISM	361	99.7	Scaffold2	heme biosynthesis protein HemY
gene0315	ENOG4111H1V	-	S	Function unknown	POORLY CHARACTERIZED	1713	58.8	Scaffold2	biofilm-promoting protein BpfA
gene0316	COG2274	(ABC) transporter	V	Defense mechanisms	CELLULAR PROCESSES AND SIGNALING	674	96.6	Scaffold2	ABC transporter
gene0317	ENOG410XNME	Type I secretion membrane fusion protein (HlyD	U	Intracellular trafficking, secretion, and vesicular transport	CELLULAR PROCESSES AND SIGNALING	460	96.5	Scaffold2	HlyD family type I secretion periplasmic adaptor subunit
gene0318	COG1538	Membrane	M	Cell wall/membrane/envelope biogenesis	CELLULAR PROCESSES AND SIGNALING	454	97.8	Scaffold2	channel protein TolC
gene1016	COG1538	Membrane	M	Cell wall/membrane/envelope biogenesis	CELLULAR PROCESSES AND SIGNALING	470	93.4	Scaffold5	membrane protein
gene2317	COG1538	Membrane	M	Cell wall/membrane/envelope biogenesis	CELLULAR PROCESSES AND SIGNALING	477	98.7	Scaffold13	RND transporter
gene3200	COG1538	Membrane	M	Cell wall/membrane/envelope biogenesis	CELLULAR PROCESSES AND SIGNALING	469	76.3	Scaffold21	RND transporter
gene3742	COG1538	Membrane	M	Cell wall/membrane/envelope biogenesis	CELLULAR PROCESSES AND SIGNALING	456	99.1	Scaffold28	outer membrane efflux protein
gene4031	COG1538	Membrane	M	Cell wall/membrane/envelope biogenesis	CELLULAR PROCESSES AND SIGNALING	435	99.3	Scaffold34	outer membrane channel protein TolC
gene4568	COG1538	Membrane	M	Cell wall/membrane/envelope biogenesis	CELLULAR PROCESSES AND SIGNALING	237	93.2	Scaffold54	RND transporter
gene0319	COG2885	Ompa motb domain protein	M	Cell wall/membrane/envelope biogenesis	CELLULAR PROCESSES AND SIGNALING	202	99	Scaffold2	membrane protein
gene1247	COG2885	Ompa motb domain protein	M	Cell wall/membrane/envelope biogenesis	CELLULAR PROCESSES AND SIGNALING	146	99.3	Scaffold6	peptidoglycan-associated lipoprotein
gene1255	COG2885	Ompa motb domain protein	M	Cell wall/membrane/envelope biogenesis	CELLULAR PROCESSES AND SIGNALING	266	99.2	Scaffold6	membrane protein
gene1501	COG2885	Ompa motb domain protein	M	Cell wall/membrane/envelope biogenesis	CELLULAR PROCESSES AND SIGNALING	373	97.3	Scaffold8	membrane protein
gene1921	COG2885	Ompa motb domain protein	M	Cell wall/membrane/envelope biogenesis	CELLULAR PROCESSES AND SIGNALING	513	32.4	Scaffold10	OmpA/MotB domain protein
gene2032	COG2885	Ompa motb domain protein	M	Cell wall/membrane/envelope biogenesis	CELLULAR PROCESSES AND SIGNALING	463	98.5	Scaffold11	flagellar motor protein MotB
gene3051	COG2885	Ompa motb domain protein	M	Cell wall/membrane/envelope biogenesis	CELLULAR PROCESSES AND SIGNALING	230	99.6	Scaffold19	hypothetical protein
gene3382	COG2885	Ompa motb domain protein	M	Cell wall/membrane/envelope biogenesis	CELLULAR PROCESSES AND SIGNALING	237	98.3	Scaffold23	membrane protein
gene3549	COG2885	Ompa motb domain protein	M	Cell wall/membrane/envelope biogenesis	CELLULAR PROCESSES AND SIGNALING	191	99.5	Scaffold25	OmpA/MotB domain protein
gene3861	COG2885	Ompa motb domain protein	M	Cell wall/membrane/envelope biogenesis	CELLULAR PROCESSES AND SIGNALING	474	96	Scaffold30	membrane protein
gene0320	COG3672	Transglutaminase family protein cysteine peptidase, btlcp	S	Function unknown	POORLY CHARACTERIZED	235	99.6	Scaffold2	hypothetical protein
gene0321	ENOG410XSQH	Diguanylate cyclase phosphodiesterase	T	Signal transduction mechanisms	CELLULAR PROCESSES AND SIGNALING	624	98.2	Scaffold2	GGDEF domain-containing protein
gene0327	COG0210	helicase	L	Replication, recombination and repair	INFORMATION STORAGE AND PROCESSING	671	99.4	Scaffold2	ATP-dependent DNA helicase Rep
gene4605	COG0210	helicase	L	Replication, recombination and repair	INFORMATION STORAGE AND PROCESSING	722	100	Scaffold58	DNA-dependent helicase II
gene0329	COG2960	cytoplasmic protein	S	Function unknown	POORLY CHARACTERIZED	84	100	Scaffold2	hypothetical protein
gene0330	ENOG410Y0QA	-	S	Function unknown	POORLY CHARACTERIZED	110	91.8	Scaffold2	hypothetical protein
gene0332	COG3214	Pfam:DUF1006	S	Function unknown	POORLY CHARACTERIZED	388	95.6	Scaffold2	hypothetical protein
gene0335	COG4452	membrAne	V	Defense mechanisms	CELLULAR PROCESSES AND SIGNALING	492	97	Scaffold2	inner membrane protein
gene0336	COG0671	PHOsphatase	I	Lipid transport and metabolism	METABOLISM	265	97.4	Scaffold2	phosphoesterase
gene0340	COG0075	aminotransferase	E	Amino acid transport and metabolism	METABOLISM	360	98.9	Scaffold2	alanine--glyoxylate aminotransferase
gene0341	COG1171	Threonine dehydratase	E	Amino acid transport and metabolism	METABOLISM	547	98.9	Scaffold2	PLP-dependent threonine dehydratase
gene0342	COG0129	Dihydroxy-acid dehydratase	E	Amino acid transport and metabolism	METABOLISM	619	99.5	Scaffold2	dihydroxy-acid dehydratase
gene1717	COG0129	Dihydroxy-acid dehydratase	E	Amino acid transport and metabolism	METABOLISM	608	99.8	Scaffold9	phosphogluconate dehydratase
gene1792	COG0129	Dihydroxy-acid dehydratase	E	Amino acid transport and metabolism	METABOLISM	577	99.5	Scaffold9	dihydroxy-acid dehydratase
gene0343	COG3978	Acetolactate synthase	E	Amino acid transport and metabolism	METABOLISM	86	100	Scaffold2	acetolactate synthase
gene0344	COG0028	acetolactate synthase	E	Amino acid transport and metabolism	METABOLISM	557	99.6	Scaffold2	acetolactate synthase 2 catalytic subunit
gene0890	COG0028	acetolactate synthase	E	Amino acid transport and metabolism	METABOLISM	564	99.8	Scaffold4	acetolactate synthase
gene0345	COG0059	Alpha-keto-beta-hydroxylacyl reductoisomerase	E	Amino acid transport and metabolism	METABOLISM	492	100	Scaffold2	ketol-acid reductoisomerase
gene0346	COG0583	Transcriptional regulator	K	Transcription	INFORMATION STORAGE AND PROCESSING	266	99.6	Scaffold2	transcriptional regulator IlvY
gene1213	COG0583	Transcriptional regulator	K	Transcription	INFORMATION STORAGE AND PROCESSING	304	98.7	Scaffold6	transcriptional regulator ArgP
gene1631	COG0583	Transcriptional regulator	K	Transcription	INFORMATION STORAGE AND PROCESSING	302	100	Scaffold8	transcriptional activator NhaR
gene1901	COG0583	Transcriptional regulator	K	Transcription	INFORMATION STORAGE AND PROCESSING	325	97.5	Scaffold10	LysR family transcriptional regulator
gene1969	COG0583	Transcriptional regulator	K	Transcription	INFORMATION STORAGE AND PROCESSING	263	73.8	Scaffold10	LysR family transcriptional regulator
gene3431	COG0583	Transcriptional regulator	K	Transcription	INFORMATION STORAGE AND PROCESSING	299	97.7	Scaffold23	LysR family transcriptional regulator
gene3458	COG0583	Transcriptional regulator	K	Transcription	INFORMATION STORAGE AND PROCESSING	319	98.7	Scaffold24	LysR family transcriptional regulator
gene3677	COG0583	Transcriptional regulator	K	Transcription	INFORMATION STORAGE AND PROCESSING	311	92.6	Scaffold27	LysR family transcriptional regulator
gene3687	COG0583	Transcriptional regulator	K	Transcription	INFORMATION STORAGE AND PROCESSING	281	86.8	Scaffold27	LysR family transcriptional regulator
gene4296	COG0583	Transcriptional regulator	K	Transcription	INFORMATION STORAGE AND PROCESSING	311	98.4	Scaffold41	LysR family transcriptional regulator
gene0347	COG1253	CBS Domain protein	P	Inorganic ion transport and metabolism	METABOLISM	438	97	Scaffold2	membrane protein
gene3567	COG1253	CBS Domain protein	P	Inorganic ion transport and metabolism	METABOLISM	340	99.1	Scaffold25	hemolysin
gene0348	ENOG4111Y94	amino acid AbC transporter	S	Function unknown	POORLY CHARACTERIZED	265	92.8	Scaffold2	amino acid ABC transporter substrate-binding protein
gene0349	COG0727	Fe-S-cluster oxidoreductase	S	Function unknown	POORLY CHARACTERIZED	137	95.6	Scaffold2	hypothetical protein
gene2149	COG0727	Fe-S-cluster oxidoreductase	S	Function unknown	POORLY CHARACTERIZED	62	95.2	Scaffold11	fe-s-cluster domain containing protein
gene0350	COG3706	response regulator	T	Signal transduction mechanisms	CELLULAR PROCESSES AND SIGNALING	578	85.1	Scaffold2	diguanylate cyclase
gene1108	COG3706	response regulator	T	Signal transduction mechanisms	CELLULAR PROCESSES AND SIGNALING	726	92.1	Scaffold6	deoxyuridine 5`-triphosphate nucleotidohydrolase
gene0351	ENOG4111M7H	periplasmic	G	Carbohydrate transport and metabolism	METABOLISM	314	79.9	Scaffold2	sugar ABC transporter substrate-binding protein
gene0353	COG1200	ATP-dependent DNA helicase recG	L	Replication, recombination and repair	INFORMATION STORAGE AND PROCESSING	637	98.9	Scaffold2	ATP-dependent DNA helicase RecG
gene0354	ENOG4111W3Z	Protein of unknown function (DUF3014)	S	Function unknown	POORLY CHARACTERIZED	298	99	Scaffold2	hypothetical protein
gene0356	ENOG4111VYG	-	S	Function unknown	POORLY CHARACTERIZED	194	94.3	Scaffold2	hypothetical protein
gene0357	COG0204	Acyltransferase	I	Lipid transport and metabolism	METABOLISM	282	99.3	Scaffold2	1-acyl-sn-glycerol-3-phosphate acyltransferase
gene2008	COG0204	Acyltransferase	I	Lipid transport and metabolism	METABOLISM	617	96.3	Scaffold11	MFS transporter
gene2066	COG0204	Acyltransferase	I	Lipid transport and metabolism	METABOLISM	186	99.5	Scaffold11	acyltransferase
gene2511	COG0204	Acyltransferase	I	Lipid transport and metabolism	METABOLISM	300	98.7	Scaffold14	acyltransferase
gene2512	COG0204	Acyltransferase	I	Lipid transport and metabolism	METABOLISM	313	98.4	Scaffold14	acyltransferase
gene2578	COG0204	Acyltransferase	I	Lipid transport and metabolism	METABOLISM	211	99.1	Scaffold15	1-acyl-sn-glycerol-3-phosphate acyltransferase
gene0358	COG0236	Carrier of the growing fatty acid chain in fatty acid biosynthesis (By similarity)	I	Lipid transport and metabolism	METABOLISM	84	98.8	Scaffold2	acyl carrier protein
gene0359	COG0236	Carrier of the growing fatty acid chain in fatty acid biosynthesis (By similarity)	I	Lipid transport and metabolism	METABOLISM	82	97.6	Scaffold2	acyl carrier protein
gene1277	COG0236	Carrier of the growing fatty acid chain in fatty acid biosynthesis (By similarity)	I	Lipid transport and metabolism	METABOLISM	77	100	Scaffold6	acyl carrier protein
gene0360	COG4648	Membrane	S	Function unknown	POORLY CHARACTERIZED	182	96.2	Scaffold2	hypothetical protein
gene0361	COG0365	Catalyzes the conversion of acetate into acetyl-CoA (AcCoA), an essential intermediate at the junction of anabolic and catabolic pathways. AcsA undergoes a two-step reaction. In the first half reaction, AcsA combines acetate with ATP to form acetyl-adenylate (AcAMP) intermediate. In the second half reaction, it can then transfer the acetyl group from AcAMP to the sulfhydryl group of CoA, forming …	I	Lipid transport and metabolism	METABOLISM	454	99.1	Scaffold2	aconitate hydratase
gene1190	COG0365	Catalyzes the conversion of acetate into acetyl-CoA (AcCoA), an essential intermediate at the junction of anabolic and catabolic pathways. AcsA undergoes a two-step reaction. In the first half reaction, AcsA combines acetate with ATP to form acetyl-adenylate (AcAMP) intermediate. In the second half reaction, it can then transfer the acetyl group from AcAMP to the sulfhydryl group of CoA, forming …	I	Lipid transport and metabolism	METABOLISM	635	98.1	Scaffold6	AMP-dependent synthetase and ligase
gene1234	COG0365	Catalyzes the conversion of acetate into acetyl-CoA (AcCoA), an essential intermediate at the junction of anabolic and catabolic pathways. AcsA undergoes a two-step reaction. In the first half reaction, AcsA combines acetate with ATP to form acetyl-adenylate (AcAMP) intermediate. In the second half reaction, it can then transfer the acetyl group from AcAMP to the sulfhydryl group of CoA, forming …	I	Lipid transport and metabolism	METABOLISM	650	99.5	Scaffold6	acetyl-coenzyme A synthetase
gene0362	COG0764	Involved in unsaturated fatty acids biosynthesis. Catalyzes the dehydration of short chain beta-hydroxyacyl-ACPs and long chain saturated and unsaturated beta-hydroxyacyl-ACPs (By similarity)	I	Lipid transport and metabolism	METABOLISM	124	99.2	Scaffold2	thioester dehydrase
gene2692	COG0764	Involved in unsaturated fatty acids biosynthesis. Catalyzes the dehydration of short chain beta-hydroxyacyl-ACPs and long chain saturated and unsaturated beta-hydroxyacyl-ACPs (By similarity)	I	Lipid transport and metabolism	METABOLISM	1999	94.4	Scaffold16	beta-hydroxyacyl-ACP dehydratase
gene2733	COG0764	Involved in unsaturated fatty acids biosynthesis. Catalyzes the dehydration of short chain beta-hydroxyacyl-ACPs and long chain saturated and unsaturated beta-hydroxyacyl-ACPs (By similarity)	I	Lipid transport and metabolism	METABOLISM	150	99.3	Scaffold16	beta-hydroxyacyl-ACP dehydratase
gene4350	COG0764	Involved in unsaturated fatty acids biosynthesis. Catalyzes the dehydration of short chain beta-hydroxyacyl-ACPs and long chain saturated and unsaturated beta-hydroxyacyl-ACPs (By similarity)	I	Lipid transport and metabolism	METABOLISM	171	98.2	Scaffold43	beta-hydroxydecanoyl-ACP dehydratase
gene0364	COG2986	histidine ammonia-lyase	E	Amino acid transport and metabolism	METABOLISM	521	98.5	Scaffold2	histidine ammonia-lyase
gene2089	COG2986	histidine ammonia-lyase	E	Amino acid transport and metabolism	METABOLISM	513	99.4	Scaffold11	histidine ammonia-lyase
gene0365	COG0824	Thioesterase	S	Function unknown	POORLY CHARACTERIZED	136	98.5	Scaffold2	thioesterase
gene1252	COG0824	Thioesterase	S	Function unknown	POORLY CHARACTERIZED	133	100	Scaffold6	tol-pal system-associated acyl-CoA thioesterase
gene1393	COG0824	Thioesterase	S	Function unknown	POORLY CHARACTERIZED	137	99.3	Scaffold7	thioesterase
gene2106	COG0824	Thioesterase	S	Function unknown	POORLY CHARACTERIZED	132	98.5	Scaffold11	thioesterase superfamily protein
gene2109	COG0824	Thioesterase	S	Function unknown	POORLY CHARACTERIZED	136	100	Scaffold11	thioesterase
gene0366	ENOG410ZJMM	outer membrane lipoprotein carrier protein LolA	S	Function unknown	POORLY CHARACTERIZED	280	89.6	Scaffold2	hypothetical protein
gene0367	COG4258	Membrane	S	Function unknown	POORLY CHARACTERIZED	839	95.8	Scaffold2	hypothetical protein
gene0368	COG0644	geranylgeranyl reductase	C	Energy production and conversion	METABOLISM	417	98.1	Scaffold2	FAD-dependent oxidoreductase
gene0435	COG0644	geranylgeranyl reductase	C	Energy production and conversion	METABOLISM	549	99.5	Scaffold2	electron transfer flavoprotein-ubiquinone oxidoreductase
gene0369	ENOG4111KGU	(Lipo)protein	S	Function unknown	POORLY CHARACTERIZED	244	93	Scaffold2	hypothetical protein
gene0371	COG4706	Dehydratase	I	Lipid transport and metabolism	METABOLISM	171	97.7	Scaffold2	thioester dehydrase family protein
gene0373	COG1028	Dehydrogenase reductase	S	Function unknown	POORLY CHARACTERIZED	241	99.6	Scaffold2	3-ketoacyl-ACP reductase
gene0748	COG1028	Dehydrogenase reductase	S	Function unknown	POORLY CHARACTERIZED	317	90.2	Scaffold4	short-chain dehydrogenase
gene1091	COG1028	Dehydrogenase reductase	S	Function unknown	POORLY CHARACTERIZED	270	96.7	Scaffold5	short-chain dehydrogenase
gene2388	COG1028	Dehydrogenase reductase	S	Function unknown	POORLY CHARACTERIZED	239	98.3	Scaffold13	dihydromonapterin reductase
gene3125	COG1028	Dehydrogenase reductase	S	Function unknown	POORLY CHARACTERIZED	244	98	Scaffold20	YciK family oxidoreductase
gene3941	COG1028	Dehydrogenase reductase	S	Function unknown	POORLY CHARACTERIZED	236	90.7	Scaffold32	SDR family oxidoreductase
gene3996	COG1028	Dehydrogenase reductase	S	Function unknown	POORLY CHARACTERIZED	266	99.2	Scaffold33	short-chain dehydrogenase
gene4330	COG1028	Dehydrogenase reductase	S	Function unknown	POORLY CHARACTERIZED	266	97	Scaffold42	short-chain dehydrogenase
gene0375	ENOG410Y211	-	S	Function unknown	POORLY CHARACTERIZED	247	92.7	Scaffold2	hypothetical protein
gene0376	ENOG4111V37	prevent-host-death family	S	Function unknown	POORLY CHARACTERIZED	80	98.8	Scaffold2	prevent-host-death protein
gene0377	COG3668	negative regulation of growth	S	Function unknown	POORLY CHARACTERIZED	57	93	Scaffold2	plasmid stabilization protein
gene0826	COG3668	negative regulation of growth	S	Function unknown	POORLY CHARACTERIZED	97	99	Scaffold4	plasmid stabilization protein
gene0378	COG1112	Helicase	L	Replication, recombination and repair	INFORMATION STORAGE AND PROCESSING	1772	43.1	Scaffold2	hypothetical protein
gene3659	COG1112	Helicase	L	Replication, recombination and repair	INFORMATION STORAGE AND PROCESSING	835	89.7	Scaffold27	hypothetical protein
gene0382	ENOG4111PVH	#NAME?	S	Function unknown	POORLY CHARACTERIZED	119	98.3	Scaffold2	N-acetyltransferase
gene0383	COG3135	benzoate transporter activity	Q	Secondary metabolites biosynthesis, transport and catabolism	METABOLISM	390	94.6	Scaffold2	membrane protein
gene0384	COG1396	Transcriptional regulator	K	Transcription	INFORMATION STORAGE AND PROCESSING	191	94.2	Scaffold2	XRE family transcriptional regulator
gene0387	COG1182	Catalyzes the reductive cleavage of azo bond in aromatic azo compounds to the corresponding amines. Requires NADH, but not NADPH, as an electron donor for its activity (By similarity)	I	Lipid transport and metabolism	METABOLISM	198	100	Scaffold2	FMN-dependent NADH-azoreductase
gene0388	ENOG41126DB	thioesterase domain-containing protein	S	Function unknown	POORLY CHARACTERIZED	145	93.8	Scaffold2	thioesterase
gene0389	COG1490	Hydrolyzes D-tyrosyl-tRNA(Tyr) into D-tyrosine and free tRNA(Tyr). Could be a defense mechanism against a harmful effect of D-tyrosine (By similarity)	J	Translation, ribosomal structure and biogenesis	INFORMATION STORAGE AND PROCESSING	138	97.1	Scaffold2	D-aminoacyl-tRNA deacylase
gene0392	COG1295	ribonuclease BN	S	Function unknown	POORLY CHARACTERIZED	337	95.3	Scaffold2	membrane protein
gene0393	ENOG4112308	-	S	Function unknown	POORLY CHARACTERIZED	73	100	Scaffold2	hypothetical protein
gene0396	COG0348	4Fe-4S Ferredoxin iron-sulfur binding domain protein	C	Energy production and conversion	METABOLISM	404	97	Scaffold2	4Fe-4S ferredoxin, iron-sulfur binding domain protein
gene0506	COG0348	4Fe-4S Ferredoxin iron-sulfur binding domain protein	C	Energy production and conversion	METABOLISM	477	99.4	Scaffold3	cytochrome c oxidase accessory protein CcoG
gene3012	COG0348	4Fe-4S Ferredoxin iron-sulfur binding domain protein	C	Energy production and conversion	METABOLISM	322	97.8	Scaffold19	quinol dehydrogenase ferredoxin subunit NapH
gene3354	COG0348	4Fe-4S Ferredoxin iron-sulfur binding domain protein	C	Energy production and conversion	METABOLISM	344	97.4	Scaffold22	cytochrome c oxidase accessory protein CcoG
gene0397	COG0376	Bifunctional enzyme with both catalase and broad- spectrum peroxidase activity (By similarity)	P	Inorganic ion transport and metabolism	METABOLISM	715	97.8	Scaffold2	Catalase-peroxidase 1
gene2435	COG0376	Bifunctional enzyme with both catalase and broad- spectrum peroxidase activity (By similarity)	P	Inorganic ion transport and metabolism	METABOLISM	739	96.8	Scaffold13	Catalase-peroxidase 2
gene0399	COG1063	Dehydrogenase	E	Amino acid transport and metabolism	METABOLISM	354	95.5	Scaffold2	alcohol dehydrogenase
gene4274	COG1063	Dehydrogenase	E	Amino acid transport and metabolism	METABOLISM	341	100	Scaffold40	L-threonine 3-dehydrogenase
gene0400	ENOG4111Q6D	Cupin 2, conserved barrel	S	Function unknown	POORLY CHARACTERIZED	163	94.5	Scaffold2	2,4'-dihydroxyacetophenone dioxygenase
gene0401	ENOG410XSYY	Short-chain dehydrogenase reductase sdr	S	Function unknown	POORLY CHARACTERIZED	250	95.6	Scaffold2	oxidoreductase
gene0402	ENOG410XRJG	Transcriptional regulator	K	Transcription	INFORMATION STORAGE AND PROCESSING	335	91	Scaffold2	transcriptional regulator
gene0404	COG1217	gtp-binding protein typa	T	Signal transduction mechanisms	CELLULAR PROCESSES AND SIGNALING	603	98.8	Scaffold2	gtp-binding protein
gene0405	COG0174	glutamine synthetase	E	Amino acid transport and metabolism	METABOLISM	469	100	Scaffold2	glutamine synthetase
gene1552	COG0174	glutamine synthetase	E	Amino acid transport and metabolism	METABOLISM	451	99.8	Scaffold8	glutamine synthetase
gene0406	ENOG410XNZF	receptor	P	Inorganic ion transport and metabolism	METABOLISM	745	96.9	Scaffold2	TonB-dependent receptor
gene0420	ENOG410XNZF	receptor	P	Inorganic ion transport and metabolism	METABOLISM	723	98.1	Scaffold2	TonB-dependent receptor
gene0408	COG1301	sodium dicarboxylate symporter	C	Energy production and conversion	METABOLISM	399	98.5	Scaffold2	sodium:dicarboxylate symporter
gene0646	COG1301	sodium dicarboxylate symporter	C	Energy production and conversion	METABOLISM	423	99.5	Scaffold3	sodium:dicarboxylate symporter
gene1482	COG1301	sodium dicarboxylate symporter	C	Energy production and conversion	METABOLISM	417	99.5	Scaffold8	amino acid:proton symporter
gene2036	COG1301	sodium dicarboxylate symporter	C	Energy production and conversion	METABOLISM	409	98.5	Scaffold11	sodium:dicarboxylate symporter
gene3076	COG1301	sodium dicarboxylate symporter	C	Energy production and conversion	METABOLISM	416	99.5	Scaffold19	sodium:dicarboxylate symporter
gene4192	COG1301	sodium dicarboxylate symporter	C	Energy production and conversion	METABOLISM	437	99.3	Scaffold38	sodium:dicarboxylate symporter
gene0411	COG3844	Catalyzes the cleavage of L-kynurenine (L-Kyn) and L-3- hydroxykynurenine (L-3OHKyn) into anthranilic acid (AA) and 3- hydroxyanthranilic acid (3-OHAA), respectively (By similarity)	E	Amino acid transport and metabolism	METABOLISM	374	97.1	Scaffold2	class V aminotransferase
gene0412	ENOG410XPJ2	Domain of unknown function (DUF1864)	S	Function unknown	POORLY CHARACTERIZED	392	99.2	Scaffold2	hypothetical protein
gene0413	COG2704	Anaerobic C4-dicarboxylate transporter	S	Function unknown	POORLY CHARACTERIZED	447	99.6	Scaffold2	anaerobic C4-dicarboxylate transporter
gene0414	COG1309	Transcriptional regulator	K	Transcription	INFORMATION STORAGE AND PROCESSING	203	97	Scaffold2	TetR family transcriptional regulator
gene0532	COG1309	Transcriptional regulator	K	Transcription	INFORMATION STORAGE AND PROCESSING	194	97.4	Scaffold3	TetR family transcriptional regulator
gene1398	COG1309	Transcriptional regulator	K	Transcription	INFORMATION STORAGE AND PROCESSING	184	99.5	Scaffold7	TetR family transcriptional regulator
gene1709	COG1309	Transcriptional regulator	K	Transcription	INFORMATION STORAGE AND PROCESSING	170	99.4	Scaffold9	TetR family transcriptional regulator
gene2004	COG1309	Transcriptional regulator	K	Transcription	INFORMATION STORAGE AND PROCESSING	204	100	Scaffold11	DNA-binding transcriptional regulator FabR
gene2479	COG1309	Transcriptional regulator	K	Transcription	INFORMATION STORAGE AND PROCESSING	178	99.4	Scaffold14	nucleoid occlusion factor SlmA
gene4272	COG1309	Transcriptional regulator	K	Transcription	INFORMATION STORAGE AND PROCESSING	215	99.5	Scaffold40	TetR family transcriptional regulator
gene4340	COG1309	Transcriptional regulator	K	Transcription	INFORMATION STORAGE AND PROCESSING	178	92.7	Scaffold42	TetR family transcriptional regulator
gene0415	COG2220	Hydrolase	S	Function unknown	POORLY CHARACTERIZED	356	94.1	Scaffold2	hydrolase
gene1303	COG2220	Hydrolase	S	Function unknown	POORLY CHARACTERIZED	262	61.5	Scaffold7	hypothetical protein
gene0416	COG0754	Glutathionylspermidine synthase	E	Amino acid transport and metabolism	METABOLISM	236	89.4	Scaffold2	CHAP domain-containing protein
gene0417	ENOG41129CC	-	S	Function unknown	POORLY CHARACTERIZED	156	79.5	Scaffold2	hypothetical protein
gene0418	ENOG4111QS1	peptidase'	S	Function unknown	POORLY CHARACTERIZED	170	94.1	Scaffold2	membrane protein
gene0421	ENOG410ZI4J	Plasma membrane protein involved in salt tolerance	S	Function unknown	POORLY CHARACTERIZED	55	100	Scaffold2	protein of unknown function UPF0057
gene0424	COG0642	Histidine kinase	T	Signal transduction mechanisms	CELLULAR PROCESSES AND SIGNALING	411	99.5	Scaffold2	periplasmic sensor signal transduction histidine kinase
gene0471	COG0642	Histidine kinase	T	Signal transduction mechanisms	CELLULAR PROCESSES AND SIGNALING	438	93.4	Scaffold2	sensor histidine kinase
gene2923	COG0642	Histidine kinase	T	Signal transduction mechanisms	CELLULAR PROCESSES AND SIGNALING	454	95.4	Scaffold18	two-component sensor histidine kinase
gene3083	COG0642	Histidine kinase	T	Signal transduction mechanisms	CELLULAR PROCESSES AND SIGNALING	606	88.8	Scaffold19	periplasmic sensor signal transduction histidine kinase
gene3380	COG0642	Histidine kinase	T	Signal transduction mechanisms	CELLULAR PROCESSES AND SIGNALING	719	99.6	Scaffold23	proteobacterial dedicated sortase system histidine kinase
gene3949	COG0642	Histidine kinase	T	Signal transduction mechanisms	CELLULAR PROCESSES AND SIGNALING	588	95.2	Scaffold32	histidine kinase
gene4073	COG0642	Histidine kinase	T	Signal transduction mechanisms	CELLULAR PROCESSES AND SIGNALING	442	99.8	Scaffold35	two-component sensor histidine kinase
gene4195	COG0642	Histidine kinase	T	Signal transduction mechanisms	CELLULAR PROCESSES AND SIGNALING	434	98.4	Scaffold38	sensor histidine kinase
gene0425	COG0745	regulatoR	T	Signal transduction mechanisms	CELLULAR PROCESSES AND SIGNALING	225	100	Scaffold2	DNA-binding response regulator
gene0458	COG0745	regulatoR	T	Signal transduction mechanisms	CELLULAR PROCESSES AND SIGNALING	228	100	Scaffold2	DNA-binding response regulator
gene0586	COG0745	regulatoR	T	Signal transduction mechanisms	CELLULAR PROCESSES AND SIGNALING	227	95.2	Scaffold3	DNA-binding response regulator
gene1067	COG0745	regulatoR	T	Signal transduction mechanisms	CELLULAR PROCESSES AND SIGNALING	226	94.7	Scaffold5	DNA-binding response regulator
gene1368	COG0745	regulatoR	T	Signal transduction mechanisms	CELLULAR PROCESSES AND SIGNALING	232	99.6	Scaffold7	DNA-binding response regulator
gene1646	COG0745	regulatoR	T	Signal transduction mechanisms	CELLULAR PROCESSES AND SIGNALING	496	90.3	Scaffold9	fused response regulator/phosphatase
gene4429	COG0745	regulatoR	T	Signal transduction mechanisms	CELLULAR PROCESSES AND SIGNALING	65	89.2	Scaffold45	fused response regulator/phosphatase
gene2134	COG0745	regulatoR	T	Signal transduction mechanisms	CELLULAR PROCESSES AND SIGNALING	229	97.8	Scaffold11	DNA-binding response regulator
gene2903	COG0745	regulatoR	T	Signal transduction mechanisms	CELLULAR PROCESSES AND SIGNALING	225	95.6	Scaffold18	DNA-binding response regulator
gene2914	COG0745	regulatoR	T	Signal transduction mechanisms	CELLULAR PROCESSES AND SIGNALING	241	100	Scaffold18	DNA-binding response regulator
gene3066	COG0745	regulatoR	T	Signal transduction mechanisms	CELLULAR PROCESSES AND SIGNALING	238	100	Scaffold19	DNA-binding response regulator
gene3381	COG0745	regulatoR	T	Signal transduction mechanisms	CELLULAR PROCESSES AND SIGNALING	230	99.6	Scaffold23	DNA-binding response regulator
gene3615	COG0745	regulatoR	T	Signal transduction mechanisms	CELLULAR PROCESSES AND SIGNALING	218	99.5	Scaffold26	DNA-binding response regulator
gene4166	COG0745	regulatoR	T	Signal transduction mechanisms	CELLULAR PROCESSES AND SIGNALING	237	100	Scaffold37	DNA-binding response regulator
gene0426	ENOG410YW84	-	S	Function unknown	POORLY CHARACTERIZED	165	98.8	Scaffold2	hypothetical protein
gene0428	COG3842	Part of the ABC transporter complex PotABCD involved in spermidine putrescine import. Responsible for energy coupling to the transport system (By similarity)	E	Amino acid transport and metabolism	METABOLISM	320	96.3	Scaffold2	ABC transporter
gene1555	COG3842	Part of the ABC transporter complex PotABCD involved in spermidine putrescine import. Responsible for energy coupling to the transport system (By similarity)	E	Amino acid transport and metabolism	METABOLISM	378	100	Scaffold8	putrescine/spermidine ABC transporter ATP-binding protein
gene2396	COG3842	Part of the ABC transporter complex PotABCD involved in spermidine putrescine import. Responsible for energy coupling to the transport system (By similarity)	E	Amino acid transport and metabolism	METABOLISM	349	98.3	Scaffold13	ABC transporter
gene0429	COG4149	molybdate abc transporter	P	Inorganic ion transport and metabolism	METABOLISM	226	99.6	Scaffold2	molybdenum ABC transporter permease subunit
gene4052	COG4149	molybdate abc transporter	P	Inorganic ion transport and metabolism	METABOLISM	245	99.2	Scaffold34	molybdate ABC transporter, inner membrane subunit
gene0430	COG0725	ABC transporter, periplasmic molybdate-binding protein	P	Inorganic ion transport and metabolism	METABOLISM	242	99.2	Scaffold2	molybdate ABC transporter substrate-binding protein
gene3050	COG0725	ABC transporter, periplasmic molybdate-binding protein	P	Inorganic ion transport and metabolism	METABOLISM	275	96	Scaffold19	molybdate ABC transporter substrate-binding protein
gene4053	COG0725	ABC transporter, periplasmic molybdate-binding protein	P	Inorganic ion transport and metabolism	METABOLISM	261	95.8	Scaffold34	molybdate ABC transporter substrate-binding protein
gene0431	COG0314	Molybdopterin	H	Coenzyme transport and metabolism	METABOLISM	154	98.7	Scaffold2	molybdopterin guanine dinucleotide biosynthesis protein MoaE
gene0432	COG1977	Molybdopterin converting factor (Subunit 1)	H	Coenzyme transport and metabolism	METABOLISM	83	100	Scaffold2	molybdopterin synthase sulfur carrier subunit
gene0433	COG0315	Together with MoaA, is involved in the conversion of 5'- GTP to cyclic pyranopterin monophosphate (cPMP or molybdopterin precursor Z) (By similarity)	H	Coenzyme transport and metabolism	METABOLISM	159	99.4	Scaffold2	cyclic pyranopterin monophosphate synthase accessory protein
gene0434	COG2896	Catalyzes, together with MoaC, the conversion of 5'-GTP to cyclic pyranopterin monophosphate (cPMP or molybdopterin precursor Z) (By similarity)	H	Coenzyme transport and metabolism	METABOLISM	274	98.5	Scaffold2	GTP cyclohydrolase subunit MoaA
gene2989	COG2896	Catalyzes, together with MoaC, the conversion of 5'-GTP to cyclic pyranopterin monophosphate (cPMP or molybdopterin precursor Z) (By similarity)	H	Coenzyme transport and metabolism	METABOLISM	327	100	Scaffold18	cyclic pyranopterin phosphate synthase MoaA
gene0436	ENOG410XUWH	Methyl-accepting chemotaxis	S	Function unknown	POORLY CHARACTERIZED	619	99	Scaffold2	chemotaxis protein
gene0437	COG3296	-	S	Function unknown	POORLY CHARACTERIZED	103	99	Scaffold2	hypothetical protein
gene0438	COG2258	mosc domain containing protein	S	Function unknown	POORLY CHARACTERIZED	231	99.1	Scaffold2	molybdenum cofactor sulfurase
gene0440	ENOG410ZWV6	Carbohydrate kinase, pfkB family	S	Function unknown	POORLY CHARACTERIZED	274	96.7	Scaffold2	ribokinase
gene0442	ENOG410Z1CY	-	S	Function unknown	POORLY CHARACTERIZED	112	93.8	Scaffold2	hypothetical protein
gene0443	ENOG410XS5J	prolyl 4-hydroxylase	S	Function unknown	POORLY CHARACTERIZED	212	84.4	Scaffold2	prolyl 4-hydroxylase subunit alpha
gene0446	COG1262	Sulphatase-modifying factor protein	S	Function unknown	POORLY CHARACTERIZED	696	98.3	Scaffold2	SAM-dependent methyltransferase
gene0447	ENOG410ZVTM	-	T	Signal transduction mechanisms	CELLULAR PROCESSES AND SIGNALING	651	95.5	Scaffold2	chemotaxis protein
gene0448	COG3123	UPF0345 protein	S	Function unknown	POORLY CHARACTERIZED	103	96.1	Scaffold2	hypothetical protein
gene0449	ENOG4111IYW	Transcriptional regulator, TetR family	K	Transcription	INFORMATION STORAGE AND PROCESSING	197	90.9	Scaffold2	TetR family transcriptional regulator
gene0450	COG1979	alcohol dehydrogenase	C	Energy production and conversion	METABOLISM	385	96.1	Scaffold2	NADH-dependent alcohol dehydrogenase
gene0451	ENOG41122R6	-	S	Function unknown	POORLY CHARACTERIZED	177	96.6	Scaffold2	hypothetical protein
gene0452	COG3852	Signal Transduction Histidine Kinase	T	Signal transduction mechanisms	CELLULAR PROCESSES AND SIGNALING	348	99.7	Scaffold2	two-component system sensor histidine kinase NtrB
gene0456	COG0053	cation diffusion facilitator family transporter	P	Inorganic ion transport and metabolism	METABOLISM	275	97.5	Scaffold2	iron transporter
gene0457	COG3678	Periplasmic Protein	N;P;T;U	Cell motility; Inorganic ion transport and metabolism; Signal transduction mechanisms; Intracellular trafficking, secretion, and vesicular transport	CELLULAR PROCESSES AND SIGNALING;METABOLISM;CELLULAR PROCESSES AND SIGNALING;CELLULAR PROCESSES AND SIGNALING	162	91.4	Scaffold2	hypothetical protein
gene0459	ENOG410XTWD	Histidine kinase	T	Signal transduction mechanisms	CELLULAR PROCESSES AND SIGNALING	449	96.4	Scaffold2	two-component sensor histidine kinase
gene2915	ENOG410XTWD	Histidine kinase	T	Signal transduction mechanisms	CELLULAR PROCESSES AND SIGNALING	438	98.2	Scaffold18	two-component sensor histidine kinase
gene0460	COG3284	Transcriptional regulator	K	Transcription	INFORMATION STORAGE AND PROCESSING	628	97.3	Scaffold2	GAF modulated sigma54 specific transcriptional regulator, Fis family
gene0461	COG1012	Dehydrogenase	C	Energy production and conversion	METABOLISM	506	99	Scaffold2	aldehyde dehydrogenase
gene0531	COG1012	Dehydrogenase	C	Energy production and conversion	METABOLISM	472	98.7	Scaffold3	coniferyl aldehyde dehydrogenase
gene0816	COG1012	Dehydrogenase	C	Energy production and conversion	METABOLISM	866	98.6	Scaffold4	bifunctional acetaldehyde-CoA/alcohol dehydrogenase
gene1542	COG1012	Dehydrogenase	C	Energy production and conversion	METABOLISM	493	99	Scaffold8	methylmalonate-semialdehyde dehydrogenase (acylating)
gene1545	COG1012	Dehydrogenase	C	Energy production and conversion	METABOLISM	498	98.8	Scaffold8	gamma-glutamyl-gamma-aminobutyraldehyde dehydrogenase
gene1559	COG1012	Dehydrogenase	C	Energy production and conversion	METABOLISM	482	98.3	Scaffold8	NAD-dependent succinate-semialdehyde dehydrogenase
gene2768	COG1012	Dehydrogenase	C	Energy production and conversion	METABOLISM	499	99.2	Scaffold16	methylmalonate-semialdehyde dehydrogenase (acylating)
gene4076	COG1012	Dehydrogenase	C	Energy production and conversion	METABOLISM	487	98.6	Scaffold35	N-succinylglutamate 5-semialdehyde dehydrogenase
gene0462	ENOG410XQEM	KR domain	S	Function unknown	POORLY CHARACTERIZED	253	96.4	Scaffold2	3-oxoacyl-ACP reductase
gene0463	ENOG410XNVB	LysR family (Transcriptional regulator	K	Transcription	INFORMATION STORAGE AND PROCESSING	305	97	Scaffold2	LysR family transcriptional regulator
gene1013	ENOG410XNVB	LysR family (Transcriptional regulator	K	Transcription	INFORMATION STORAGE AND PROCESSING	291	99.3	Scaffold5	transcriptional regulator, LysR family
gene0465	ENOG41121SM	Protein of unknown function (DUF2809)	S	Function unknown	POORLY CHARACTERIZED	140	95.7	Scaffold2	membrane protein
gene0466	COG3658	Cytochrome	C	Energy production and conversion	METABOLISM	194	96.9	Scaffold2	cytochrome b561
gene1186	COG3658	Cytochrome	C	Energy production and conversion	METABOLISM	248	92.3	Scaffold6	cytochrome b561
gene4491	COG3658	Cytochrome	C	Energy production and conversion	METABOLISM	229	97.8	Scaffold48	cytochrome b561
gene0467	ENOG41121ID	Cytochrome	S	Function unknown	POORLY CHARACTERIZED	144	97.9	Scaffold2	cytochrome C nitrate reductase
gene0468	ENOG4111URV	diheme cytochrome c	C	Energy production and conversion	METABOLISM	187	94.7	Scaffold2	diacylglycerol kinase
gene0469	COG3212	Peptidase propeptide and YPEB domain protein	S	Function unknown	POORLY CHARACTERIZED	88	98.9	Scaffold2	peptidase M4
gene4071	COG3212	Peptidase propeptide and YPEB domain protein	S	Function unknown	POORLY CHARACTERIZED	115	100	Scaffold35	hypothetical protein
gene0470	ENOG4111FPD	Two component transcriptional regulator, winged helix family	T	Signal transduction mechanisms	CELLULAR PROCESSES AND SIGNALING	220	98.2	Scaffold2	DNA-binding response regulator
gene0976	ENOG4111FPD	Two component transcriptional regulator, winged helix family	T	Signal transduction mechanisms	CELLULAR PROCESSES AND SIGNALING	219	97.7	Scaffold5	DNA-binding response regulator
gene1329	ENOG4111FPD	Two component transcriptional regulator, winged helix family	T	Signal transduction mechanisms	CELLULAR PROCESSES AND SIGNALING	67	98.5	Scaffold7	DNA-binding response regulator
gene2922	ENOG4111FPD	Two component transcriptional regulator, winged helix family	T	Signal transduction mechanisms	CELLULAR PROCESSES AND SIGNALING	227	99.1	Scaffold18	DNA-binding response regulator
gene4072	ENOG4111FPD	Two component transcriptional regulator, winged helix family	T	Signal transduction mechanisms	CELLULAR PROCESSES AND SIGNALING	224	100	Scaffold35	DNA-binding response regulator
gene4194	ENOG4111FPD	Two component transcriptional regulator, winged helix family	T	Signal transduction mechanisms	CELLULAR PROCESSES AND SIGNALING	224	99.6	Scaffold38	two component transcriptional regulator, winged helix family
gene0472	COG3812	Domain of unknown function (DUF1993)	S	Function unknown	POORLY CHARACTERIZED	170	98.2	Scaffold2	hypothetical protein
gene0478	ENOG410Y645	-	S	Function unknown	POORLY CHARACTERIZED	34	94.1	Scaffold3	hypothetical protein
gene4191	ENOG410Y645	-	S	Function unknown	POORLY CHARACTERIZED	154	96.8	Scaffold37	hypothetical protein
gene0479	COG1076	protein oligomerization	O	Posttranslational modification, protein turnover, chaperones	CELLULAR PROCESSES AND SIGNALING	248	98.4	Scaffold3	molecular chaperone DjlA
gene0881	COG1076	protein oligomerization	O	Posttranslational modification, protein turnover, chaperones	CELLULAR PROCESSES AND SIGNALING	174	99.4	Scaffold4	Co-chaperone protein HscB homolog
gene0481	COG3178	Phosphotransferase	S	Function unknown	POORLY CHARACTERIZED	349	96.3	Scaffold3	aminoglycoside phosphotransferase
gene0482	COG1452	involved in the assembly of LPS in the outer leaflet of the outer membrane. Determines N-hexane tolerance and is involved in outer membrane permeability. Essential for envelope biogenesis (By similarity)	M	Cell wall/membrane/envelope biogenesis	CELLULAR PROCESSES AND SIGNALING	703	99	Scaffold3	LPS-assembly protein LptD
gene0483	COG0760	peptidyl-prolyl cis-trans isomerase	O	Posttranslational modification, protein turnover, chaperones	CELLULAR PROCESSES AND SIGNALING	434	99.3	Scaffold3	chaperone SurA
gene2824	COG0760	peptidyl-prolyl cis-trans isomerase	O	Posttranslational modification, protein turnover, chaperones	CELLULAR PROCESSES AND SIGNALING	84	98.8	Scaffold17	peptidyl-prolyl cis-trans isomerase
gene2859	COG0760	peptidyl-prolyl cis-trans isomerase	O	Posttranslational modification, protein turnover, chaperones	CELLULAR PROCESSES AND SIGNALING	621	97.3	Scaffold17	peptidyl-prolyl cis-trans isomerase
gene4062	COG0760	peptidyl-prolyl cis-trans isomerase	O	Posttranslational modification, protein turnover, chaperones	CELLULAR PROCESSES AND SIGNALING	92	98.9	Scaffold35	peptidyl-prolyl cis-trans isomerase
gene0484	COG1995	Catalyzes the NAD(P)-dependent oxidation of 4- (phosphohydroxy)-L-threonine (HTP) into 2-amino-3-oxo-4- (phosphohydroxy)butyric acid which spontaneously decarboxylates to form 3-amino-2-oxopropyl phosphate (AHAP) (By similarity)	H	Coenzyme transport and metabolism	METABOLISM	328	98.8	Scaffold3	4-hydroxythreonine-4-phosphate dehydrogenase PdxA
gene0485	COG0030	Specifically dimethylates two adjacent adenosines (A1518 and A1519) in the loop of a conserved hairpin near the 3'-end of 16S rRNA in the 30S particle. May play a critical role in biogenesis of 30S subunits (By similarity)	J	Translation, ribosomal structure and biogenesis	INFORMATION STORAGE AND PROCESSING	268	99.3	Scaffold3	ribosomal RNA small subunit methyltransferase A
gene0486	COG2967	ApaG protein	P	Inorganic ion transport and metabolism	METABOLISM	123	96.7	Scaffold3	Co2+/Mg2+ efflux protein ApaG
gene0487	COG0639	serine threonine-protein phosphatase	T	Signal transduction mechanisms	CELLULAR PROCESSES AND SIGNALING	274	95.3	Scaffold3	bis(5'-nucleosyl)-tetraphosphatase (symmetrical)
gene0488	ENOG410ZVYW	MA	S	Function unknown	POORLY CHARACTERIZED	633	95.1	Scaffold3	chemotaxis protein
gene0489	ENOG4112342	Protein of unknown function (DUF3718)	S	Function unknown	POORLY CHARACTERIZED	130	98.5	Scaffold3	hypothetical protein
gene0490	COG0262	dihydrofolate reductase activity	H	Coenzyme transport and metabolism	METABOLISM	156	92.3	Scaffold3	diacylglycerol kinase
gene0491	COG3610	Membrane	S	Function unknown	POORLY CHARACTERIZED	157	100	Scaffold3	hypothetical protein
gene2550	COG3610	Membrane	S	Function unknown	POORLY CHARACTERIZED	406	99.5	Scaffold14	hypothetical protein
gene0492	COG2966	Membrane	S	Function unknown	POORLY CHARACTERIZED	240	97.5	Scaffold3	hypothetical protein
gene0493	COG0536	An essential GTPase which binds GTP, GDP and possibly (p)ppGpp with moderate affinity, with high nucleotide exchange rates and a fairly low GTP hydrolysis rate (By similarity). It may play a role in control of the cell cycle, stress response, ribosome biogenesis and in those bacteria that undergo differentiation, in morphogenesis control	S	Function unknown	POORLY CHARACTERIZED	388	99.7	Scaffold3	GTPase ObgE
gene0494	COG0211	50S ribosomal protein l27	J	Translation, ribosomal structure and biogenesis	INFORMATION STORAGE AND PROCESSING	84	98.8	Scaffold3	50S ribosomal protein L27
gene0495	COG0261	This protein binds to 23S rRNA in the presence of protein L20 (By similarity)	J	Translation, ribosomal structure and biogenesis	INFORMATION STORAGE AND PROCESSING	103	99	Scaffold3	50S ribosomal protein L21
gene0496	COG0142	synthase	H	Coenzyme transport and metabolism	METABOLISM	331	99.4	Scaffold3	Trans-hexaprenyltranstransferase
gene3588	COG0142	synthase	H	Coenzyme transport and metabolism	METABOLISM	293	98.6	Scaffold26	geranyltranstransferase
gene0498	COG0692	Excises uracil residues from the DNA which can arise as a result of misincorporation of dUMP residues by DNA polymerase or due to deamination of cytosine (By similarity)	L	Replication, recombination and repair	INFORMATION STORAGE AND PROCESSING	219	96.3	Scaffold3	uracil-DNA glycosylase
gene0499	ENOG4111UWR	-	S	Function unknown	POORLY CHARACTERIZED	144	100	Scaffold3	conserved hypothetical protein
gene0500	ENOG410Z7AS	Protein of unknown function (DUF3144)	S	Function unknown	POORLY CHARACTERIZED	105	99	Scaffold3	hypothetical protein
gene0501	COG1280	Lysine exporter protein (Lyse ygga)	E	Amino acid transport and metabolism	METABOLISM	190	99.5	Scaffold3	lysine transporter LysE
gene0894	COG1280	Lysine exporter protein (Lyse ygga)	E	Amino acid transport and metabolism	METABOLISM	208	96.6	Scaffold4	lysine transporter LysE
gene1164	COG1280	Lysine exporter protein (Lyse ygga)	E	Amino acid transport and metabolism	METABOLISM	207	99.5	Scaffold6	threonine transporter RhtB
gene1900	COG1280	Lysine exporter protein (Lyse ygga)	E	Amino acid transport and metabolism	METABOLISM	202	92.1	Scaffold10	lysine transporter LysE
gene2067	COG1280	Lysine exporter protein (Lyse ygga)	E	Amino acid transport and metabolism	METABOLISM	180	98.3	Scaffold11	lysine exporter protein LysE/YggA
gene2420	COG1280	Lysine exporter protein (Lyse ygga)	E	Amino acid transport and metabolism	METABOLISM	234	93.6	Scaffold13	lysine transporter LysE
gene3793	COG1280	Lysine exporter protein (Lyse ygga)	E	Amino acid transport and metabolism	METABOLISM	197	99.5	Scaffold29	lysine transporter LysE
gene0503	COG2939	carboxy-peptidase	E	Amino acid transport and metabolism	METABOLISM	495	98.8	Scaffold3	peptidase S10
gene0504	COG4232	Required to facilitate the formation of correct disulfide bonds in some periplasmic proteins and for the assembly of the periplasmic c-type cytochromes. Acts by transferring electrons from cytoplasmic thioredoxin to the periplasm. This transfer involves a cascade of disulfide bond formation and reduction steps (By similarity)	O	Posttranslational modification, protein turnover, chaperones	CELLULAR PROCESSES AND SIGNALING	181	97.8	Scaffold3	thiol:disulfide interchange protein
gene3671	COG4232	Required to facilitate the formation of correct disulfide bonds in some periplasmic proteins and for the assembly of the periplasmic c-type cytochromes. Acts by transferring electrons from cytoplasmic thioredoxin to the periplasm. This transfer involves a cascade of disulfide bond formation and reduction steps (By similarity)	O	Posttranslational modification, protein turnover, chaperones	CELLULAR PROCESSES AND SIGNALING	613	97.2	Scaffold27	protein-disulfide reductase DsbD
gene0505	COG3604	Transcriptional regulator	K	Transcription	INFORMATION STORAGE AND PROCESSING	480	99.8	Scaffold3	sigma-54-dependent Fis family transcriptional regulator
gene1884	COG3604	Transcriptional regulator	K	Transcription	INFORMATION STORAGE AND PROCESSING	518	96.9	Scaffold10	nitric oxide reductase transcription regulator
gene0507	ENOG41122CP	Protein of unknown function (DUF3423)	S	Function unknown	POORLY CHARACTERIZED	74	100	Scaffold3	hypothetical protein
gene0508	COG0024	Removes the N-terminal methionine from nascent proteins (By similarity)	J	Translation, ribosomal structure and biogenesis	INFORMATION STORAGE AND PROCESSING	259	98.8	Scaffold3	type I methionyl aminopeptidase
gene2721	COG0024	Removes the N-terminal methionine from nascent proteins (By similarity)	J	Translation, ribosomal structure and biogenesis	INFORMATION STORAGE AND PROCESSING	265	99.6	Scaffold16	methionine aminopeptidase, type I
gene0509	COG0318	Amp-dependent synthetase and ligase	I;Q	Lipid transport and metabolism; Secondary metabolites biosynthesis, transport and catabolism	METABOLISM;METABOLISM	534	99.6	Scaffold3	long-chain-fatty-acid--CoA ligase
gene1154	COG0318	Amp-dependent synthetase and ligase	I;Q	Lipid transport and metabolism; Secondary metabolites biosynthesis, transport and catabolism	METABOLISM;METABOLISM	574	97	Scaffold6	AMP-binding protein
gene3412	COG0318	Amp-dependent synthetase and ligase	I;Q	Lipid transport and metabolism; Secondary metabolites biosynthesis, transport and catabolism	METABOLISM;METABOLISM	549	98.9	Scaffold23	long-chain-fatty-acid--CoA ligase
gene3479	COG0318	Amp-dependent synthetase and ligase	I;Q	Lipid transport and metabolism; Secondary metabolites biosynthesis, transport and catabolism	METABOLISM;METABOLISM	485	94.6	Scaffold24	2-succinylbenzoate-CoA ligase
gene3770	COG0318	Amp-dependent synthetase and ligase	I;Q	Lipid transport and metabolism; Secondary metabolites biosynthesis, transport and catabolism	METABOLISM;METABOLISM	610	94.9	Scaffold29	peptide synthase
gene0512	COG0748	pyridoxamine 5-phosphate	P	Inorganic ion transport and metabolism	METABOLISM	185	98.4	Scaffold3	heme utilization protein HutZ
gene0513	COG3721	Pfam:DUF1008	P	Inorganic ion transport and metabolism	METABOLISM	188	96.3	Scaffold3	heme iron utilization protein HmuX
gene0514	COG1629	receptor	P	Inorganic ion transport and metabolism	METABOLISM	695	99.1	Scaffold3	TonB-dependent receptor
gene1179	COG1629	receptor	P	Inorganic ion transport and metabolism	METABOLISM	733	95	Scaffold6	TonB-dependent receptor
gene1270	COG1629	receptor	P	Inorganic ion transport and metabolism	METABOLISM	722	93.2	Scaffold6	TonB-dependent receptor
gene2179	COG1629	receptor	P	Inorganic ion transport and metabolism	METABOLISM	724	96.7	Scaffold12	TonB-dependent siderophore receptor
gene2321	COG1629	receptor	P	Inorganic ion transport and metabolism	METABOLISM	740	99.6	Scaffold13	ligand-gated channel protein
gene2345	COG1629	receptor	P	Inorganic ion transport and metabolism	METABOLISM	653	97.5	Scaffold13	TonB-dependent receptor
gene2425	COG1629	receptor	P	Inorganic ion transport and metabolism	METABOLISM	692	96.7	Scaffold13	TonB-dependent receptor
gene2620	COG1629	receptor	P	Inorganic ion transport and metabolism	METABOLISM	697	56.1	Scaffold15	TonB-dependent receptor
gene2834	COG1629	receptor	P	Inorganic ion transport and metabolism	METABOLISM	871	78.1	Scaffold17	dependent receptor
gene2975	COG1629	receptor	P	Inorganic ion transport and metabolism	METABOLISM	720	87.1	Scaffold18	dependent receptor plug
gene3348	COG1629	receptor	P	Inorganic ion transport and metabolism	METABOLISM	709	95.8	Scaffold22	TonB-dependent receptor
gene3732	COG1629	receptor	P	Inorganic ion transport and metabolism	METABOLISM	676	96	Scaffold28	TonB-dependent receptor
gene4065	COG1629	receptor	P	Inorganic ion transport and metabolism	METABOLISM	668	90	Scaffold35	TonB-dependent copper receptor
gene0516	COG0810	TonB family	M	Cell wall/membrane/envelope biogenesis	CELLULAR PROCESSES AND SIGNALING	253	86.6	Scaffold3	TonB family protein
gene2828	COG0810	TonB family	M	Cell wall/membrane/envelope biogenesis	CELLULAR PROCESSES AND SIGNALING	194	98.5	Scaffold17	cell envelope biogenesis protein TonB
gene3466	COG0810	TonB family	M	Cell wall/membrane/envelope biogenesis	CELLULAR PROCESSES AND SIGNALING	203	93.6	Scaffold24	cell envelope biogenesis protein TonB
gene3705	COG0810	TonB family	M	Cell wall/membrane/envelope biogenesis	CELLULAR PROCESSES AND SIGNALING	77	96.1	Scaffold28	cell envelope biogenesis protein TonB
gene3706	COG0810	TonB family	M	Cell wall/membrane/envelope biogenesis	CELLULAR PROCESSES AND SIGNALING	274	89.8	Scaffold28	cell envelope biogenesis protein TonB
gene0517	COG0811	MotA TolQ exbB proton channel	U	Intracellular trafficking, secretion, and vesicular transport	CELLULAR PROCESSES AND SIGNALING	217	97.7	Scaffold3	flagellar motor protein MotA
gene1251	COG0811	MotA TolQ exbB proton channel	U	Intracellular trafficking, secretion, and vesicular transport	CELLULAR PROCESSES AND SIGNALING	224	99.6	Scaffold6	Tol-Pal system subunit TolQ
gene2830	COG0811	MotA TolQ exbB proton channel	U	Intracellular trafficking, secretion, and vesicular transport	CELLULAR PROCESSES AND SIGNALING	143	100	Scaffold17	MotA/TolQ/ExbB proton channel
gene2831	COG0811	MotA TolQ exbB proton channel	U	Intracellular trafficking, secretion, and vesicular transport	CELLULAR PROCESSES AND SIGNALING	432	99.8	Scaffold17	flagellar motor protein MotA
gene0518	COG0848	Biopolymer transport protein exbD tolR	U	Intracellular trafficking, secretion, and vesicular transport	CELLULAR PROCESSES AND SIGNALING	145	95.9	Scaffold3	biopolymer transporter protein ExbD
gene1250	COG0848	Biopolymer transport protein exbD tolR	U	Intracellular trafficking, secretion, and vesicular transport	CELLULAR PROCESSES AND SIGNALING	144	100	Scaffold6	protein TolR
gene2829	COG0848	Biopolymer transport protein exbD tolR	U	Intracellular trafficking, secretion, and vesicular transport	CELLULAR PROCESSES AND SIGNALING	134	100	Scaffold17	biopolymer transporter ExbD
gene0519	COG4558	periplasmic binding protein	P	Inorganic ion transport and metabolism	METABOLISM	306	94.4	Scaffold3	hemin ABC transporter substrate-binding protein
gene0520	COG0609	permease protein	P	Inorganic ion transport and metabolism	METABOLISM	311	98.7	Scaffold3	iron ABC transporter permease
gene0560	COG0609	permease protein	P	Inorganic ion transport and metabolism	METABOLISM	373	96.5	Scaffold3	ABC transporter permease
gene0521	COG4559	Part of the ABC transporter complex HmuTUV involved in hemin import. Responsible for energy coupling to the transport system (By similarity)	P	Inorganic ion transport and metabolism	METABOLISM	272	94.9	Scaffold3	hemin abc transporter atp-binding protein
gene0522	ENOG4112576	Protein of unknown function (DUF2956)	S	Function unknown	POORLY CHARACTERIZED	113	97.3	Scaffold3	membrane protein
gene0525	COG4519	Pfam:DUF2131	S	Function unknown	POORLY CHARACTERIZED	111	98.2	Scaffold3	hypothetical protein
gene0526	COG3803	Spovr like family protein	S	Function unknown	POORLY CHARACTERIZED	183	93.4	Scaffold3	membrane protein
gene0527	ENOG4111UJ4	ABC-type amino acid transport signal transduction	E	Amino acid transport and metabolism	METABOLISM	265	86.4	Scaffold3	amino acid ABC transporter substrate-binding protein
gene0528	COG0589	Universal stress protein	T	Signal transduction mechanisms	CELLULAR PROCESSES AND SIGNALING	149	87.2	Scaffold3	UspA domain protein
gene0529	COG0589	Universal stress protein	T	Signal transduction mechanisms	CELLULAR PROCESSES AND SIGNALING	143	99.3	Scaffold3	universal stress protein A
gene1432	COG0589	Universal stress protein	T	Signal transduction mechanisms	CELLULAR PROCESSES AND SIGNALING	291	92.1	Scaffold7	universal stress protein UspA
gene1755	COG0589	Universal stress protein	T	Signal transduction mechanisms	CELLULAR PROCESSES AND SIGNALING	310	99.7	Scaffold9	universal stress protein E
gene0530	ENOG4111QCX	Pfam:DUF3478	S	Function unknown	POORLY CHARACTERIZED	130	96.2	Scaffold3	STAS/SEC14 domain-containing protein
gene0533	COG1462	Curli production assembly transport component CsgG	M	Cell wall/membrane/envelope biogenesis	CELLULAR PROCESSES AND SIGNALING	268	97.4	Scaffold3	transporter
gene0534	ENOG4111YYJ	Curli production assembly transport component	S	Function unknown	POORLY CHARACTERIZED	118	99.2	Scaffold3	curli production assembly protein CsgF
gene0535	ENOG41122U1	Curli production assembly transport component	S	Function unknown	POORLY CHARACTERIZED	112	98.2	Scaffold3	curli production assembly protein CsgE
gene0536	COG5000	Histidine kinase	T	Signal transduction mechanisms	CELLULAR PROCESSES AND SIGNALING	513	88.9	Scaffold3	sensor histidine kinase
gene0538	ENOG4111H7C	ABC transporter (permease)	V	Defense mechanisms	CELLULAR PROCESSES AND SIGNALING	399	98	Scaffold3	ABC transporter permease
gene0539	ENOG410XT2E	(ABC) transporter	V	Defense mechanisms	CELLULAR PROCESSES AND SIGNALING	434	98.6	Scaffold3	ABC transporter ATP-binding protein
gene0540	COG1136	(ABC) transporter	V	Defense mechanisms	CELLULAR PROCESSES AND SIGNALING	246	99.6	Scaffold3	phosphonate ABC transporter ATP-binding protein
gene0870	COG1136	(ABC) transporter	V	Defense mechanisms	CELLULAR PROCESSES AND SIGNALING	231	99.6	Scaffold4	lipoprotein releasing system, ATP-binding protein
gene2318	COG1136	(ABC) transporter	V	Defense mechanisms	CELLULAR PROCESSES AND SIGNALING	656	99.7	Scaffold13	macrolide ABC transporter permease/ATP-binding protein MacB
gene3000	COG1136	(ABC) transporter	V	Defense mechanisms	CELLULAR PROCESSES AND SIGNALING	223	98.7	Scaffold19	ABC transporter
gene0542	COG0845	Efflux transporter rnd family, mfp subunit	M	Cell wall/membrane/envelope biogenesis	CELLULAR PROCESSES AND SIGNALING	420	99.3	Scaffold3	RND transporter MFP subunit
gene0760	COG0845	Efflux transporter rnd family, mfp subunit	M	Cell wall/membrane/envelope biogenesis	CELLULAR PROCESSES AND SIGNALING	358	95	Scaffold4	RND transporter MFP subunit
gene1014	COG0845	Efflux transporter rnd family, mfp subunit	M	Cell wall/membrane/envelope biogenesis	CELLULAR PROCESSES AND SIGNALING	357	97.5	Scaffold5	hemolysin D
gene1207	COG0845	Efflux transporter rnd family, mfp subunit	M	Cell wall/membrane/envelope biogenesis	CELLULAR PROCESSES AND SIGNALING	360	98.6	Scaffold6	MexH family multidrug efflux RND transporter periplasmic adaptor subunit
gene1412	COG0845	Efflux transporter rnd family, mfp subunit	M	Cell wall/membrane/envelope biogenesis	CELLULAR PROCESSES AND SIGNALING	370	94.6	Scaffold7	efflux transporter, RND family, MFP subunit
gene2319	COG0845	Efflux transporter rnd family, mfp subunit	M	Cell wall/membrane/envelope biogenesis	CELLULAR PROCESSES AND SIGNALING	409	99.3	Scaffold13	efflux transporter, RND family, MFP subunit
gene3676	COG0845	Efflux transporter rnd family, mfp subunit	M	Cell wall/membrane/envelope biogenesis	CELLULAR PROCESSES AND SIGNALING	348	96.6	Scaffold27	RND transporter MFP subunit
gene3741	COG0845	Efflux transporter rnd family, mfp subunit	M	Cell wall/membrane/envelope biogenesis	CELLULAR PROCESSES AND SIGNALING	313	98.1	Scaffold28	membrane protein
gene3801	COG0845	Efflux transporter rnd family, mfp subunit	M	Cell wall/membrane/envelope biogenesis	CELLULAR PROCESSES AND SIGNALING	308	95.5	Scaffold29	hemolysin D
gene0543	COG0418	Dihydroorotase	F	Nucleotide transport and metabolism	METABOLISM	311	99.4	Scaffold3	dihydroorotase
gene0544	ENOG410YMH6	-	S	Function unknown	POORLY CHARACTERIZED	348	95.7	Scaffold3	hypothetical protein
gene0547	ENOG411265U	Protein of unknown function (DUF3144)	S	Function unknown	POORLY CHARACTERIZED	97	100	Scaffold3	hypothetical protein
gene0550	ENOG410ZIFE	-	S	Function unknown	POORLY CHARACTERIZED	85	57.6	Scaffold3	hypothetical protein
gene0551	COG3686	Membrane	S	Function unknown	POORLY CHARACTERIZED	120	97.5	Scaffold3	membrane protein
gene0552	COG0614	Periplasmic binding protein	P	Inorganic ion transport and metabolism	METABOLISM	274	95.3	Scaffold3	cobalamin-binding protein
gene0553	COG3673	Conserved hypothetical, protein	S	Function unknown	POORLY CHARACTERIZED	345	97.4	Scaffold3	hypothetical protein
gene0554	COG2109	Cob-I-yrinic acid a,c-diamide adenosyltransferase	H	Coenzyme transport and metabolism	METABOLISM	211	98.1	Scaffold3	cob(I)alamin adenolsyltransferase/cobinamide ATP-dependent adenolsyltransferase
gene0555	COG1492	catalyzes amidations at positions B, D, E, and G on adenosylcobyrinic A,C-diamide. NH(2) groups are provided by glutamine, and one molecule of ATP is hydrogenolyzed for each amidation (By similarity)	H	Coenzyme transport and metabolism	METABOLISM	486	96.9	Scaffold3	cobyric acid synthase CobQ
gene0556	COG1492	catalyzes amidations at positions B, D, E, and G on adenosylcobyrinic A,C-diamide. NH(2) groups are provided by glutamine, and one molecule of ATP is hydrogenolyzed for each amidation (By similarity)	H	Coenzyme transport and metabolism	METABOLISM	42	90.5	Scaffold3	cobyric acid synthase CobQ
gene0557	COG2087	Adenosylcobinamide kinase	H	Coenzyme transport and metabolism	METABOLISM	200	99	Scaffold3	bifunctional adenosylcobinamide kinase/adenosylcobinamide-phosphate guanylyltransferase
gene0558	COG0368	Joins Ado-cobinamide-GDP and alpha-ribazole to generate adenosylcobalamin (Ado-cobalamin) (By similarity)	H	Coenzyme transport and metabolism	METABOLISM	262	100	Scaffold3	adenosylcobinamide-GDP ribazoletransferase
gene0559	COG2038	Catalyzes the synthesis of alpha-ribazole-5'-phosphate from nicotinate mononucleotide (NAMN) and 5,6- dimethylbenzimidazole (DMB) (By similarity)	H	Coenzyme transport and metabolism	METABOLISM	350	94.6	Scaffold3	nicotinate-nucleotide--dimethylbenzimidazole phosphoribosyltransferase
gene0561	COG1120	(ABC) transporter	P	Inorganic ion transport and metabolism	METABOLISM	326	92.3	Scaffold3	ABC transporter
gene0562	COG0406	Phosphoglycerate mutase	G	Carbohydrate transport and metabolism	METABOLISM	217	95.9	Scaffold3	phosphoglycerate mutase
gene2680	COG0406	Phosphoglycerate mutase	G	Carbohydrate transport and metabolism	METABOLISM	194	52.1	Scaffold16	Phosphoglycerate mutase
gene0563	COG0646	homocysteine S-methyltransferase activity	E	Amino acid transport and metabolism	METABOLISM	1244	99	Scaffold3	methionine synthase
gene0568	COG0412	dienelactone hydrolase	Q	Secondary metabolites biosynthesis, transport and catabolism	METABOLISM	320	98.1	Scaffold3	dienelactone hydrolase
gene0599	COG0412	dienelactone hydrolase	Q	Secondary metabolites biosynthesis, transport and catabolism	METABOLISM	245	99.2	Scaffold3	dienelactone hydrolase
gene0571	ENOG4111UTH	-	S	Function unknown	POORLY CHARACTERIZED	577	96.2	Scaffold3	hypothetical protein
gene0572	ENOG41127QI	repeat protein	S	Function unknown	POORLY CHARACTERIZED	768	94.3	Scaffold3	hypothetical protein
gene1937	ENOG41127QI	repeat protein	S	Function unknown	POORLY CHARACTERIZED	655	93.7	Scaffold10	hypothetical protein
gene0573	COG0705	rhomboid family	S	Function unknown	POORLY CHARACTERIZED	481	94	Scaffold3	rhomboid family intramembrane serine protease
gene1693	COG0705	rhomboid family	S	Function unknown	POORLY CHARACTERIZED	133	94.7	Scaffold9	rhombosortase
gene4276	COG0705	rhomboid family	S	Function unknown	POORLY CHARACTERIZED	280	98.9	Scaffold40	rhomboid family intramembrane serine protease GlpG
gene0575	COG1686	Carboxypeptidase	M	Cell wall/membrane/envelope biogenesis	CELLULAR PROCESSES AND SIGNALING	318	99.7	Scaffold3	D-alanyl-D-alanine endopeptidase
gene2187	COG1686	Carboxypeptidase	M	Cell wall/membrane/envelope biogenesis	CELLULAR PROCESSES AND SIGNALING	391	100	Scaffold12	d-alanyl-d-alanine carboxypeptidase
gene0576	COG1190	lysyl-trna synthetase	J	Translation, ribosomal structure and biogenesis	INFORMATION STORAGE AND PROCESSING	500	99.8	Scaffold3	lysine--tRNA ligase
gene0577	COG1186	Peptide chain release factor 2 directs the termination of translation in response to the peptide chain termination codons UGA and UAA (By similarity)	J	Translation, ribosomal structure and biogenesis	INFORMATION STORAGE AND PROCESSING	352	100	Scaffold3	bacterial peptide chain release factor 2 (bRF-2)
gene2635	COG1186	Peptide chain release factor 2 directs the termination of translation in response to the peptide chain termination codons UGA and UAA (By similarity)	J	Translation, ribosomal structure and biogenesis	INFORMATION STORAGE AND PROCESSING	137	99.3	Scaffold15	aminoacyl-tRNA hydrolase
gene0580	COG0243	molybdopterin oxidoreductase	C	Energy production and conversion	METABOLISM	1432	96.2	Scaffold3	formate dehydrogenase subunit alpha
gene0993	COG0243	molybdopterin oxidoreductase	C	Energy production and conversion	METABOLISM	829	98.8	Scaffold5	nitrate reductase catalytic subunit
gene1372	COG0243	molybdopterin oxidoreductase	C	Energy production and conversion	METABOLISM	807	99.8	Scaffold7	trimethylamine N-oxide reductase I catalytic subunit
gene2085	COG0243	molybdopterin oxidoreductase	C	Energy production and conversion	METABOLISM	794	98.5	Scaffold11	formate dehydrogenase-N subunit alpha
gene2086	COG0243	molybdopterin oxidoreductase	C	Energy production and conversion	METABOLISM	135	99.3	Scaffold11	sulfate ABC transporter substrate-binding protein
gene2556	COG0243	molybdopterin oxidoreductase	C	Energy production and conversion	METABOLISM	731	75.4	Scaffold14	dimethyl sulfoxide reductase subunit A
gene3010	COG0243	molybdopterin oxidoreductase	C	Energy production and conversion	METABOLISM	800	99.3	Scaffold19	nitrate reductase catalytic subunit
gene3086	COG0243	molybdopterin oxidoreductase	C	Energy production and conversion	METABOLISM	1035	98.7	Scaffold19	tetrathionate reductase subunit A
gene3722	COG0243	molybdopterin oxidoreductase	C	Energy production and conversion	METABOLISM	764	99.6	Scaffold28	molybdopterin oxidoreductase
gene4308	COG0243	molybdopterin oxidoreductase	C	Energy production and conversion	METABOLISM	950	99.5	Scaffold41	formate dehydrogenase
gene4312	COG0243	molybdopterin oxidoreductase	C	Energy production and conversion	METABOLISM	950	99.8	Scaffold41	formate dehydrogenase
gene1614	COG0493	metal cluster binding	E	Amino acid transport and metabolism	METABOLISM	468	98.7	Scaffold8	glutamate synthase subunit beta
gene0581	COG0840	Methyl-accepting chemotaxis	S	Function unknown	POORLY CHARACTERIZED	554	97.3	Scaffold3	chemotaxis protein
gene0819	COG0840	Methyl-accepting chemotaxis	S	Function unknown	POORLY CHARACTERIZED	654	96.2	Scaffold4	chemotaxis protein
gene0907	COG0840	Methyl-accepting chemotaxis	S	Function unknown	POORLY CHARACTERIZED	531	92.7	Scaffold4	chemotaxis protein
gene1564	COG0840	Methyl-accepting chemotaxis	S	Function unknown	POORLY CHARACTERIZED	663	96.4	Scaffold8	chemotaxis protein
gene1650	COG0840	Methyl-accepting chemotaxis	S	Function unknown	POORLY CHARACTERIZED	657	98.9	Scaffold9	methyl-accepting chemotaxis protein
gene2163	COG0840	Methyl-accepting chemotaxis	S	Function unknown	POORLY CHARACTERIZED	362	90.3	Scaffold12	chemotaxis protein
gene2294	COG0840	Methyl-accepting chemotaxis	S	Function unknown	POORLY CHARACTERIZED	93	61.3	Scaffold12	chemotaxis protein
gene2368	COG0840	Methyl-accepting chemotaxis	S	Function unknown	POORLY CHARACTERIZED	537	99.1	Scaffold13	chemotaxis protein
gene3087	COG0840	Methyl-accepting chemotaxis	S	Function unknown	POORLY CHARACTERIZED	432	95.6	Scaffold19	methyl-accepting chemotaxis protein
gene3586	COG0840	Methyl-accepting chemotaxis	S	Function unknown	POORLY CHARACTERIZED	630	97.3	Scaffold25	chemotaxis protein
gene3823	COG0840	Methyl-accepting chemotaxis	S	Function unknown	POORLY CHARACTERIZED	636	99.1	Scaffold30	chemotaxis protein
gene4121	COG0840	Methyl-accepting chemotaxis	S	Function unknown	POORLY CHARACTERIZED	608	96.4	Scaffold36	chemotaxis protein
gene4509	COG0840	Methyl-accepting chemotaxis	S	Function unknown	POORLY CHARACTERIZED	522	99.4	Scaffold48	chemotaxis protein
gene0582	COG2059	Chromate	P	Inorganic ion transport and metabolism	METABOLISM	390	91.8	Scaffold3	chromate transporter, chromate ion transporter (CHR) family
gene0587	ENOG410YDED	His Kinase A (phospho-acceptor) domain	T	Signal transduction mechanisms	CELLULAR PROCESSES AND SIGNALING	409	92.7	Scaffold3	two-component sensor histidine kinase
gene0588	COG2265	catalyzes the formation of 5-methyl-uridine at position	J	Translation, ribosomal structure and biogenesis	INFORMATION STORAGE AND PROCESSING	360	96.1	Scaffold3	23S rRNA (uracil(747)-C(5))-methyltransferase RlmC
gene1439	COG2265	catalyzes the formation of 5-methyl-uridine at position	J	Translation, ribosomal structure and biogenesis	INFORMATION STORAGE AND PROCESSING	449	98.2	Scaffold7	23S rRNA (uracil-5-)-methyltransferase RumA
gene2003	COG2265	catalyzes the formation of 5-methyl-uridine at position	J	Translation, ribosomal structure and biogenesis	INFORMATION STORAGE AND PROCESSING	365	99.5	Scaffold11	tRNA (uridine(54)-C5)-methyltransferase TrmA
gene0589	COG0578	glycerol-3-phosphate dehydrogenase	C	Energy production and conversion	METABOLISM	396	96	Scaffold3	FAD dependent oxidoreductase
gene0590	ENOG4111TPH	Transcriptional regulator	K	Transcription	INFORMATION STORAGE AND PROCESSING	165	96.4	Scaffold3	MarR family transcriptional regulator
gene0591	COG1764	Organic hydroperoxide resistance protein	O	Posttranslational modification, protein turnover, chaperones	CELLULAR PROCESSES AND SIGNALING	141	99.3	Scaffold3	OsmC family protein
gene4505	COG1764	Organic hydroperoxide resistance protein	O	Posttranslational modification, protein turnover, chaperones	CELLULAR PROCESSES AND SIGNALING	145	100	Scaffold48	peroxiredoxin
gene0592	ENOG410YR4Z	-	S	Function unknown	POORLY CHARACTERIZED	457	96.3	Scaffold3	cytochrome c biosynthesis protein
gene0594	ENOG410ZAJM	-	S	Function unknown	POORLY CHARACTERIZED	96	100	Scaffold3	hypothetical protein
gene0595	COG0500	Methyltransferase	Q	Secondary metabolites biosynthesis, transport and catabolism	METABOLISM	148	94.6	Scaffold3	type 12 methyltransferase
gene1055	COG0500	Methyltransferase	Q	Secondary metabolites biosynthesis, transport and catabolism	METABOLISM	330	99.7	Scaffold5	tRNA 5-methoxyuridine(34) synthase CmoB
gene1056	COG0500	Methyltransferase	Q	Secondary metabolites biosynthesis, transport and catabolism	METABOLISM	243	99.6	Scaffold5	tRNA (uridine-5-oxyacetic acid methyl ester)(34) synthase TrmP
gene1228	COG0500	Methyltransferase	Q	Secondary metabolites biosynthesis, transport and catabolism	METABOLISM	288	80.2	Scaffold6	malonyl-acyl-carrier protein O-methyltransferase BioC
gene1291	COG0500	Methyltransferase	Q	Secondary metabolites biosynthesis, transport and catabolism	METABOLISM	243	88.9	Scaffold6	23S rRNA (guanine(745)-N(1))-methyltransferase
gene1583	COG0500	Methyltransferase	Q	Secondary metabolites biosynthesis, transport and catabolism	METABOLISM	265	94.3	Scaffold8	SAM-dependent methyltransferase
gene2591	COG0500	Methyltransferase	Q	Secondary metabolites biosynthesis, transport and catabolism	METABOLISM	261	97.3	Scaffold15	SAM-dependent methyltransferase
gene3166	COG0500	Methyltransferase	Q	Secondary metabolites biosynthesis, transport and catabolism	METABOLISM	356	97.5	Scaffold20	O-methyltransferase
gene3430	COG0500	Methyltransferase	Q	Secondary metabolites biosynthesis, transport and catabolism	METABOLISM	238	97.1	Scaffold23	type 11 methyltransferase
gene0596	ENOG411251Q	-	S	Function unknown	POORLY CHARACTERIZED	110	95.5	Scaffold3	hypothetical protein
gene0598	COG1052	Dehydrogenase	C	Energy production and conversion	METABOLISM	329	100	Scaffold3	lactate dehydrogenase
gene4190	COG1052	Dehydrogenase	C	Energy production and conversion	METABOLISM	317	98.7	Scaffold37	glycerate dehydrogenase
gene0600	ENOG4111PZB	Domain of unknown function (DUF3332)	S	Function unknown	POORLY CHARACTERIZED	175	97.7	Scaffold3	membrane protein
gene0601	COG0668	Mechanosensitive ion channel	M	Cell wall/membrane/envelope biogenesis	CELLULAR PROCESSES AND SIGNALING	164	97	Scaffold3	hypothetical protein
gene2068	COG0668	Mechanosensitive ion channel	M	Cell wall/membrane/envelope biogenesis	CELLULAR PROCESSES AND SIGNALING	422	98.3	Scaffold11	mechanosensitive ion channel protein MscS
gene2586	COG0668	Mechanosensitive ion channel	M	Cell wall/membrane/envelope biogenesis	CELLULAR PROCESSES AND SIGNALING	544	99.1	Scaffold15	mechanosensitive ion channel protein
gene3548	COG0668	Mechanosensitive ion channel	M	Cell wall/membrane/envelope biogenesis	CELLULAR PROCESSES AND SIGNALING	275	98.9	Scaffold25	mechanosensitive ion channel protein MscS
gene3956	COG0668	Mechanosensitive ion channel	M	Cell wall/membrane/envelope biogenesis	CELLULAR PROCESSES AND SIGNALING	278	98.2	Scaffold32	mechanosensitive ion channel protein MscS
gene0602	COG0421	Catalyzes the production of spermidine from putrescine and decarboxylated S-adenosylmethionine (dcSAM), which serves as an aminopropyl donor (By similarity)	E	Amino acid transport and metabolism	METABOLISM	247	99.2	Scaffold3	spermidine synthase
gene0603	COG0260	Presumably involved in the processing and regular turnover of intracellular proteins. Catalyzes the removal of unsubstituted N-terminal amino acids from various peptides (By similarity)	E	Amino acid transport and metabolism	METABOLISM	511	99.8	Scaffold3	leucyl aminopeptidase
gene0688	COG0260	Presumably involved in the processing and regular turnover of intracellular proteins. Catalyzes the removal of unsubstituted N-terminal amino acids from various peptides (By similarity)	E	Amino acid transport and metabolism	METABOLISM	430	99.1	Scaffold3	aminopeptidase PepB
gene3820	COG0260	Presumably involved in the processing and regular turnover of intracellular proteins. Catalyzes the removal of unsubstituted N-terminal amino acids from various peptides (By similarity)	E	Amino acid transport and metabolism	METABOLISM	512	97.3	Scaffold30	dihydrofolate reductase
gene4396	COG0260	Presumably involved in the processing and regular turnover of intracellular proteins. Catalyzes the removal of unsubstituted N-terminal amino acids from various peptides (By similarity)	E	Amino acid transport and metabolism	METABOLISM	502	99.6	Scaffold44	leucyl aminopeptidase
gene0604	COG0450	alkyl hydroperoxide reductase	O	Posttranslational modification, protein turnover, chaperones	CELLULAR PROCESSES AND SIGNALING	189	99.5	Scaffold3	peroxiredoxin
gene1257	COG0450	alkyl hydroperoxide reductase	O	Posttranslational modification, protein turnover, chaperones	CELLULAR PROCESSES AND SIGNALING	201	100	Scaffold6	peroxidase
gene0605	COG3634	alkyl hydroperoxide reductase activity	O	Posttranslational modification, protein turnover, chaperones	CELLULAR PROCESSES AND SIGNALING	525	98.3	Scaffold3	alkyl hydroperoxide reductase subunit F
gene0606	COG0454	acetyltransferase	K	Transcription	INFORMATION STORAGE AND PROCESSING	128	96.9	Scaffold3	GNAT family acetyltransferase
gene2980	COG0454	acetyltransferase	K	Transcription	INFORMATION STORAGE AND PROCESSING	140	99.3	Scaffold18	N-acetyltransferase GCN5
gene3561	COG0454	acetyltransferase	K	Transcription	INFORMATION STORAGE AND PROCESSING	173	96	Scaffold25	N-acetyltransferase GCN5
gene3868	COG0454	acetyltransferase	K	Transcription	INFORMATION STORAGE AND PROCESSING	120	99.2	Scaffold31	N-acetyltransferase GCN5
gene4426	COG0454	acetyltransferase	K	Transcription	INFORMATION STORAGE AND PROCESSING	904	99.6	Scaffold45	CoA-binding domain protein
gene0608	COG0608	Single-stranded-DNA-specific exonuclease (RecJ)	L	Replication, recombination and repair	INFORMATION STORAGE AND PROCESSING	574	99.3	Scaffold3	single-stranded-DNA-specific exonuclease RecJ
gene0609	COG1651	Thiol disulfide interchange protein	O	Posttranslational modification, protein turnover, chaperones	CELLULAR PROCESSES AND SIGNALING	241	97.1	Scaffold3	thiol:disulfide interchange protein
gene2281	COG1651	Thiol disulfide interchange protein	O	Posttranslational modification, protein turnover, chaperones	CELLULAR PROCESSES AND SIGNALING	214	97.7	Scaffold12	disulfide isomerase
gene0610	COG4974	Site-specific tyrosine recombinase, which acts by catalyzing the cutting and rejoining of the recombining DNA molecules. The XerC-XerD complex is essential to convert dimers of the bacterial chromosome into monomers to permit their segregation at cell division. It also contributes to the segregational stability of plasmids (By similarity)	L	Replication, recombination and repair	INFORMATION STORAGE AND PROCESSING	300	98	Scaffold3	site-specific tyrosine recombinase XerD
gene4553	COG4974	Site-specific tyrosine recombinase, which acts by catalyzing the cutting and rejoining of the recombining DNA molecules. The XerC-XerD complex is essential to convert dimers of the bacterial chromosome into monomers to permit their segregation at cell division. It also contributes to the segregational stability of plasmids (By similarity)	L	Replication, recombination and repair	INFORMATION STORAGE AND PROCESSING	318	66.4	Scaffold52	integrase
gene0611	COG1114	branched-chain amino acid transport system II carrier protein	E	Amino acid transport and metabolism	METABOLISM	462	96.3	Scaffold3	branched-chain amino acid transport system II carrier protein
gene0612	COG4123	Specifically methylates the adenine in position 37 of tRNA(1)(Val) (anticodon cmo5UAC) (By similarity)	S	Function unknown	POORLY CHARACTERIZED	236	84.3	Scaffold3	tRNA(1)(Val) (adenine(37)-N(6))-methyltransferase
gene0613	COG3437	Response Regulator	T	Signal transduction mechanisms	CELLULAR PROCESSES AND SIGNALING	331	97	Scaffold3	two-component system response regulator
gene0704	COG3437	Response Regulator	T	Signal transduction mechanisms	CELLULAR PROCESSES AND SIGNALING	338	98.5	Scaffold3	two-component system response regulator
gene1766	COG3437	Response Regulator	T	Signal transduction mechanisms	CELLULAR PROCESSES AND SIGNALING	190	95.3	Scaffold9	hypothetical protein
gene1767	COG3437	Response Regulator	T	Signal transduction mechanisms	CELLULAR PROCESSES AND SIGNALING	325	94.5	Scaffold9	hypothetical protein
gene2669	COG3437	Response Regulator	T	Signal transduction mechanisms	CELLULAR PROCESSES AND SIGNALING	523	90.6	Scaffold15	hypothetical protein
gene2672	COG3437	Response Regulator	T	Signal transduction mechanisms	CELLULAR PROCESSES AND SIGNALING	346	89.6	Scaffold15	two-component system response regulator
gene0617	ENOG410Y1BX	Efflux transporter rnd family, mfp subunit	V	Defense mechanisms	CELLULAR PROCESSES AND SIGNALING	380	97.9	Scaffold3	RND transporter MFP subunit
gene0619	COG0535	radical SAM domain protein	S	Function unknown	POORLY CHARACTERIZED	239	95.8	Scaffold3	Radical SAM domain protein
gene0620	ENOG410YNIN	Sensory box protein	S	Function unknown	POORLY CHARACTERIZED	715	96.8	Scaffold3	diguanylate cyclase
gene0621	ENOG410Z3BT	-	S	Function unknown	POORLY CHARACTERIZED	463	99.4	Scaffold3	hypothetical protein
gene0623	ENOG410YQI8	Trans_reg_C	K	Transcription	INFORMATION STORAGE AND PROCESSING	247	97.6	Scaffold3	CadC family transcriptional regulator
gene0625	ENOG4111NAM	cytochrome c	C	Energy production and conversion	METABOLISM	274	98.9	Scaffold3	cytochrome c, putative
gene0629	COG1055	arsenical pump membrane protein	P	Inorganic ion transport and metabolism	METABOLISM	429	97.7	Scaffold3	sodium:proton antiporter
gene1588	COG1055	arsenical pump membrane protein	P	Inorganic ion transport and metabolism	METABOLISM	402	99.5	Scaffold8	Citrate transporter
gene0630	COG3137	Salt-induced outer membrane protein	M	Cell wall/membrane/envelope biogenesis	CELLULAR PROCESSES AND SIGNALING	245	99.2	Scaffold3	hypothetical protein
gene4008	COG3137	Salt-induced outer membrane protein	M	Cell wall/membrane/envelope biogenesis	CELLULAR PROCESSES AND SIGNALING	240	99.2	Scaffold34	hypothetical protein
gene0631	COG0191	Aldolase	G	Carbohydrate transport and metabolism	METABOLISM	355	100	Scaffold3	fructose-1,6-bisphosphate aldolase
gene0633	COG0126	phosphoglycerate kinase	G	Carbohydrate transport and metabolism	METABOLISM	386	99.7	Scaffold3	phosphoglycerate kinase
gene0634	COG0057	glyceraldehyde3phosphate dehydrogenase	G	Carbohydrate transport and metabolism	METABOLISM	338	99.1	Scaffold3	D-erythrose-4-phosphate dehydrogenase
gene1741	COG0057	glyceraldehyde3phosphate dehydrogenase	G	Carbohydrate transport and metabolism	METABOLISM	336	99.7	Scaffold9	type I glyceraldehyde-3-phosphate dehydrogenase
gene1744	COG0057	glyceraldehyde3phosphate dehydrogenase	G	Carbohydrate transport and metabolism	METABOLISM	458	100	Scaffold9	glyceraldehyde-3-phosphate dehydrogenase
gene2617	COG0057	glyceraldehyde3phosphate dehydrogenase	G	Carbohydrate transport and metabolism	METABOLISM	337	97	Scaffold15	glyceraldehyde-3-phosphate dehydrogenase
gene0635	COG0021	Transketolase	G	Carbohydrate transport and metabolism	METABOLISM	664	99.4	Scaffold3	transketolase
gene0636	COG0192	Catalyzes the formation of S-adenosylmethionine from methionine and ATP	H	Coenzyme transport and metabolism	METABOLISM	379	99.5	Scaffold3	S-adenosylmethionine synthase
gene0639	COG1455	pts system	G	Carbohydrate transport and metabolism	METABOLISM	144	92.4	Scaffold3	diguanylate phosphodiesterase
gene0640	COG1455	pts system	G	Carbohydrate transport and metabolism	METABOLISM	462	94.6	Scaffold3	diguanylate phosphodiesterase
gene0641	ENOG4111GEY	acetyltransferase, (GNAT) family	S	Function unknown	POORLY CHARACTERIZED	180	88.3	Scaffold3	acetyltransferase, GNAT family
gene0645	COG3187	Heat shock protein HslJ	O	Posttranslational modification, protein turnover, chaperones	CELLULAR PROCESSES AND SIGNALING	138	99.3	Scaffold3	heat-shock protein HslJ
gene0648	ENOG4111NHI	gCN5-related N-acetyltransferase	S	Function unknown	POORLY CHARACTERIZED	147	98.6	Scaffold3	N-acetyltransferase GCN5
gene0649	COG0814	amino acid transport	E	Amino acid transport and metabolism	METABOLISM	398	100	Scaffold3	septum formation initiator
gene0938	COG0814	amino acid transport	E	Amino acid transport and metabolism	METABOLISM	395	97.5	Scaffold5	tyrosine transporter TyrP
gene3246	COG0814	amino acid transport	E	Amino acid transport and metabolism	METABOLISM	423	98.6	Scaffold21	membrane protein
gene3499	COG0814	amino acid transport	E	Amino acid transport and metabolism	METABOLISM	414	99.3	Scaffold24	tryptophan permease
gene4139	COG0814	amino acid transport	E	Amino acid transport and metabolism	METABOLISM	375	98.9	Scaffold36	amino acid permease
gene0651	COG2366	penicillin amidase	S	Function unknown	POORLY CHARACTERIZED	839	99	Scaffold3	peptidase S45
gene0653	COG1986	Phosphatase that hydrolyzes non-canonical purine nucleotides such as XTP and ITP to their respective diphosphate derivatives. Probably excludes non-canonical purines from DNA precursor pool, thus preventing their incorporation into DNA and avoiding chromosomal lesions	S	Function unknown	POORLY CHARACTERIZED	179	98.9	Scaffold3	non-canonical purine NTP phosphatase
gene0654	ENOG4110MQC	acetyltransferase	S	Function unknown	POORLY CHARACTERIZED	326	98.8	Scaffold3	transcriptional regulator, MarR family with acetyltransferase activity
gene0655	COG1680	Beta-lactamase	V	Defense mechanisms	CELLULAR PROCESSES AND SIGNALING	395	89.9	Scaffold3	serine hydrolase
gene1100	COG1680	Beta-lactamase	V	Defense mechanisms	CELLULAR PROCESSES AND SIGNALING	385	84.2	Scaffold5	beta-lactamase
gene0659	COG2871	2 iron, 2 sulfur cluster binding	C	Energy production and conversion	METABOLISM	405	98.8	Scaffold3	NADH:ubiquinone reductase (Na(+)-transporting) subunit F
gene3828	COG2871	2 iron, 2 sulfur cluster binding	C	Energy production and conversion	METABOLISM	418	99.8	Scaffold30	NADH:ubiquinone reductase (Na(+)-transporting) subunit F
gene0660	COG2209	NQR complex catalyzes the reduction of ubiquinone-1 to ubiquinol by two successive reactions, coupled with the transport of Na( ) ions from the cytoplasm to the periplasm. NqrA to NqrE are probably involved in the second step, the conversion of ubisemiquinone to ubiquinol (By similarity)	C	Energy production and conversion	METABOLISM	202	100	Scaffold3	NADH:ubiquinone reductase (Na(+)-transporting) subunit E
gene3829	COG2209	NQR complex catalyzes the reduction of ubiquinone-1 to ubiquinol by two successive reactions, coupled with the transport of Na( ) ions from the cytoplasm to the periplasm. NqrA to NqrE are probably involved in the second step, the conversion of ubisemiquinone to ubiquinol (By similarity)	C	Energy production and conversion	METABOLISM	202	100	Scaffold30	NADH:ubiquinone reductase (Na(+)-transporting) subunit E
gene0661	COG1347	NQR complex catalyzes the reduction of ubiquinone-1 to ubiquinol by two successive reactions, coupled with the transport of Na( ) ions from the cytoplasm to the periplasm. NqrA to NqrE are probably involved in the second step, the conversion of ubisemiquinone to ubiquinol (By similarity)	C	Energy production and conversion	METABOLISM	206	100	Scaffold3	NADH:ubiquinone reductase (Na(+)-transporting) subunit D
gene3830	COG1347	NQR complex catalyzes the reduction of ubiquinone-1 to ubiquinol by two successive reactions, coupled with the transport of Na( ) ions from the cytoplasm to the periplasm. NqrA to NqrE are probably involved in the second step, the conversion of ubisemiquinone to ubiquinol (By similarity)	C	Energy production and conversion	METABOLISM	210	100	Scaffold30	NADH:ubiquinone reductase (Na(+)-transporting) subunit D
gene0662	COG2869	NQR complex catalyzes the reduction of ubiquinone-1 to ubiquinol by two successive reactions, coupled with the transport of Na( ) ions from the cytoplasm to the periplasm. NqrA to NqrE are probably involved in the second step, the conversion of ubisemiquinone to ubiquinol (By similarity)	C	Energy production and conversion	METABOLISM	240	98.8	Scaffold3	NADH:ubiquinone reductase (Na(+)-transporting) subunit C
gene3831	COG2869	NQR complex catalyzes the reduction of ubiquinone-1 to ubiquinol by two successive reactions, coupled with the transport of Na( ) ions from the cytoplasm to the periplasm. NqrA to NqrE are probably involved in the second step, the conversion of ubisemiquinone to ubiquinol (By similarity)	C	Energy production and conversion	METABOLISM	237	99.2	Scaffold30	na(+)-translocating nadh-quinone reductase subunit c
gene0663	COG1805	NQR complex catalyzes the reduction of ubiquinone-1 to ubiquinol by two successive reactions, coupled with the transport of Na( ) ions from the cytoplasm to the periplasm. NqrA to NqrE are probably involved in the second step, the conversion of ubisemiquinone to ubiquinol (By similarity)	C	Energy production and conversion	METABOLISM	395	98	Scaffold3	NADH:ubiquinone reductase (Na(+)-transporting) subunit B
gene3832	COG1805	NQR complex catalyzes the reduction of ubiquinone-1 to ubiquinol by two successive reactions, coupled with the transport of Na( ) ions from the cytoplasm to the periplasm. NqrA to NqrE are probably involved in the second step, the conversion of ubisemiquinone to ubiquinol (By similarity)	C	Energy production and conversion	METABOLISM	397	99	Scaffold30	NADH:ubiquinone reductase (Na(+)-transporting) subunit B
gene0664	COG1726	NQR complex catalyzes the reduction of ubiquinone-1 to ubiquinol by two successive reactions, coupled with the transport of Na( ) ions from the cytoplasm to the periplasm. NqrA to NqrE are probably involved in the second step, the conversion of ubisemiquinone to ubiquinol (By similarity)	C	Energy production and conversion	METABOLISM	456	98.5	Scaffold3	NADH:ubiquinone reductase (Na(+)-transporting) subunit A
gene3833	COG1726	NQR complex catalyzes the reduction of ubiquinone-1 to ubiquinol by two successive reactions, coupled with the transport of Na( ) ions from the cytoplasm to the periplasm. NqrA to NqrE are probably involved in the second step, the conversion of ubisemiquinone to ubiquinol (By similarity)	C	Energy production and conversion	METABOLISM	444	98.6	Scaffold30	NADH:ubiquinone reductase (Na(+)-transporting) subunit A
gene0665	COG0667	Aldo keto reductase	C	Energy production and conversion	METABOLISM	326	100	Scaffold3	aldo/keto reductase
gene0666	COG0346	glyoxalase bleomycin resistance protein dioxygenase	E	Amino acid transport and metabolism	METABOLISM	140	96.4	Scaffold3	hypothetical protein
gene3779	COG0346	glyoxalase bleomycin resistance protein dioxygenase	E	Amino acid transport and metabolism	METABOLISM	131	97.7	Scaffold29	virulence protein
gene3885	COG0346	glyoxalase bleomycin resistance protein dioxygenase	E	Amino acid transport and metabolism	METABOLISM	127	96.1	Scaffold31	VOC family protein
gene0668	COG1741	pirin domain protein	S	Function unknown	POORLY CHARACTERIZED	285	96.5	Scaffold3	hypothetical protein
gene2132	COG1741	pirin domain protein	S	Function unknown	POORLY CHARACTERIZED	239	97.1	Scaffold11	quercetin 2,3-dioxygenase
gene3563	COG1741	pirin domain protein	S	Function unknown	POORLY CHARACTERIZED	231	97	Scaffold25	hypothetical protein
gene0670	ENOG410XXGR	-	S	Function unknown	POORLY CHARACTERIZED	289	96.5	Scaffold3	hypothetical protein
gene0671	ENOG410XXGT	-	S	Function unknown	POORLY CHARACTERIZED	253	96	Scaffold3	hypothetical protein
gene0673	COG3529	nucleic-acid-binding protein	S	Function unknown	POORLY CHARACTERIZED	66	100	Scaffold3	DNA-binding protein
gene0675	COG0488	(ABC) transporter	S	Function unknown	POORLY CHARACTERIZED	637	99.4	Scaffold3	ABC transporter ATP-binding protein
gene1422	COG0488	(ABC) transporter	S	Function unknown	POORLY CHARACTERIZED	555	99.6	Scaffold7	energy-dependent translational throttle protein EttA
gene1658	COG0488	(ABC) transporter	S	Function unknown	POORLY CHARACTERIZED	530	99.6	Scaffold9	ABC-F family ATPase
gene2779	COG0488	(ABC) transporter	S	Function unknown	POORLY CHARACTERIZED	522	99	Scaffold16	ABC transporter related
gene4354	COG0488	(ABC) transporter	S	Function unknown	POORLY CHARACTERIZED	640	98.3	Scaffold43	ABC transporter ATPase
gene0676	COG5589	Protein of unknown function (DUF2390)	S	Function unknown	POORLY CHARACTERIZED	137	96.4	Scaffold3	hypothetical protein
gene0677	COG3791	Glutathione-dependent formaldehyde-activating Gfa	S	Function unknown	POORLY CHARACTERIZED	90	87.8	Scaffold3	aldehyde-activating protein
gene2103	COG3791	Glutathione-dependent formaldehyde-activating Gfa	S	Function unknown	POORLY CHARACTERIZED	131	96.9	Scaffold11	aldehyde-activating protein
gene0679	COG2303	oxidoreductase	E	Amino acid transport and metabolism	METABOLISM	526	97.5	Scaffold3	GMC family oxidoreductase
gene0680	ENOG410Y67A	-	S	Function unknown	POORLY CHARACTERIZED	168	97.6	Scaffold3	hypothetical protein
gene0682	COG0429	Alpha beta hydrolase	S	Function unknown	POORLY CHARACTERIZED	298	97.7	Scaffold3	alpha/beta hydrolase
gene0683	ENOG410ZFC8	Uncharacterised protein family (UPF0270)	S	Function unknown	POORLY CHARACTERIZED	81	96.3	Scaffold3	hypothetical protein
gene0684	COG3954	phosphoribulokinase (EC 2.7.1.19)	C	Energy production and conversion	METABOLISM	295	99.7	Scaffold3	phosphoribulokinase
gene0687	ENOG4111N3Z	gCN5-related N-acetyltransferase	S	Function unknown	POORLY CHARACTERIZED	165	86.7	Scaffold3	N-acetyltransferase GCN5
gene0689	COG1489	Sugar fermentation stimulation protein homolog	S	Function unknown	POORLY CHARACTERIZED	234	95.3	Scaffold3	sugar fermentation stimulation protein SfsA
gene0690	COG1734	Transcription factor that acts by binding directly to the RNA polymerase (RNAP). Required for negative regulation of rRNA expression and positive regulation of several amino acid biosynthesis promoters	T	Signal transduction mechanisms	CELLULAR PROCESSES AND SIGNALING	120	100	Scaffold3	RNA polymerase-binding protein DksA
gene0693	COG0617	Catalyzes the addition and repair of the essential 3'- terminal CCA sequence in tRNAs without using a nucleic acid template. Adds these three nucleotides in the order of C, C, and A to the tRNA nucleotide-73, using CTP and ATP as substrates and producing inorganic pyrophosphate	J	Translation, ribosomal structure and biogenesis	INFORMATION STORAGE AND PROCESSING	412	97.3	Scaffold3	polynucleotide adenylyltransferase PcnB
gene1585	COG0617	Catalyzes the addition and repair of the essential 3'- terminal CCA sequence in tRNAs without using a nucleic acid template. Adds these three nucleotides in the order of C, C, and A to the tRNA nucleotide-73, using CTP and ATP as substrates and producing inorganic pyrophosphate	J	Translation, ribosomal structure and biogenesis	INFORMATION STORAGE AND PROCESSING	416	97.6	Scaffold8	multifunctional CCA tRNA nucleotidyl transferase/2'3'-cyclic phosphodiesterase/2'nucleotidase/phosphatase
gene0694	COG0801	2-Amino-4-hydroxy-6-hydroxymethyldihydropteridine pyrophosphokinase	H	Coenzyme transport and metabolism	METABOLISM	162	96.3	Scaffold3	2-amino-4-hydroxy-6-hydroxymethyldihydropteridine diphosphokinase
gene1581	COG0801	2-Amino-4-hydroxy-6-hydroxymethyldihydropteridine pyrophosphokinase	H	Coenzyme transport and metabolism	METABOLISM	131	99.2	Scaffold8	2-amino-4-hydroxy-6-hydroxymethyldihydropteridine diphosphokinase
gene0695	COG0413	Catalyzes the reversible reaction in which hydroxymethyl group from 5,10-methylenetetrahydrofolate is tranferred onto alpha-ketoisovalerate to form ketopantoate (By similarity)	H	Coenzyme transport and metabolism	METABOLISM	264	98.1	Scaffold3	3-methyl-2-oxobutanoate hydroxymethyltransferase
gene0696	COG0414	Catalyzes the condensation of pantoate with beta-alanine in an ATP-dependent reaction via a pantoyl-adenylate intermediate (By similarity)	H	Coenzyme transport and metabolism	METABOLISM	281	96.4	Scaffold3	pantoate--beta-alanine ligase
gene0698	ENOG410XW9F	Curlin associated repeat protein	S	Function unknown	POORLY CHARACTERIZED	116	62.9	Scaffold3	curlin
gene0699	ENOG4111HXA	Curlin associated repeat protein	S	Function unknown	POORLY CHARACTERIZED	460	41.5	Scaffold3	curlin-associated protein
gene0700	COG2771	Transcriptional regulator, luxr family	K	Transcription	INFORMATION STORAGE AND PROCESSING	196	82.1	Scaffold3	helix-turn-helix transcriptional regulator
gene1185	COG2771	Transcriptional regulator, luxr family	K	Transcription	INFORMATION STORAGE AND PROCESSING	197	99	Scaffold6	helix-turn-helix transcriptional regulator
gene2964	COG2771	Transcriptional regulator, luxr family	K	Transcription	INFORMATION STORAGE AND PROCESSING	181	98.9	Scaffold18	LuxR family transcriptional regulator
gene0701	COG3647	Membrane	S	Function unknown	POORLY CHARACTERIZED	167	95.8	Scaffold3	membrane protein
gene0703	COG0354	Folate-binding protein involved in regulating the level of ATP-DnaA and in the modification of some tRNAs. It is probably a key factor in regulatory networks that act via tRNA modification, such as initiation of chromosomal replication (By similarity)	S	Function unknown	POORLY CHARACTERIZED	298	91.3	Scaffold3	glycine cleavage system protein T
gene0708	ENOG4111FHW	Ig domain protein group 1 domain protein	S	Function unknown	POORLY CHARACTERIZED	725	68.3	Scaffold4	hypothetical protein
gene3735	ENOG4111FHW	Ig domain protein group 1 domain protein	S	Function unknown	POORLY CHARACTERIZED	818	96	Scaffold28	hypothetical protein
gene0709	COG3724	Catalyzes the hydrolysis of N(2)-succinylarginine into N(2)-succinylornithine, ammonia and CO(2) (By similarity)	E	Amino acid transport and metabolism	METABOLISM	444	98.2	Scaffold4	succinylarginine dihydrolase
gene3281	COG0551	DNA topoisomerase type I activity	L	Replication, recombination and repair	INFORMATION STORAGE AND PROCESSING	187	98.9	Scaffold22	hypothetical protein
gene0711	ENOG4111R6F	ATpase involved in DNA repair	S	Function unknown	POORLY CHARACTERIZED	255	97.6	Scaffold4	hypothetical protein
gene0712	ENOG410XP61	Transcriptional regulator	K	Transcription	INFORMATION STORAGE AND PROCESSING	324	100	Scaffold4	transcriptional regulator CysB
gene0713	COG2197	Two component transcriptional regulator, LuxR family	T	Signal transduction mechanisms	CELLULAR PROCESSES AND SIGNALING	220	97.7	Scaffold4	DNA-binding response regulator
gene2322	COG2197	Two component transcriptional regulator, LuxR family	T	Signal transduction mechanisms	CELLULAR PROCESSES AND SIGNALING	223	100	Scaffold13	DNA-binding response regulator
gene2507	COG2197	Two component transcriptional regulator, LuxR family	T	Signal transduction mechanisms	CELLULAR PROCESSES AND SIGNALING	198	99.5	Scaffold14	DNA-binding response regulator
gene3060	COG2197	Two component transcriptional regulator, LuxR family	T	Signal transduction mechanisms	CELLULAR PROCESSES AND SIGNALING	209	100	Scaffold19	DNA-binding response regulator
gene4347	COG2197	Two component transcriptional regulator, LuxR family	T	Signal transduction mechanisms	CELLULAR PROCESSES AND SIGNALING	206	97.6	Scaffold42	DNA-binding response regulator
gene4532	COG2197	Two component transcriptional regulator, LuxR family	T	Signal transduction mechanisms	CELLULAR PROCESSES AND SIGNALING	214	100	Scaffold51	DNA-binding response regulator
gene0714	COG1607	thioesterase Superfamily protein	I	Lipid transport and metabolism	METABOLISM	143	99.3	Scaffold4	acyl-CoA thioesterase
gene1274	COG1607	thioesterase Superfamily protein	I	Lipid transport and metabolism	METABOLISM	159	99.4	Scaffold6	acyl-CoA thioesterase
gene3225	COG1607	thioesterase Superfamily protein	I	Lipid transport and metabolism	METABOLISM	122	99.2	Scaffold21	thioesterase superfamily protein
gene0715	COG0722	Stereospecific condensation of phosphoenolpyruvate (PEP) and D-erythrose-4-phosphate (E4P) giving rise to 3-deoxy-D- arabino-heptulosonate-7-phosphate (DAHP) (By similarity)	E	Amino acid transport and metabolism	METABOLISM	354	99.4	Scaffold4	3-deoxy-7-phosphoheptulonate synthase
gene2411	COG0722	Stereospecific condensation of phosphoenolpyruvate (PEP) and D-erythrose-4-phosphate (E4P) giving rise to 3-deoxy-D- arabino-heptulosonate-7-phosphate (DAHP) (By similarity)	E	Amino acid transport and metabolism	METABOLISM	352	98.9	Scaffold13	3-deoxy-7-phosphoheptulonate synthase
gene4389	COG0722	Stereospecific condensation of phosphoenolpyruvate (PEP) and D-erythrose-4-phosphate (E4P) giving rise to 3-deoxy-D- arabino-heptulosonate-7-phosphate (DAHP) (By similarity)	E	Amino acid transport and metabolism	METABOLISM	363	98.6	Scaffold44	phospho-2-dehydro-3-deoxyheptonate aldolase
gene0716	COG1806	Bifunctional serine threonine kinase and phosphorylase involved in the regulation of the pyruvate, phosphate dikinase (PPDK) by catalyzing its phosphorylation dephosphorylation (By similarity)	S	Function unknown	POORLY CHARACTERIZED	206	99.5	Scaffold4	phosphoenolpyruvate synthase regulatory protein
gene0717	COG0574	phosphotransferase activity, paired acceptors	G	Carbohydrate transport and metabolism	METABOLISM	788	99.9	Scaffold4	phosphoenolpyruvate synthase
gene0718	COG0247	domain protein	C	Energy production and conversion	METABOLISM	1013	98.5	Scaffold4	membrane protein
gene4527	COG0247	domain protein	C	Energy production and conversion	METABOLISM	233	99.6	Scaffold50	protein of unknown function DUF224, cysteine-rich region domain protein
gene4528	COG0247	domain protein	C	Energy production and conversion	METABOLISM	934	99	Scaffold50	FAD-linked oxidase
gene2782	COG0277	FAD linked oxidase domain protein	C	Energy production and conversion	METABOLISM	896	92	Scaffold16	FAD-linked oxidase
gene0719	COG3816	Protein of unknown function (DUF1285)	S	Function unknown	POORLY CHARACTERIZED	158	85.4	Scaffold4	hypothetical protein
gene0720	ENOG41123V8	Transcriptional regulator, MarR Family	K	Transcription	INFORMATION STORAGE AND PROCESSING	143	96.5	Scaffold4	MarR family transcriptional regulator
gene0724	COG0334	oxidoreductase activity, acting on the CH-NH2 group of donors, NAD or NADP as acceptor	E	Amino acid transport and metabolism	METABOLISM	344	100	Scaffold4	leucine dehydrogenase
gene0726	ENOG4111VH1	-	S	Function unknown	POORLY CHARACTERIZED	152	100	Scaffold4	DUF4826 domain-containing protein
gene0727	COG2850	Cupin 4 family protein	S	Function unknown	POORLY CHARACTERIZED	379	97.4	Scaffold4	cupin
gene0728	COG0015	adenylosuccinate lyase	F	Nucleotide transport and metabolism	METABOLISM	434	99.1	Scaffold4	adenylosuccinate lyase
gene0729	COG2915	High frequency lysogenization protein HflD homolog	S	Function unknown	POORLY CHARACTERIZED	196	98.5	Scaffold4	lysogenization regulator
gene0730	COG0482	Catalyzes the 2-thiolation of uridine at the wobble position (U34) of tRNA, leading to the formation of s(2)U34 (By similarity)	J	Translation, ribosomal structure and biogenesis	INFORMATION STORAGE AND PROCESSING	372	98.9	Scaffold4	tRNA(5-methylaminomethyl-2-thiouridine)-methyltransferase
gene0733	COG1187	pseudouridine synthase activity	J	Translation, ribosomal structure and biogenesis	INFORMATION STORAGE AND PROCESSING	177	97.7	Scaffold4	ribosomal large subunit pseudouridine synthase E
gene1988	COG1187	pseudouridine synthase activity	J	Translation, ribosomal structure and biogenesis	INFORMATION STORAGE AND PROCESSING	235	93.6	Scaffold10	16S rRNA pseudouridine(516) synthase
gene3123	COG1187	pseudouridine synthase activity	J	Translation, ribosomal structure and biogenesis	INFORMATION STORAGE AND PROCESSING	272	99.6	Scaffold20	23S rRNA pseudouridylate synthase B
gene3860	COG1187	pseudouridine synthase activity	J	Translation, ribosomal structure and biogenesis	INFORMATION STORAGE AND PROCESSING	236	92.8	Scaffold30	23S rRNA pseudouridine synthase F
gene4154	COG1187	pseudouridine synthase activity	J	Translation, ribosomal structure and biogenesis	INFORMATION STORAGE AND PROCESSING	239	91.6	Scaffold37	ribosomal small subunit pseudouridine synthase A
gene0736	COG2838	Isocitrate dehydrogenase	C	Energy production and conversion	METABOLISM	741	99.2	Scaffold4	isocitrate dehydrogenase, NADP-dependent
gene0737	COG2076	Multidrug Resistance protein	P	Inorganic ion transport and metabolism	METABOLISM	66	97	Scaffold4	multidrug transporter
gene0738	COG0362	Catalyzes the oxidative decarboxylation of 6- phosphogluconate to ribulose 5-phosphate and CO(2), with concomitant reduction of NADP to NADPH (By similarity)	G	Carbohydrate transport and metabolism	METABOLISM	508	98.4	Scaffold4	phosphogluconate dehydrogenase (NADP(+)-dependent, decarboxylating)
gene0742	ENOG41126K2	-	S	Function unknown	POORLY CHARACTERIZED	105	89.5	Scaffold4	conserved hypothetical protein
gene0743	ENOG4111J71	transcriptional Regulator LysR family	K	Transcription	INFORMATION STORAGE AND PROCESSING	299	96.3	Scaffold4	LysR family transcriptional regulator
gene0745	COG3384	extradiol ring-cleavage dioxygenase class IIi protein subunit b	S	Function unknown	POORLY CHARACTERIZED	261	96.6	Scaffold4	dioxygenase
gene0746	COG1575	1,4-dihydroxy-2-naphthoate octaprenyltransferase	H	Coenzyme transport and metabolism	METABOLISM	291	98.6	Scaffold4	1,4-dihydroxy-2-naphthoate octaprenyltransferase
gene0749	COG1946	acyl-CoA thioesterase	I	Lipid transport and metabolism	METABOLISM	288	99.7	Scaffold4	acyl-CoA thioesterase II
gene0750	ENOG410Z07K	-	S	Function unknown	POORLY CHARACTERIZED	134	95.5	Scaffold4	hypothetical protein
gene0751	ENOG410YUCG	Transcriptional regulator	K	Transcription	INFORMATION STORAGE AND PROCESSING	293	99.3	Scaffold4	LysR family transcriptional regulator
gene0752	ENOG410XP8J	Major Facilitator Superfamily	G	Carbohydrate transport and metabolism	METABOLISM	414	97.8	Scaffold4	MFS transporter
gene0753	COG0534	Mate efflux family protein	V	Defense mechanisms	CELLULAR PROCESSES AND SIGNALING	520	98.5	Scaffold4	MATE family efflux transporter
gene1826	COG0534	Mate efflux family protein	V	Defense mechanisms	CELLULAR PROCESSES AND SIGNALING	459	98.7	Scaffold9	MATE family efflux transporter
gene2358	COG0534	Mate efflux family protein	V	Defense mechanisms	CELLULAR PROCESSES AND SIGNALING	453	97.6	Scaffold13	MATE family efflux transporter
gene3205	COG0534	Mate efflux family protein	V	Defense mechanisms	CELLULAR PROCESSES AND SIGNALING	437	97.9	Scaffold21	multidrug transporter MatE
gene3515	COG0534	Mate efflux family protein	V	Defense mechanisms	CELLULAR PROCESSES AND SIGNALING	454	93.4	Scaffold24	MATE family efflux transporter
gene3678	COG0534	Mate efflux family protein	V	Defense mechanisms	CELLULAR PROCESSES AND SIGNALING	452	98	Scaffold27	MATE family efflux transporter
gene0756	COG3097	UPF0267 protein	S	Function unknown	POORLY CHARACTERIZED	102	94.1	Scaffold4	ASCH domain-containing protein
gene0761	COG0372	citrate synthase	C	Energy production and conversion	METABOLISM	428	99.5	Scaffold4	citrate (Si)-synthase
gene2516	COG0372	citrate synthase	C	Energy production and conversion	METABOLISM	375	98.9	Scaffold14	citrate synthase/methylcitrate synthase
gene0764	COG2142	succinate dehydrogenase activity	C	Energy production and conversion	METABOLISM	59	100	Scaffold4	succinate dehydrogenase, hydrophobic membrane anchor protein
gene0767	COG0567	2-oxoglutarate dehydrogenase, E1	C	Energy production and conversion	METABOLISM	939	99	Scaffold4	2-oxoglutarate dehydrogenase subunit E1
gene0769	COG0045	Succinyl-CoA synthetase subunit beta	C	Energy production and conversion	METABOLISM	388	99.7	Scaffold4	succinyl-CoA ligase subunit beta
gene0770	COG0074	Succinyl-CoA ligase ADP-forming subunit alpha	C	Energy production and conversion	METABOLISM	290	100	Scaffold4	succinate--CoA ligase subunit alpha
gene0771	COG0782	Necessary for efficient RNA polymerase transcription elongation past template-encoded arresting sites. The arresting sites in DNA have the property of trapping a certain fraction of elongating RNA polymerases that pass through, resulting in locked ternary complexes. Cleavage of the nascent transcript by cleavage factors such as GreA or GreB allows the resumption of elongation from the new 3'termi…	K	Transcription	INFORMATION STORAGE AND PROCESSING	135	94.8	Scaffold4	nucleoside diphosphate kinase regulator
gene2225	COG0782	Necessary for efficient RNA polymerase transcription elongation past template-encoded arresting sites. The arresting sites in DNA have the property of trapping a certain fraction of elongating RNA polymerases that pass through, resulting in locked ternary complexes. Cleavage of the nascent transcript by cleavage factors such as GreA or GreB allows the resumption of elongation from the new 3'termi…	K	Transcription	INFORMATION STORAGE AND PROCESSING	153	100	Scaffold12	transcription elongation factor GreA
gene2912	COG0782	Necessary for efficient RNA polymerase transcription elongation past template-encoded arresting sites. The arresting sites in DNA have the property of trapping a certain fraction of elongating RNA polymerases that pass through, resulting in locked ternary complexes. Cleavage of the nascent transcript by cleavage factors such as GreA or GreB allows the resumption of elongation from the new 3'termi…	K	Transcription	INFORMATION STORAGE AND PROCESSING	167	99.4	Scaffold18	transcription elongation factor GreB
gene0772	COG1670	#NAME?	J	Translation, ribosomal structure and biogenesis	INFORMATION STORAGE AND PROCESSING	170	94.1	Scaffold4	N-acetyltransferase GCN5
gene1171	COG1670	#NAME?	J	Translation, ribosomal structure and biogenesis	INFORMATION STORAGE AND PROCESSING	165	98.8	Scaffold6	N-acetyltransferase GCN5
gene2152	COG1670	#NAME?	J	Translation, ribosomal structure and biogenesis	INFORMATION STORAGE AND PROCESSING	192	91.1	Scaffold12	GCN5 family acetyltransferase
gene2823	COG1670	#NAME?	J	Translation, ribosomal structure and biogenesis	INFORMATION STORAGE AND PROCESSING	156	93.6	Scaffold17	N-acetyltransferase GCN5
gene3104	COG1670	#NAME?	J	Translation, ribosomal structure and biogenesis	INFORMATION STORAGE AND PROCESSING	224	86.6	Scaffold20	siderophore biosynthesis protein
gene4375	COG1670	#NAME?	J	Translation, ribosomal structure and biogenesis	INFORMATION STORAGE AND PROCESSING	200	99.5	Scaffold43	GCN5 family N-acetyltransferase
gene0773	COG0735	Ferric uptake regulator, Fur family	K	Transcription	INFORMATION STORAGE AND PROCESSING	143	98.6	Scaffold4	transcriptional repressor
gene0774	COG0846	NAD-dependent protein deacetylase which modulates the activities of several enzymes which are inactive in their acetylated form	K	Transcription	INFORMATION STORAGE AND PROCESSING	246	97.6	Scaffold4	NAD-dependent deacylase
gene0775	ENOG4111ZEG	-	S	Function unknown	POORLY CHARACTERIZED	147	93.9	Scaffold4	hypothetical protein
gene0777	COG0598	magnesium and cobalt transport protein CorA	P	Inorganic ion transport and metabolism	METABOLISM	286	98.6	Scaffold4	magnesium and cobalt transport protein CorA
gene3062	COG0598	magnesium and cobalt transport protein CorA	P	Inorganic ion transport and metabolism	METABOLISM	321	97.2	Scaffold19	Mg2 transporter protein, CorA family protein
gene0778	COG1278	Cold shock protein	K	Transcription	INFORMATION STORAGE AND PROCESSING	68	100	Scaffold4	cold shock domain protein CspD
gene1290	COG1278	Cold shock protein	K	Transcription	INFORMATION STORAGE AND PROCESSING	69	100	Scaffold6	cold-shock protein CspA
gene2741	COG1278	Cold shock protein	K	Transcription	INFORMATION STORAGE AND PROCESSING	69	97.1	Scaffold16	cold-shock protein
gene0779	COG2127	protein catabolic process	O	Posttranslational modification, protein turnover, chaperones	CELLULAR PROCESSES AND SIGNALING	102	100	Scaffold4	ATP-dependent Clp protease adaptor ClpS
gene0780	COG0542	ATP-dependent CLP protease ATP-binding subunit	O	Posttranslational modification, protein turnover, chaperones	CELLULAR PROCESSES AND SIGNALING	755	99.3	Scaffold4	ATP-dependent Clp protease ATP-binding subunit ClpA
gene4144	COG0542	ATP-dependent CLP protease ATP-binding subunit	O	Posttranslational modification, protein turnover, chaperones	CELLULAR PROCESSES AND SIGNALING	857	99.8	Scaffold37	ATP-dependent chaperone ClpB
gene0781	COG0361	however, it seems to stimulate more or less all the activities of the other two initiation factors, IF-2 and IF-3 (By similarity)	J	Translation, ribosomal structure and biogenesis	INFORMATION STORAGE AND PROCESSING	72	100	Scaffold4	translation initiation factor IF-1
gene0782	COG2935	May conjugate Arg from its aminoacyl-tRNA to the N- termini of proteins containing an N-terminal aspartate or glutamate	O	Posttranslational modification, protein turnover, chaperones	CELLULAR PROCESSES AND SIGNALING	238	97.5	Scaffold4	arginyl-tRNA-protein transferase
gene0783	COG2360	Functions in the N-end rule pathway of protein degradation where it conjugates Leu, Phe and, less efficiently, Met from aminoacyl-tRNAs to the N-termini of proteins containing an N-terminal arginine or lysine (By similarity)	O	Posttranslational modification, protein turnover, chaperones	CELLULAR PROCESSES AND SIGNALING	236	96.2	Scaffold4	leucyl/phenylalanyl-tRNA--protein transferase
gene0784	ENOG4111XR5	Membrane	M	Cell wall/membrane/envelope biogenesis	CELLULAR PROCESSES AND SIGNALING	156	95.5	Scaffold4	membrane protein
gene0785	COG0327	dinuclear metal center protein, YbgI	S	Function unknown	POORLY CHARACTERIZED	237	96.6	Scaffold4	Nif3-like dinuclear metal center hexameric protein
gene0786	COG0679	Auxin Efflux Carrier	S	Function unknown	POORLY CHARACTERIZED	318	98.7	Scaffold4	transporter
gene1434	COG0679	Auxin Efflux Carrier	S	Function unknown	POORLY CHARACTERIZED	307	97.7	Scaffold7	transporter
gene0787	COG0143	Is required not only for elongation of protein synthesis but also for the initiation of all mRNA translation through initiator tRNA(fMet) aminoacylation (By similarity)	J	Translation, ribosomal structure and biogenesis	INFORMATION STORAGE AND PROCESSING	617	98.4	Scaffold4	methionine--tRNA ligase
gene0958	COG0073	Is required not only for elongation of protein synthesis but also for the initiation of all mRNA translation through initiator tRNA(fMet) aminoacylation (By similarity)	J	Translation, ribosomal structure and biogenesis	INFORMATION STORAGE AND PROCESSING	795	99.1	Scaffold5	phenylalanine--tRNA ligase subunit beta
gene0788	COG0489	ATP-binding protein	D	Cell cycle control, cell division, chromosome partitioning	CELLULAR PROCESSES AND SIGNALING	371	100	Scaffold4	ATP-binding protein
gene0789	COG0572	uridine kinase	F	Nucleotide transport and metabolism	METABOLISM	212	100	Scaffold4	uridine kinase
gene0790	COG0717	Deoxycytidine triphosphate deaminase	F	Nucleotide transport and metabolism	METABOLISM	193	99	Scaffold4	deoxycytidine triphosphate deaminase
gene0791	COG0115	brancheD-chain amino acid aminotransferase	E	Amino acid transport and metabolism	METABOLISM	255	97.3	Scaffold4	4-amino-4-deoxychorismate lyase
gene2520	COG0115	brancheD-chain amino acid aminotransferase	E	Amino acid transport and metabolism	METABOLISM	363	100	Scaffold14	branched chain amino acid aminotransferase
gene0792	COG1559	Aminodeoxychorismate lyase	S	Function unknown	POORLY CHARACTERIZED	336	98.5	Scaffold4	aminodeoxychorismate lyase
gene0793	COG0125	Phosphorylation of dTMP to form dTDP in both de novo and salvage pathways of dTTP synthesis (By similarity)	F	Nucleotide transport and metabolism	METABOLISM	209	99	Scaffold4	thymidylate kinase
gene0794	COG0470	DNA polymerase III subunit delta'	L	Replication, recombination and repair	INFORMATION STORAGE AND PROCESSING	318	97.8	Scaffold4	DNA polymerase III subunit delta'
gene0795	COG3215	(type IV) pilus	N;U	Cell motility; Intracellular trafficking, secretion, and vesicular transport	CELLULAR PROCESSES AND SIGNALING;CELLULAR PROCESSES AND SIGNALING	108	100	Scaffold4	pilus assembly protein PilZ
gene0796	COG0084	tatd family	L	Replication, recombination and repair	INFORMATION STORAGE AND PROCESSING	266	98.9	Scaffold4	hydrolase, TatD family
gene1353	COG0084	tatd family	L	Replication, recombination and repair	INFORMATION STORAGE AND PROCESSING	254	94.1	Scaffold7	TatD family hydrolase
gene3911	COG0084	tatd family	L	Replication, recombination and repair	INFORMATION STORAGE AND PROCESSING	266	96.2	Scaffold32	DNase TatD
gene0797	COG0144	nOP2 Sun	J	Translation, ribosomal structure and biogenesis	INFORMATION STORAGE AND PROCESSING	510	98.6	Scaffold4	putative RNA methylase, NOL1/NOP2/sun family
gene3287	COG0144	nOP2 Sun	J	Translation, ribosomal structure and biogenesis	INFORMATION STORAGE AND PROCESSING	429	99.8	Scaffold22	sun protein
gene3629	COG0144	nOP2 Sun	J	Translation, ribosomal structure and biogenesis	INFORMATION STORAGE AND PROCESSING	457	94.5	Scaffold26	SAM-dependent methyltransferase
gene3878	COG0144	nOP2 Sun	J	Translation, ribosomal structure and biogenesis	INFORMATION STORAGE AND PROCESSING	404	97	Scaffold31	SAM-dependent methyltransferase
gene0798	COG2715	nucleoside recognition domain protein	S	Function unknown	POORLY CHARACTERIZED	404	98.5	Scaffold4	membrane protein
gene0799	COG3008	Paraquat-inducible protein b	S	Function unknown	POORLY CHARACTERIZED	869	96.5	Scaffold4	mammalian cell entry protein
gene1018	COG3008	Paraquat-inducible protein b	S	Function unknown	POORLY CHARACTERIZED	517	91.3	Scaffold5	Mammalian cell entry related domain protein
gene0800	COG2995	paraquat-inducible protein a	S	Function unknown	POORLY CHARACTERIZED	205	97.6	Scaffold4	paraquat-inducible protein A
gene0801	COG2995	paraquat-inducible protein a	S	Function unknown	POORLY CHARACTERIZED	160	99.4	Scaffold4	paraquat-inducible protein A
gene1017	COG2995	paraquat-inducible protein a	S	Function unknown	POORLY CHARACTERIZED	382	88.7	Scaffold5	paraquat-inducible protein A
gene0802	COG3141	YebG family	S	Function unknown	POORLY CHARACTERIZED	69	95.7	Scaffold4	hypothetical protein
gene0803	COG1956	gaf domain protein	T	Signal transduction mechanisms	CELLULAR PROCESSES AND SIGNALING	152	100	Scaffold4	GAF sensor protein
gene0804	COG3109	may be a structural element that influences the osmotic activation of ProP at a post-translational level (By similarity)	T	Signal transduction mechanisms	CELLULAR PROCESSES AND SIGNALING	197	98.5	Scaffold4	RNA chaperone ProQ
gene0805	COG0793	protease	M	Cell wall/membrane/envelope biogenesis	CELLULAR PROCESSES AND SIGNALING	637	98.4	Scaffold4	tail-specific protease
gene2146	COG0793	protease	M	Cell wall/membrane/envelope biogenesis	CELLULAR PROCESSES AND SIGNALING	361	97	Scaffold11	carboxyl-terminal processing protease
gene4503	COG0793	protease	M	Cell wall/membrane/envelope biogenesis	CELLULAR PROCESSES AND SIGNALING	1083	98.8	Scaffold48	peptidase S41
gene0806	COG0308	aminopeptidase	E	Amino acid transport and metabolism	METABOLISM	849	97.8	Scaffold4	aminopeptidase N
gene1134	COG0308	aminopeptidase	E	Amino acid transport and metabolism	METABOLISM	628	96.8	Scaffold6	aminopeptidase
gene3619	COG0308	aminopeptidase	E	Amino acid transport and metabolism	METABOLISM	605	91.7	Scaffold26	aminopeptidase
gene4123	COG0308	aminopeptidase	E	Amino acid transport and metabolism	METABOLISM	861	98.3	Scaffold36	aminopeptidase N
gene0807	ENOG410XUP6	Protein of unknown function (DUF2835)	S	Function unknown	POORLY CHARACTERIZED	72	98.6	Scaffold4	hypothetical protein
gene0808	ENOG410XS5A	Protein of unknown function (DUF1302)	S	Function unknown	POORLY CHARACTERIZED	680	97.6	Scaffold4	hypothetical protein
gene0809	ENOG410XNPI	secreted protein	S	Function unknown	POORLY CHARACTERIZED	442	99.3	Scaffold4	hypothetical protein
gene0810	COG4447	The ortholog in A.thaliana is involved in photosystem II (PSII) assembly, but knockout of the corresponding gene in Synechoccus PCC 7002 has no effect on PSII activity	S	Function unknown	POORLY CHARACTERIZED	323	96.9	Scaffold4	hypothetical protein
gene0811	COG1033	RND superfamily	S	Function unknown	POORLY CHARACTERIZED	771	98.4	Scaffold4	RND transporter
gene0812	COG2902	Dehydrogenase	E	Amino acid transport and metabolism	METABOLISM	1614	99.3	Scaffold4	NAD-glutamate dehydrogenase
gene0813	COG0167	Catalyzes the conversion of dihydroorotate to orotate	F	Nucleotide transport and metabolism	METABOLISM	339	99.7	Scaffold4	dihydroorotate dehydrogenase 2
gene0814	ENOG410YF51	Contributes to the efficiency of the cell division process by stabilizing the polymeric form of the cell division protein FtsZ. Acts by promoting interactions between FtsZ protofilaments and suppressing the GTPase activity of FtsZ (By similarity)	D	Cell cycle control, cell division, chromosome partitioning	CELLULAR PROCESSES AND SIGNALING	177	99.4	Scaffold4	cell division protein ZapC
gene1003	COG1454	alcohol dehydrogenase	C	Energy production and conversion	METABOLISM	356	99.7	Scaffold5	alcohol dehydrogenase
gene3221	COG1454	alcohol dehydrogenase	C	Energy production and conversion	METABOLISM	382	99	Scaffold21	alcohol dehydrogenase
gene0817	COG2095	multiple antibiotic resistance (MarC)-related protein	U	Intracellular trafficking, secretion, and vesicular transport	CELLULAR PROCESSES AND SIGNALING	210	99.5	Scaffold4	hypothetical protein
gene2060	COG2095	multiple antibiotic resistance (MarC)-related protein	U	Intracellular trafficking, secretion, and vesicular transport	CELLULAR PROCESSES AND SIGNALING	197	100	Scaffold11	membrane protein
gene0821	COG0582	Integrase	L	Replication, recombination and repair	INFORMATION STORAGE AND PROCESSING	387	98.7	Scaffold4	integrase
gene0830	COG0582	Integrase	L	Replication, recombination and repair	INFORMATION STORAGE AND PROCESSING	188	99.5	Scaffold4	phage integrase family protein
gene2560	COG0582	Integrase	L	Replication, recombination and repair	INFORMATION STORAGE AND PROCESSING	71	54.9	Scaffold14	integrase
gene4262	COG0582	Integrase	L	Replication, recombination and repair	INFORMATION STORAGE AND PROCESSING	351	30.2	Scaffold39	hypothetical protein
gene0822	ENOG41121AK	Protein of unknown function DUF86	S	Function unknown	POORLY CHARACTERIZED	295	99.7	Scaffold4	protein of unknown function DUF86
gene0824	ENOG410YI8N	-	S	Function unknown	POORLY CHARACTERIZED	464	86.9	Scaffold4	hypothetical protein
gene0825	ENOG4111RRQ	Protein of unknown function (DUF3296)	S	Function unknown	POORLY CHARACTERIZED	215	97.7	Scaffold4	hypothetical protein
gene0827	COG3905	transcriptional regulator, copG family	K	Transcription	INFORMATION STORAGE AND PROCESSING	94	97.9	Scaffold4	CopG family transcriptional regulator
gene0829	ENOG4111PT0	domain protein	S	Function unknown	POORLY CHARACTERIZED	240	94.2	Scaffold4	acyltransferase
gene0832	ENOG41122V7	Protein of unknown function (DUF2787)	S	Function unknown	POORLY CHARACTERIZED	137	95.6	Scaffold4	hypothetical protein
gene0834	ENOG4111V4B	Antitoxin component of a toxin-antitoxin (TA) module. Labile antitoxin that counteracts the effect of the CbtA (YeeV) toxin. It does not bind to the cognate toxin but instead binds to MreB and FtsZ (the toxin targets), enhancing their polymerization by forming higher-order bundles	S	Function unknown	POORLY CHARACTERIZED	85	95.3	Scaffold4	Mu phage lytic protein YfjZ
gene0835	ENOG410YNS6	-	S	Function unknown	POORLY CHARACTERIZED	120	100	Scaffold4	hypothetical protein
gene0836	COG2003	DNA repair protein (RadC	L	Replication, recombination and repair	INFORMATION STORAGE AND PROCESSING	126	96.8	Scaffold4	hypothetical protein
gene1321	COG2003	DNA repair protein (RadC	L	Replication, recombination and repair	INFORMATION STORAGE AND PROCESSING	165	99.4	Scaffold7	DNA repair protein RadC
gene2476	COG2003	DNA repair protein (RadC	L	Replication, recombination and repair	INFORMATION STORAGE AND PROCESSING	225	99.6	Scaffold14	hypothetical protein
gene0839	ENOG4111HDP	transcriptional	K	Transcription	INFORMATION STORAGE AND PROCESSING	333	39.3	Scaffold4	WYL domain-containing protein
gene1836	ENOG4111HDP	transcriptional	K	Transcription	INFORMATION STORAGE AND PROCESSING	324	26.5	Scaffold9	WYL domain-containing protein
gene3450	ENOG4111HDP	transcriptional	K	Transcription	INFORMATION STORAGE AND PROCESSING	331	99.1	Scaffold24	WYL domain-containing protein
gene0842	ENOG411029M	-	S	Function unknown	POORLY CHARACTERIZED	514	62.1	Scaffold4	DNA phosphorothioation-dependent restriction protein DptF
gene0843	ENOG4111JNP	-	S	Function unknown	POORLY CHARACTERIZED	449	61.7	Scaffold4	DNA phosphorothioation-dependent restriction protein DptG
gene0844	ENOG410XSZ8	-	S	Function unknown	POORLY CHARACTERIZED	1647	52	Scaffold4	DNA phosphorothioation-dependent restriction protein DptH
gene0845	COG1061	type iii restriction protein res subunit	L	Replication, recombination and repair	INFORMATION STORAGE AND PROCESSING	582	41.6	Scaffold4	Hef nuclease
gene1235	COG1061	type iii restriction protein res subunit	L	Replication, recombination and repair	INFORMATION STORAGE AND PROCESSING	590	97.8	Scaffold6	carboxylate--amine ligase
gene2488	COG1061	type iii restriction protein res subunit	L	Replication, recombination and repair	INFORMATION STORAGE AND PROCESSING	1055	95.4	Scaffold14	type III restriction-modification system restriction subunit Res
gene0847	COG0419	Involved in DNA double-strand break repair (DSBR). The Rad50 Mre11 complex possesses single-strand endonuclease activity and ATP-dependent double-strand-specific 3'-5' exonuclease activity. Rad50 provides an ATP-dependent control of Mre11 by unwinding and or repositioning DNA ends into the Mre11 active site (By similarity)	L	Replication, recombination and repair	INFORMATION STORAGE AND PROCESSING	664	38.1	Scaffold4	hypothetical protein
gene0850	COG0419	Involved in DNA double-strand break repair (DSBR). The Rad50 Mre11 complex possesses single-strand endonuclease activity and ATP-dependent double-strand-specific 3'-5' exonuclease activity. Rad50 provides an ATP-dependent control of Mre11 by unwinding and or repositioning DNA ends into the Mre11 active site (By similarity)	L	Replication, recombination and repair	INFORMATION STORAGE AND PROCESSING	673	59.4	Scaffold4	DNA sulfur modification protein DndD
gene2817	COG0419	Involved in DNA double-strand break repair (DSBR). The Rad50 Mre11 complex possesses single-strand endonuclease activity and ATP-dependent double-strand-specific 3'-5' exonuclease activity. Rad50 provides an ATP-dependent control of Mre11 by unwinding and or repositioning DNA ends into the Mre11 active site (By similarity)	L	Replication, recombination and repair	INFORMATION STORAGE AND PROCESSING	1011	93.6	Scaffold17	chromosome segregation protein SMC
gene0849	ENOG41127NM	Domain of unknown function (DUF1832)	S	Function unknown	POORLY CHARACTERIZED	110	69.1	Scaffold4	DNA sulfur modification protein DndE
gene0851	COG0175	Reduction of activated sulfate into sulfite (By similarity)	P	Inorganic ion transport and metabolism	METABOLISM	539	77	Scaffold4	hypothetical protein
gene1862	COG0175	Reduction of activated sulfate into sulfite (By similarity)	P	Inorganic ion transport and metabolism	METABOLISM	302	100	Scaffold10	sulfate adenylyltransferase subunit 2
gene1870	COG0175	Reduction of activated sulfate into sulfite (By similarity)	P	Inorganic ion transport and metabolism	METABOLISM	249	98.4	Scaffold10	phosphoadenosine phosphosulfate reductase
gene0852	ENOG410XWX8	DNA sulfur modification protein DndB	S	Function unknown	POORLY CHARACTERIZED	354	78.5	Scaffold4	DNA sulfur modification protein DndB
gene0853	ENOG410Y1V8	-	S	Function unknown	POORLY CHARACTERIZED	666	59.9	Scaffold4	hypothetical protein
gene0854	ENOG410Y1V8	-	S	Function unknown	POORLY CHARACTERIZED	71	45.1	Scaffold4	hypothetical protein
gene0859	COG1760	L-serine dehydratase	E	Amino acid transport and metabolism	METABOLISM	436	99.5	Scaffold4	L-serine ammonia-lyase
gene0862	COG1472	hydrolase family 3	G	Carbohydrate transport and metabolism	METABOLISM	342	97.1	Scaffold4	beta-hexosaminidase
gene0863	COG3150	UPF0227 protein	S	Function unknown	POORLY CHARACTERIZED	178	98.3	Scaffold4	hypothetical protein
gene4035	COG3150	UPF0227 protein	S	Function unknown	POORLY CHARACTERIZED	191	95.3	Scaffold34	esterase
gene0865	COG1254	Acylphosphatase (EC 3.6.1.7)	C	Energy production and conversion	METABOLISM	90	100	Scaffold4	acylphosphatase
gene0866	ENOG411269W	Protein of unknown function (DUF2803)	S	Function unknown	POORLY CHARACTERIZED	342	97.4	Scaffold4	hypothetical protein
gene0867	COG1197	transcriptioN-repair coupling factor	L	Replication, recombination and repair	INFORMATION STORAGE AND PROCESSING	1160	99.2	Scaffold4	transcription-repair coupling factor
gene0868	ENOG41126C2	-	S	Function unknown	POORLY CHARACTERIZED	170	94.7	Scaffold4	hypothetical protein
gene0869	COG4591	lipoprotein releasing system transmembrane protein	M	Cell wall/membrane/envelope biogenesis	CELLULAR PROCESSES AND SIGNALING	410	99.8	Scaffold4	ABC transporter substrate-binding protein
gene0871	COG4591	lipoprotein releasing system transmembrane protein	M	Cell wall/membrane/envelope biogenesis	CELLULAR PROCESSES AND SIGNALING	416	98.8	Scaffold4	cell division protein FtsX
gene0872	COG0483	inositol monophosphatase	G	Carbohydrate transport and metabolism	METABOLISM	267	100	Scaffold4	inositol monophosphatase
gene0873	COG0565	RNA methyltransferase TrmH family, group 1	J	Translation, ribosomal structure and biogenesis	INFORMATION STORAGE AND PROCESSING	241	99.2	Scaffold4	tRNA (cytosine(32)/uridine(32)-2'-O)-methyltransferase TrmJ
gene0875	COG1045	serine acetyltransferase	E	Amino acid transport and metabolism	METABOLISM	206	99	Scaffold4	serine acetyltransferase
gene0877	COG1959	Transcriptional regulator, BadM Rrf2 family	K	Transcription	INFORMATION STORAGE AND PROCESSING	153	100	Scaffold4	Fe-S cluster assembly transcriptional regulator IscR
gene2148	COG1959	Transcriptional regulator, BadM Rrf2 family	K	Transcription	INFORMATION STORAGE AND PROCESSING	151	99.3	Scaffold11	transcriptional regulator
gene0878	COG1104	cysteine desulfurase	E	Amino acid transport and metabolism	METABOLISM	404	99.5	Scaffold4	cysteine desulfurase IscS
gene0879	COG0822	sUF system Fes assembly protein, NifU family	C	Energy production and conversion	METABOLISM	127	100	Scaffold4	iron-sulfur cluster scaffold-like protein
gene0880	COG0316	Iron--sulfur cluster	S	Function unknown	POORLY CHARACTERIZED	103	100	Scaffold4	iron-sulfur cluster assembly protein IscA
gene1594	COG0316	Iron--sulfur cluster	S	Function unknown	POORLY CHARACTERIZED	108	100	Scaffold8	iron-sulfur cluster insertion protein ErpA
gene2899	COG0316	Iron--sulfur cluster	S	Function unknown	POORLY CHARACTERIZED	192	98.4	Scaffold18	Fe-S biogenesis protein NfuA
gene0882	COG0443	Heat shock protein	O	Posttranslational modification, protein turnover, chaperones	CELLULAR PROCESSES AND SIGNALING	617	98.9	Scaffold4	molecular chaperone HscA
gene3376	COG0443	Heat shock protein	O	Posttranslational modification, protein turnover, chaperones	CELLULAR PROCESSES AND SIGNALING	484	98.8	Scaffold23	molecular chaperone
gene3811	COG0443	Heat shock protein	O	Posttranslational modification, protein turnover, chaperones	CELLULAR PROCESSES AND SIGNALING	639	99.7	Scaffold30	molecular chaperone DnaK
gene0883	COG0633	Ferredoxin	C	Energy production and conversion	METABOLISM	93	98.9	Scaffold4	ferredoxin, 2Fe-2S type, ISC system
gene1075	COG0633	Ferredoxin	C	Energy production and conversion	METABOLISM	136	97.8	Scaffold5	ferredoxin
gene0884	COG0189	Responsible for the addition of glutamate residues to the C-terminus of ribosomal protein S6 (By similarity)	H;J	Coenzyme transport and metabolism; Translation, ribosomal structure and biogenesis	METABOLISM;INFORMATION STORAGE AND PROCESSING	269	99.6	Scaffold4	alpha-L-glutamate ligase
gene2605	COG0189	Responsible for the addition of glutamate residues to the C-terminus of ribosomal protein S6 (By similarity)	H;J	Coenzyme transport and metabolism; Translation, ribosomal structure and biogenesis	METABOLISM;INFORMATION STORAGE AND PROCESSING	301	99	Scaffold15	alpha-L-glutamate ligase
gene3026	COG0189	Responsible for the addition of glutamate residues to the C-terminus of ribosomal protein S6 (By similarity)	H;J	Coenzyme transport and metabolism; Translation, ribosomal structure and biogenesis	METABOLISM;INFORMATION STORAGE AND PROCESSING	308	99.4	Scaffold19	glutathione synthase
gene3389	COG0189	Responsible for the addition of glutamate residues to the C-terminus of ribosomal protein S6 (By similarity)	H;J	Coenzyme transport and metabolism; Translation, ribosomal structure and biogenesis	METABOLISM;INFORMATION STORAGE AND PROCESSING	325	96.3	Scaffold23	alpha-L-glutamate ligase
gene0885	COG2975	Fe-S assembly protein IscX	S	Function unknown	POORLY CHARACTERIZED	65	100	Scaffold4	Fe-S assembly protein IscX
gene0887	COG0105	Major role in the synthesis of nucleoside triphosphates other than ATP. The ATP gamma phosphate is transferred to the NDP beta phosphate via a ping-pong mechanism, using a phosphorylated active-site intermediate (By similarity)	F	Nucleotide transport and metabolism	METABOLISM	143	98.6	Scaffold4	nucleoside-diphosphate kinase
gene0888	COG0071	response to heat	O	Posttranslational modification, protein turnover, chaperones	CELLULAR PROCESSES AND SIGNALING	147	100	Scaffold4	heat shock protein hsp20
gene0889	COG0440	Acetolactate synthase small subunit	E	Amino acid transport and metabolism	METABOLISM	146	99.3	Scaffold4	acetolactate synthase small subunit
gene0891	ENOG410XNNX	drug resistance transporter, Bcr CflA	P	Inorganic ion transport and metabolism	METABOLISM	390	97.4	Scaffold4	Bcr/CflA family drug resistance efflux transporter
gene3457	ENOG410XNNX	drug resistance transporter, Bcr CflA	P	Inorganic ion transport and metabolism	METABOLISM	402	98.8	Scaffold24	Bcr/CflA family drug resistance efflux transporter
gene0892	ENOG410XNQ8	alkaline phosphatase	S	Function unknown	POORLY CHARACTERIZED	624	96.3	Scaffold4	alkaline phosphatase
gene0893	COG1167	Transcriptional regulator, gntR family	K	Transcription	INFORMATION STORAGE AND PROCESSING	460	95.7	Scaffold4	GntR family transcriptional regulator
gene3844	COG1167	Transcriptional regulator, gntR family	K	Transcription	INFORMATION STORAGE AND PROCESSING	470	95.3	Scaffold30	GntR family transcriptional regulator
gene0895	COG0659	sulfate transporter	P	Inorganic ion transport and metabolism	METABOLISM	573	98.6	Scaffold4	sodium-independent anion transporter
gene1289	COG0659	sulfate transporter	P	Inorganic ion transport and metabolism	METABOLISM	519	98.8	Scaffold6	sulphate transporter
gene1492	COG0659	sulfate transporter	P	Inorganic ion transport and metabolism	METABOLISM	579	99.1	Scaffold8	sodium-independent anion transporter
gene0897	ENOG4111J4A	glutathione Stransferase	O	Posttranslational modification, protein turnover, chaperones	CELLULAR PROCESSES AND SIGNALING	208	84.1	Scaffold4	glutathione S-transferase
gene0898	COG1054	UPF0176 protein	S	Function unknown	POORLY CHARACTERIZED	330	97.9	Scaffold4	rhodanese domain protein
gene0902	COG2190	pts system	G	Carbohydrate transport and metabolism	METABOLISM	148	98.6	Scaffold4	PTS glucose transporter subunit IIA
gene0904	COG1080	General (non sugar-specific) component of the phosphoenolpyruvate-dependent sugar phosphotransferase system (sugar PTS). This major carbohydrate active-transport system catalyzes the phosphorylation of incoming sugar substrates concomitantly with their translocation across the cell membrane. Enzyme I transfers the phosphoryl group from phosphoenolpyruvate (PEP) to the phosphoryl carrier protein (…	G	Carbohydrate transport and metabolism	METABOLISM	567	96.5	Scaffold4	phosphoenolpyruvate--protein phosphotransferase
gene0905	COG1925	phosphocarrier protein (HPr)	G	Carbohydrate transport and metabolism	METABOLISM	85	98.8	Scaffold4	PTS sugar transporter
gene3048	COG1925	phosphocarrier protein (HPr)	G	Carbohydrate transport and metabolism	METABOLISM	91	100	Scaffold19	phosphate ABC transporter permease
gene0906	COG3603	-	S	Function unknown	POORLY CHARACTERIZED	129	96.1	Scaffold4	amino acid-binding protein
gene0910	ENOG410YW2H	Protein of unknown function (DUF3334)	S	Function unknown	POORLY CHARACTERIZED	220	91.4	Scaffold4	hypothetical protein
gene0911	COG1609	Transcriptional regulator	K	Transcription	INFORMATION STORAGE AND PROCESSING	345	97.4	Scaffold4	LacI family transcriptional regulator
gene1524	COG1609	Transcriptional regulator	K	Transcription	INFORMATION STORAGE AND PROCESSING	338	99.7	Scaffold8	LacI family transcriptional regulator
gene2125	COG1609	Transcriptional regulator	K	Transcription	INFORMATION STORAGE AND PROCESSING	342	98.8	Scaffold11	LacI family transcriptional regulator
gene0912	COG0847	DNA polymerase iii	L	Replication, recombination and repair	INFORMATION STORAGE AND PROCESSING	215	95.8	Scaffold4	DNA polymerase III, epsilon subunit
gene1256	COG0847	DNA polymerase iii	L	Replication, recombination and repair	INFORMATION STORAGE AND PROCESSING	202	98	Scaffold6	ribonuclease T
gene1308	COG0847	DNA polymerase iii	L	Replication, recombination and repair	INFORMATION STORAGE AND PROCESSING	248	90.3	Scaffold7	exonuclease, DNA polymerase III, epsilon subunit family domain protein
gene2260	COG0847	DNA polymerase iii	L	Replication, recombination and repair	INFORMATION STORAGE AND PROCESSING	250	97.2	Scaffold12	DNA polymerase III subunit epsilon
gene3186	COG0847	DNA polymerase iii	L	Replication, recombination and repair	INFORMATION STORAGE AND PROCESSING	195	94.4	Scaffold20	DNA polymerase III subunit epsilon
gene3433	COG0847	DNA polymerase iii	L	Replication, recombination and repair	INFORMATION STORAGE AND PROCESSING	242	97.9	Scaffold23	DNA polymerase III subunit epsilon
gene0913	ENOG4111VIY	Methyltransferase, type	S	Function unknown	POORLY CHARACTERIZED	97	83.5	Scaffold4	hypothetical protein
gene0915	COG0507	exodeoxyribonuclease v alpha	L	Replication, recombination and repair	INFORMATION STORAGE AND PROCESSING	698	96.3	Scaffold4	exodeoxyribonuclease V subunit alpha
gene0916	COG1074	The heterodimer acts as both an ATP-dependent DNA helicase and an ATP-dependent, dual-direction single-stranded exonuclease. Recognizes the chi site generating a DNA molecule suitable for the initiation of homologous recombination. The AddA nuclease domain is required for chi fragment generation	L	Replication, recombination and repair	INFORMATION STORAGE AND PROCESSING	1275	96.2	Scaffold4	exodeoxyribonuclease V subunit beta
gene0917	COG1330	exodeoxyribonuclease V, gamma	L	Replication, recombination and repair	INFORMATION STORAGE AND PROCESSING	1215	96.7	Scaffold4	exodeoxyribonuclease V subunit gamma
gene0918	COG1305	transglutaminase domain-containing protein	E	Amino acid transport and metabolism	METABOLISM	715	97.9	Scaffold4	transglutaminase domain protein
gene3245	COG1305	transglutaminase domain-containing protein	E	Amino acid transport and metabolism	METABOLISM	379	98.2	Scaffold21	hypothetical protein
gene0926	ENOG4111J4H	Chromosome 16 open reading frame 13	S	Function unknown	POORLY CHARACTERIZED	204	94.6	Scaffold5	methylase
gene0927	ENOG410XWBT	fad dependent oxidoreductase	C	Energy production and conversion	METABOLISM	429	98.1	Scaffold5	FAD-dependent oxidoreductase
gene1549	ENOG410XWBT	fad dependent oxidoreductase	C	Energy production and conversion	METABOLISM	435	99.3	Scaffold8	FAD-dependent oxidoreductase
gene1558	ENOG410XWBT	fad dependent oxidoreductase	C	Energy production and conversion	METABOLISM	428	99.5	Scaffold8	gamma-glutamylputrescine oxidoreductase
gene0928	ENOG410XS53	LysR family (Transcriptional regulator	K	Transcription	INFORMATION STORAGE AND PROCESSING	293	98.3	Scaffold5	LysR family transcriptional regulator
gene0929	COG1062	alcohol dehydrogenase	C	Energy production and conversion	METABOLISM	379	100	Scaffold5	S-(hydroxymethyl)glutathione dehydrogenase/class III alcohol dehydrogenase
gene0931	COG0627	esterase	S	Function unknown	POORLY CHARACTERIZED	250	98.4	Scaffold5	S-formylglutathione hydrolase
gene0932	COG5640	protease	O	Posttranslational modification, protein turnover, chaperones	CELLULAR PROCESSES AND SIGNALING	243	40.7	Scaffold5	peptidase S1
gene0934	COG3784	conserved protein UCP025560	S	Function unknown	POORLY CHARACTERIZED	116	100	Scaffold5	hypothetical protein
gene0935	ENOG410XVQC	(Lipo)protein	S	Function unknown	POORLY CHARACTERIZED	66	98.5	Scaffold5	YnbE family lipoprotein
gene0936	ENOG410ZY20	Dicarboxylate transport	S	Function unknown	POORLY CHARACTERIZED	1068	94.3	Scaffold5	conserved hypothetical protein
gene0939	COG0139	Phosphoribosyl-amp cyclohydrolase	E	Amino acid transport and metabolism	METABOLISM	219	98.6	Scaffold5	bifunctional phosphoribosyl-AMP cyclohydrolase/phosphoribosyl-ATP pyrophosphatase
gene0941	COG0107	IGPS catalyzes the conversion of PRFAR and glutamine to IGP, AICAR and glutamate. The HisF subunit catalyzes the cyclization activity that produces IGP and AICAR from PRFAR using the ammonia provided by the HisH subunit (By similarity)	E	Amino acid transport and metabolism	METABOLISM	257	99.2	Scaffold5	imidazole glycerol phosphate synthase cyclase subunit
gene0942	COG0106	phosphoribosylformimino-5-aminoimidazole carboxamide ribotide isomerase	E	Amino acid transport and metabolism	METABOLISM	245	95.1	Scaffold5	1-(5-phosphoribosyl)-5-((5-phosphoribosylamino)methylideneamino)imidazole-4-carboxamide isomerase
gene0943	COG0118	IGPS catalyzes the conversion of PRFAR and glutamine to IGP, AICAR and glutamate. The hisH subunit provides the glutamine amidotransferase activity that produces the ammonia necessary to hisF for the synthesis of IGP and AICAR (By similarity)	E	Amino acid transport and metabolism	METABOLISM	221	95.9	Scaffold5	imidazole glycerol phosphate synthase subunit HisH
gene0944	COG0131	imidazoleglycerolphosphate dehydratase	E	Amino acid transport and metabolism	METABOLISM	363	99.2	Scaffold5	bifunctional imidazole glycerol-phosphate dehydratase/histidinol phosphatase
gene3193	COG0241	histidinol-phosphatase activity	E	Amino acid transport and metabolism	METABOLISM	183	98.4	Scaffold20	D-glycero-beta-D-manno-heptose 1,7-bisphosphate 7-phosphatase
gene0945	COG0079	Imidazole acetol-phosphate transaminase	E	Amino acid transport and metabolism	METABOLISM	401	95.8	Scaffold5	histidinol phosphate aminotransferase
gene0946	COG0141	Catalyzes the sequential NAD-dependent oxidations of L- histidinol to L-histidinaldehyde and then to L-histidine (By similarity)	E	Amino acid transport and metabolism	METABOLISM	433	97.2	Scaffold5	histidinol dehydrogenase
gene0947	COG0040	Catalyzes the condensation of ATP and 5-phosphoribose 1- diphosphate to form N'-(5'-phosphoribosyl)-ATP (PR-ATP). Has a crucial role in the pathway because the rate of histidine biosynthesis seems to be controlled primarily by regulation of HisG enzymatic activity (By similarity)	E	Amino acid transport and metabolism	METABOLISM	299	98.7	Scaffold5	ATP phosphoribosyltransferase
gene0948	ENOG4111RYD	-	S	Function unknown	POORLY CHARACTERIZED	273	92.7	Scaffold5	hypothetical protein
gene0953	COG1199	helicase	L	Replication, recombination and repair	INFORMATION STORAGE AND PROCESSING	659	97.1	Scaffold5	helicase c2
gene2837	COG1199	helicase	L	Replication, recombination and repair	INFORMATION STORAGE AND PROCESSING	690	99	Scaffold17	ATP-dependent DNA helicase DinG
gene0954	COG4771	receptor	P	Inorganic ion transport and metabolism	METABOLISM	610	97	Scaffold5	TonB-dependent receptor
gene4588	COG4771	receptor	P	Inorganic ion transport and metabolism	METABOLISM	686	94.6	Scaffold56	ligand-gated channel
gene0955	ENOG41116M1	Methyl-accepting chemotaxis	S	Function unknown	POORLY CHARACTERIZED	505	96.2	Scaffold5	methyl-accepting chemotaxis sensory transducer
gene0957	COG0016	phenylalanyL-tRNA synthetase, alpha subunit	J	Translation, ribosomal structure and biogenesis	INFORMATION STORAGE AND PROCESSING	339	99.7	Scaffold5	phenylalanyl-tRNA synthetase, alpha subunit
gene0959	COG0776	This protein is one of the two subunits of integration host factor, a specific DNA-binding protein that functions in genetic recombination as well as in transcriptional and translational control (By similarity)	L	Replication, recombination and repair	INFORMATION STORAGE AND PROCESSING	98	99	Scaffold5	integration host factor subunit alpha
gene1087	COG0776	This protein is one of the two subunits of integration host factor, a specific DNA-binding protein that functions in genetic recombination as well as in transcriptional and translational control (By similarity)	L	Replication, recombination and repair	INFORMATION STORAGE AND PROCESSING	95	100	Scaffold5	integration host factor subunit beta
gene2601	COG0776	This protein is one of the two subunits of integration host factor, a specific DNA-binding protein that functions in genetic recombination as well as in transcriptional and translational control (By similarity)	L	Replication, recombination and repair	INFORMATION STORAGE AND PROCESSING	90	98.9	Scaffold15	DNA-binding protein
gene2860	COG0776	This protein is one of the two subunits of integration host factor, a specific DNA-binding protein that functions in genetic recombination as well as in transcriptional and translational control (By similarity)	L	Replication, recombination and repair	INFORMATION STORAGE AND PROCESSING	103	100	Scaffold17	DNA-binding protein HU-beta
gene4542	COG0776	This protein is one of the two subunits of integration host factor, a specific DNA-binding protein that functions in genetic recombination as well as in transcriptional and translational control (By similarity)	L	Replication, recombination and repair	INFORMATION STORAGE AND PROCESSING	91	95.6	Scaffold51	DNA-binding protein
gene0960	COG1560	lipid a biosynthesis	M	Cell wall/membrane/envelope biogenesis	CELLULAR PROCESSES AND SIGNALING	312	97.4	Scaffold5	lipid A biosynthesis (KDO)2-(lauroyl)-lipid IVA acyltransferase
gene1880	COG1560	lipid a biosynthesis	M	Cell wall/membrane/envelope biogenesis	CELLULAR PROCESSES AND SIGNALING	283	97.5	Scaffold10	lipid A biosynthesis lauroyl acyltransferase
gene0961	COG0375	Probably plays a role in a hydrogenase nickel cofactor insertion step (By similarity)	O	Posttranslational modification, protein turnover, chaperones	CELLULAR PROCESSES AND SIGNALING	109	94.5	Scaffold5	hydrogenase nickel incorporation protein HypA
gene0962	COG0309	Hydrogenase expression formation protein HypE	O	Posttranslational modification, protein turnover, chaperones	CELLULAR PROCESSES AND SIGNALING	339	98.8	Scaffold5	hydrogenase expression/formation protein HypE
gene0963	COG0409	hydrogenase expression formation protein HypD	O	Posttranslational modification, protein turnover, chaperones	CELLULAR PROCESSES AND SIGNALING	379	98.7	Scaffold5	hydrogenase formation protein HypD
gene0964	COG0298	chaperone-mediated protein complex assembly	O	Posttranslational modification, protein turnover, chaperones	CELLULAR PROCESSES AND SIGNALING	81	98.8	Scaffold5	hydrogenase assembly protein HypC
gene0965	COG0378	Facilitates the functional incorporation of the urease nickel metallocenter. This process requires GTP hydrolysis, probably effectuated by UreG (By similarity)	K;O	Transcription; Posttranslational modification, protein turnover, chaperones	INFORMATION STORAGE AND PROCESSING;CELLULAR PROCESSES AND SIGNALING	229	96.9	Scaffold5	hydrogenase accessory protein HypB
gene0966	COG0068	protein carbamoylation	O	Posttranslational modification, protein turnover, chaperones	CELLULAR PROCESSES AND SIGNALING	820	93.9	Scaffold5	carbamoyltransferase HypF
gene0967	ENOG4111KJA	-	S	Function unknown	POORLY CHARACTERIZED	616	97.1	Scaffold5	Ni/Fe hydrogenase
gene0968	COG0680	Hydrogenase maturation protease	C	Energy production and conversion	METABOLISM	192	100	Scaffold5	HybD peptidase
gene0969	COG1969	Ni Fe-hydrogenase, b-type cytochrome subunit	C	Energy production and conversion	METABOLISM	224	100	Scaffold5	Ni/Fe-hydrogenase, b-type cytochrome subunit
gene0970	COG0374	Hydrogenase, large subunit	C	Energy production and conversion	METABOLISM	567	100	Scaffold5	hydrogenase 2 large subunit
gene0971	COG1740	small subunit	C	Energy production and conversion	METABOLISM	378	98.9	Scaffold5	quinone-reactive Ni/Fe-hydrogenase small chain
gene0973	ENOG4112BHQ	(LipO)protein	S	Function unknown	POORLY CHARACTERIZED	63	87.3	Scaffold5	hypothetical protein
gene0974	ENOG410XVB8	Protein of unknown function (DUF3570)	S	Function unknown	POORLY CHARACTERIZED	448	94	Scaffold5	hypothetical protein
gene0975	COG1477	(LipO)protein	H	Coenzyme transport and metabolism	METABOLISM	275	92.4	Scaffold5	thiamine biosynthesis lipoprotein ApbE
gene3827	COG1477	(LipO)protein	H	Coenzyme transport and metabolism	METABOLISM	356	99.2	Scaffold30	ApbE family lipoprotein
gene3854	COG1477	(LipO)protein	H	Coenzyme transport and metabolism	METABOLISM	281	98.9	Scaffold30	thiamine biosynthesis lipoprotein ApbE
gene0977	ENOG410XS4R	Histidine kinase	T	Signal transduction mechanisms	CELLULAR PROCESSES AND SIGNALING	450	95.3	Scaffold5	two-component sensor histidine kinase
gene1330	ENOG410XS4R	Histidine kinase	T	Signal transduction mechanisms	CELLULAR PROCESSES AND SIGNALING	464	100	Scaffold7	two-component sensor histidine kinase
gene0979	COG3131	glucan biosynthesis protein	P	Inorganic ion transport and metabolism	METABOLISM	497	98.8	Scaffold5	glucan biosynthesis protein G
gene1224	COG3131	glucan biosynthesis protein	P	Inorganic ion transport and metabolism	METABOLISM	495	96	Scaffold6	glucan biosynthesis protein D
gene4116	COG3131	glucan biosynthesis protein	P	Inorganic ion transport and metabolism	METABOLISM	558	99.8	Scaffold36	periplasmic glucan biosynthesis protein, MdoG
gene0980	COG2943	Involved in the biosynthesis of osmoregulated periplasmic glucans (OPGs) (By similarity)	M	Cell wall/membrane/envelope biogenesis	CELLULAR PROCESSES AND SIGNALING	727	99.4	Scaffold5	glucan biosynthesis protein H
gene0981	COG2989	ErfK YbiS YcfS YnhG family protein	S	Function unknown	POORLY CHARACTERIZED	558	86.6	Scaffold5	peptidoglycan-binding protein
gene1191	COG2989	ErfK YbiS YcfS YnhG family protein	S	Function unknown	POORLY CHARACTERIZED	559	94.3	Scaffold6	peptidoglycan-binding protein
gene0982	COG3108	Bacterial protein of unknown function (DUF882)	S	Function unknown	POORLY CHARACTERIZED	171	99.4	Scaffold5	membrane protein
gene0984	COG1825	This is one of the proteins that binds to the 5S RNA in the ribosome where it forms part of the central protuberance (By similarity)	J	Translation, ribosomal structure and biogenesis	INFORMATION STORAGE AND PROCESSING	108	93.5	Scaffold5	50S ribosomal protein L25
gene0985	COG2911	exported protein	S	Function unknown	POORLY CHARACTERIZED	1390	90.9	Scaffold5	hypothetical protein
gene0986	COG0729	Surface Antigen	M	Cell wall/membrane/envelope biogenesis	CELLULAR PROCESSES AND SIGNALING	591	98.3	Scaffold5	outer membrane protein assembly factor
gene0987	COG1446	asparaginase	E	Amino acid transport and metabolism	METABOLISM	343	98.8	Scaffold5	isoaspartyl peptidase/L-asparaginase
gene0988	COG0517	Catalyzes the conversion of inosine 5'-phosphate (IMP) to xanthosine 5'-phosphate (XMP), the first committed and rate- limiting step in the de novo synthesis of guanine nucleotides, and therefore plays an important role in the regulation of cell growth (By similarity)	S	Function unknown	POORLY CHARACTERIZED	138	98.6	Scaffold5	signal transduction protein
gene1377	COG0517	Catalyzes the conversion of inosine 5'-phosphate (IMP) to xanthosine 5'-phosphate (XMP), the first committed and rate- limiting step in the de novo synthesis of guanine nucleotides, and therefore plays an important role in the regulation of cell growth (By similarity)	S	Function unknown	POORLY CHARACTERIZED	135	98.5	Scaffold7	CBS domain-containing protein
gene2356	COG0517	Catalyzes the conversion of inosine 5'-phosphate (IMP) to xanthosine 5'-phosphate (XMP), the first committed and rate- limiting step in the de novo synthesis of guanine nucleotides, and therefore plays an important role in the regulation of cell growth (By similarity)	S	Function unknown	POORLY CHARACTERIZED	135	100	Scaffold13	CBS domain-containing protein
gene3039	COG0517	Catalyzes the conversion of inosine 5'-phosphate (IMP) to xanthosine 5'-phosphate (XMP), the first committed and rate- limiting step in the de novo synthesis of guanine nucleotides, and therefore plays an important role in the regulation of cell growth (By similarity)	S	Function unknown	POORLY CHARACTERIZED	319	98.7	Scaffold19	KpsF/GutQ family protein
gene3577	COG0517	Catalyzes the conversion of inosine 5'-phosphate (IMP) to xanthosine 5'-phosphate (XMP), the first committed and rate- limiting step in the de novo synthesis of guanine nucleotides, and therefore plays an important role in the regulation of cell growth (By similarity)	S	Function unknown	POORLY CHARACTERIZED	488	99.4	Scaffold25	inosine 5'-monophosphate dehydrogenase
gene0989	COG1643	helicase	L	Replication, recombination and repair	INFORMATION STORAGE AND PROCESSING	1293	99.4	Scaffold5	ATP-dependent helicase
gene4064	COG1643	helicase	L	Replication, recombination and repair	INFORMATION STORAGE AND PROCESSING	835	98.3	Scaffold35	ATP-dependent helicase HrpB
gene0991	COG4459	periplasmic nitrate reductase	C	Energy production and conversion	METABOLISM	52	98.1	Scaffold5	nitrate reductase
gene0992	ENOG410XZ9Y	napD protein	P	Inorganic ion transport and metabolism	METABOLISM	67	98.5	Scaffold5	glutamate synthase subunit beta
gene3009	ENOG410XZ9Y	napD protein	P	Inorganic ion transport and metabolism	METABOLISM	94	94.7	Scaffold19	NapD family protein
gene0994	COG3043	Electron transfer subunit of the periplasmic nitrate reductase complex NapAB (By similarity)	C	Energy production and conversion	METABOLISM	161	96.9	Scaffold5	nitrate reductase subunit beta
gene3013	COG3043	Electron transfer subunit of the periplasmic nitrate reductase complex NapAB (By similarity)	C	Energy production and conversion	METABOLISM	143	98.6	Scaffold19	nitrate reductase subunit beta
gene0995	COG3005	Cytochrome	C	Energy production and conversion	METABOLISM	179	99.4	Scaffold5	cytochrome c
gene1373	COG3005	Cytochrome	C	Energy production and conversion	METABOLISM	392	99.5	Scaffold7	cytochrome C nitrate reductase
gene3487	COG3005	Cytochrome	C	Energy production and conversion	METABOLISM	160	99.4	Scaffold24	cytochrome c
gene0997	ENOG4111WR9	Cytosolic protein	S	Function unknown	POORLY CHARACTERIZED	244	48	Scaffold5	hypothetical protein
gene0998	ENOG4111KSV	FRG domain	S	Function unknown	POORLY CHARACTERIZED	441	43.5	Scaffold5	hypothetical protein
gene1002	COG1212	Activates KDO (a required 8-carbon sugar) for incorporation into bacterial lipopolysaccharide in Gram-negative bacteria (By similarity)	M	Cell wall/membrane/envelope biogenesis	CELLULAR PROCESSES AND SIGNALING	217	100	Scaffold5	3-deoxy-manno-octulosonate cytidylyltransferase
gene1005	COG0288	carbonic anhydrase	P	Inorganic ion transport and metabolism	METABOLISM	201	96	Scaffold5	carbonic anhydrase
gene1007	COG1876	Carboxypeptidase	M	Cell wall/membrane/envelope biogenesis	CELLULAR PROCESSES AND SIGNALING	266	95.9	Scaffold5	peptidase M15
gene1008	COG0624	succinyl-diaminopimelate desuccinylase activity	E	Amino acid transport and metabolism	METABOLISM	381	99	Scaffold5	succinyl-diaminopimelate desuccinylase
gene1169	COG0624	succinyl-diaminopimelate desuccinylase activity	E	Amino acid transport and metabolism	METABOLISM	490	97.3	Scaffold6	hypothetical protein
gene1009	COG1393	arsenate reductase (glutaredoxin) activity	P	Inorganic ion transport and metabolism	METABOLISM	134	98.5	Scaffold5	arsenate reductase
gene1217	COG1393	arsenate reductase (glutaredoxin) activity	P	Inorganic ion transport and metabolism	METABOLISM	116	97.4	Scaffold6	arsenate reductase (glutaredoxin)
gene1011	ENOG410ZPJF	tonB-dependent Receptor	P	Inorganic ion transport and metabolism	METABOLISM	890	99	Scaffold5	TonB-dependent receptor
gene1019	COG3009	(Lipo)protein	S	Function unknown	POORLY CHARACTERIZED	196	74	Scaffold5	hypothetical protein
gene1020	ENOG410Y4D6	sodium sulfate symporter	S	Function unknown	POORLY CHARACTERIZED	440	96.6	Scaffold5	sodium:sulfate symporter
gene1022	ENOG410XRKS	AraC family transcriptional regulator	K	Transcription	INFORMATION STORAGE AND PROCESSING	258	96.5	Scaffold5	AraC family transcriptional regulator
gene1024	COG3387	glycoside hydrolase 15-related	G	Carbohydrate transport and metabolism	METABOLISM	840	96	Scaffold5	glucan 1,4-alpha-glucosidase
gene1026	ENOG410ZVFA	Major Facilitator superfamily	G	Carbohydrate transport and metabolism	METABOLISM	531	97.2	Scaffold5	MFS transporter
gene1028	COG2350	YciI-Like Protein	S	Function unknown	POORLY CHARACTERIZED	97	89.7	Scaffold5	hypothetical protein
gene3099	COG2350	YciI-Like Protein	S	Function unknown	POORLY CHARACTERIZED	96	100	Scaffold20	hypothetical protein
gene1029	ENOG410ZKS2	Alpha beta hydrolase fold protein	S	Function unknown	POORLY CHARACTERIZED	268	42.9	Scaffold5	alpha/beta hydrolase
gene1030	COG1092	23S rRNA (guanine(2445)-N(2))-methyltransferase activity	S	Function unknown	POORLY CHARACTERIZED	335	94.9	Scaffold5	SAM-dependent methyltransferase
gene2171	COG1092	23S rRNA (guanine(2445)-N(2))-methyltransferase activity	S	Function unknown	POORLY CHARACTERIZED	396	99	Scaffold12	ribosomal RNA large subunit methyltransferase I
gene3148	COG1092	23S rRNA (guanine(2445)-N(2))-methyltransferase activity	S	Function unknown	POORLY CHARACTERIZED	303	99	Scaffold20	SAM-dependent methyltransferase
gene4356	COG1092	23S rRNA (guanine(2445)-N(2))-methyltransferase activity	S	Function unknown	POORLY CHARACTERIZED	713	98.7	Scaffold43	ribosomal RNA large subunit methyltransferase K/L
gene1031	COG2128	Antioxidant protein with alkyl hydroperoxidase activity. Required for the reduction of the AhpC active site cysteine residues and for the regeneration of the AhpC enzyme activity (By similarity)	S	Function unknown	POORLY CHARACTERIZED	149	96	Scaffold5	alkylhydroperoxidase
gene1032	ENOG4111ZHT	transcriptional regulator, araC family	K	Transcription	INFORMATION STORAGE AND PROCESSING	281	89.3	Scaffold5	AraC family transcriptional regulator
gene1033	ENOG410XNZD	alphaglucosidase	G	Carbohydrate transport and metabolism	METABOLISM	673	97.3	Scaffold5	alpha-glucosidase
gene1034	COG2384	sam-dependent methyltransferase	S	Function unknown	POORLY CHARACTERIZED	248	86.3	Scaffold5	SAM-dependent methyltransferase
gene1035	ENOG4111GD8	mutt nudix family protein	S	Function unknown	POORLY CHARACTERIZED	176	94.3	Scaffold5	DNA mismatch repair protein MutT
gene1036	COG1272	Channel protein (Hemolysin III family	S	Function unknown	POORLY CHARACTERIZED	222	98.6	Scaffold5	hemolysin III
gene1039	COG0422	thiamine diphosphate biosynthetic process	H	Coenzyme transport and metabolism	METABOLISM	720	96.1	Scaffold5	phosphomethylpyrimidine synthase ThiC
gene1040	COG0352	Condenses 4-methyl-5-(beta-hydroxyethyl)thiazole monophosphate (THZ-P) and 2-methyl-4-amino-5-hydroxymethyl pyrimidine pyrophosphate (HMP-PP) to form thiamine monophosphate (TMP) (By similarity)	H	Coenzyme transport and metabolism	METABOLISM	565	89.9	Scaffold5	thiamine-phosphate pyrophosphorylase
gene1041	COG0476	small protein activating enzyme activity	H	Coenzyme transport and metabolism	METABOLISM	338	88.5	Scaffold5	thiamine biosynthesis protein ThiF
gene2051	COG0476	small protein activating enzyme activity	H	Coenzyme transport and metabolism	METABOLISM	253	98.4	Scaffold11	molybdopterin-synthase adenylyltransferase MoeB
gene1042	ENOG410XUTZ	thiamine biosynthesis protein ThiS	H	Coenzyme transport and metabolism	METABOLISM	67	94	Scaffold5	thiamine biosynthesis protein ThiS
gene1043	COG2022	Catalyzes the rearrangement of 1-deoxy-D-xylulose 5- phosphate (DXP) to produce the thiazole phosphate moiety of thiamine. Sulfur is provided by the thiocarboxylate moiety of the carrier protein ThiS. In vitro, sulfur can be provided by H(2)S (By similarity)	H	Coenzyme transport and metabolism	METABOLISM	252	98.8	Scaffold5	thiazole synthase
gene1044	COG1060	Catalyzes the radical-mediated transfer of the hydroxybenzyl group from 4-hydroxyphenylpyruvate (HPP) to 5-amino- 6-ribitylamino-2,4(1H,3H)-pyrimidinedione to form 7,8-didemethyl- 8-hydroxy-5-deazariboflavin (FO) (By similarity)	H	Coenzyme transport and metabolism	METABOLISM	370	98.1	Scaffold5	thiamine biosynthesis protein ThiH
gene1047	ENOG4111TRD	srpA-related protein	S	Function unknown	POORLY CHARACTERIZED	509	87	Scaffold5	SrpA-like protein
gene1048	ENOG4111H52	transcriptional Regulator LysR family	K	Transcription	INFORMATION STORAGE AND PROCESSING	300	100	Scaffold5	LysR family transcriptional regulator
gene1052	ENOG410XNRP	alpha-l-glutamate ligase-like protein	S	Function unknown	POORLY CHARACTERIZED	314	99.4	Scaffold5	alpha-L-glutamate ligase-like protein
gene1053	ENOG410YJEW	Gonadoliberin III-related protein	S	Function unknown	POORLY CHARACTERIZED	493	98.8	Scaffold5	gonadoliberin III
gene1054	COG4067	ribosomal protein S6 modification protein	O	Posttranslational modification, protein turnover, chaperones	CELLULAR PROCESSES AND SIGNALING	271	97.8	Scaffold5	hypothetical protein
gene1059	COG0173	aspartyl-trna synthetase	J	Translation, ribosomal structure and biogenesis	INFORMATION STORAGE AND PROCESSING	562	99.6	Scaffold5	aspartate--tRNA ligase
gene1060	COG0217	transcriptional regulatory protein	K	Transcription	INFORMATION STORAGE AND PROCESSING	248	99.6	Scaffold5	hypothetical protein
gene4343	COG0217	transcriptional regulatory protein	K	Transcription	INFORMATION STORAGE AND PROCESSING	240	99.6	Scaffold42	hypothetical protein
gene1061	COG0817	Nuclease that resolves Holliday junction intermediates in genetic recombination. Cleaves the cruciform structure in supercoiled DNA by nicking to strands with the same polarity at sites symmetrically opposed at the junction in the homologous arms and leaves a 5'-terminal phosphate and a 3'-terminal hydroxyl group (By similarity)	L	Replication, recombination and repair	INFORMATION STORAGE AND PROCESSING	173	98.8	Scaffold5	crossover junction endodeoxyribonuclease RuvC
gene1062	COG0632	The RuvA-RuvB complex in the presence of ATP renatures cruciform structure in supercoiled DNA with palindromic sequence, indicating that it may promote strand exchange reactions in homologous recombination. RuvAB is a helicase that mediates the Holliday junction migration by localized denaturation and reannealing. RuvA stimulates, in the presence of DNA, the weak ATPase activity of RuvB (By simil…	L	Replication, recombination and repair	INFORMATION STORAGE AND PROCESSING	205	99.5	Scaffold5	Holliday junction ATP-dependent DNA helicase RuvA
gene1063	COG2255	The RuvA-RuvB complex in the presence of ATP renatures cruciform structure in supercoiled DNA with palindromic sequence, indicating that it may promote strand exchange reactions in homologous recombination. RuvAB is a helicase that mediates the Holliday junction migration by localized denaturation and reannealing (By similarity)	L	Replication, recombination and repair	INFORMATION STORAGE AND PROCESSING	334	99.4	Scaffold5	Holliday junction DNA helicase RuvB
gene1066	ENOG410XQKN	TonB-dependent receptor	P	Inorganic ion transport and metabolism	METABOLISM	858	85.3	Scaffold5	TonB-dependent receptor
gene1994	ENOG410XQKN	TonB-dependent receptor	P	Inorganic ion transport and metabolism	METABOLISM	845	99.5	Scaffold10	TonB-dependent receptor
gene3162	ENOG410XQKN	TonB-dependent receptor	P	Inorganic ion transport and metabolism	METABOLISM	872	97.2	Scaffold20	dependent receptor
gene1068	COG2866	metallocarboxypeptidase activity	E	Amino acid transport and metabolism	METABOLISM	375	99.5	Scaffold5	peptidase m14 carboxypeptidase a
gene2039	COG2866	metallocarboxypeptidase activity	E	Amino acid transport and metabolism	METABOLISM	661	98.2	Scaffold11	peptidase M14
gene1069	ENOG4112488	-	S	Function unknown	POORLY CHARACTERIZED	59	98.3	Scaffold5	membrane protein
gene1070	COG3139	cytoplasmic protein	S	Function unknown	POORLY CHARACTERIZED	93	97.8	Scaffold5	hypothetical protein
gene1071	COG0252	L-asparaginase	E	Amino acid transport and metabolism	METABOLISM	337	99.1	Scaffold5	L-asparaginase 1
gene1072	COG0616	Signal peptide peptidase, SppA	O;U	Posttranslational modification, protein turnover, chaperones; Intracellular trafficking, secretion, and vesicular transport	CELLULAR PROCESSES AND SIGNALING;CELLULAR PROCESSES AND SIGNALING	580	98.6	Scaffold5	signal peptide peptidase SppA
gene3127	COG0616	Signal peptide peptidase, SppA	O;U	Posttranslational modification, protein turnover, chaperones; Intracellular trafficking, secretion, and vesicular transport	CELLULAR PROCESSES AND SIGNALING;CELLULAR PROCESSES AND SIGNALING	330	99.1	Scaffold20	protease SohB
gene1073	COG1902	NADH flavin oxidoreductase, NADH oxidase	C	Energy production and conversion	METABOLISM	652	98	Scaffold5	NADPH-dependent 2,4-dienoyl-CoA reductase
gene3360	COG1902	NADH flavin oxidoreductase, NADH oxidase	C	Energy production and conversion	METABOLISM	370	98.6	Scaffold23	NADH:flavin oxidoreductase
gene4339	COG1902	NADH flavin oxidoreductase, NADH oxidase	C	Energy production and conversion	METABOLISM	355	97.5	Scaffold42	alkene reductase
gene1074	ENOG4111VIA	-	S	Function unknown	POORLY CHARACTERIZED	127	96.1	Scaffold5	DUF4440 domain-containing protein
gene1076	COG0208	Provides the precursors necessary for DNA synthesis. Catalyzes the biosynthesis of deoxyribonucleotides from the corresponding ribonucleotides (By similarity)	F	Nucleotide transport and metabolism	METABOLISM	359	98.9	Scaffold5	ribonucleotide-diphosphate reductase subunit beta
gene1077	COG0209	Provides the precursors necessary for DNA synthesis. Catalyzes the biosynthesis of deoxyribonucleotides from the corresponding ribonucleotides (By similarity)	F	Nucleotide transport and metabolism	METABOLISM	762	99.7	Scaffold5	ribonucleotide-diphosphate reductase subunit alpha
gene1078	COG0546	had-superfamily hydrolase, subfamily ia, variant	S	Function unknown	POORLY CHARACTERIZED	224	96.9	Scaffold5	haloacid dehalogenase
gene1285	COG0546	had-superfamily hydrolase, subfamily ia, variant	S	Function unknown	POORLY CHARACTERIZED	243	88.1	Scaffold6	haloacid dehalogenase
gene3701	COG0546	had-superfamily hydrolase, subfamily ia, variant	S	Function unknown	POORLY CHARACTERIZED	195	95.4	Scaffold28	haloacid dehalogenase
gene4252	COG0546	had-superfamily hydrolase, subfamily ia, variant	S	Function unknown	POORLY CHARACTERIZED	227	98.7	Scaffold39	phosphoglycolate phosphatase
gene1079	COG2227	Non-specific O-methyltransferase that catalyzes the 2 O- methylation steps in the ubiquinone biosynthetic pathway (By similarity)	H	Coenzyme transport and metabolism	METABOLISM	236	98.7	Scaffold5	3-demethylubiquinone-9 3-methyltransferase
gene1080	COG0188	DNA gyrase negatively supercoils closed circular double- stranded DNA in an ATP-dependent manner and also catalyzes the interconversion of other topological isomers of double-stranded DNA rings, including catenanes and knotted rings (By similarity)	L	Replication, recombination and repair	INFORMATION STORAGE AND PROCESSING	889	99.3	Scaffold5	DNA gyrase subunit A
gene4038	COG0188	DNA gyrase negatively supercoils closed circular double- stranded DNA in an ATP-dependent manner and also catalyzes the interconversion of other topological isomers of double-stranded DNA rings, including catenanes and knotted rings (By similarity)	L	Replication, recombination and repair	INFORMATION STORAGE AND PROCESSING	744	99.9	Scaffold34	DNA topoisomerase IV subunit A
gene1081	COG1932	Catalyzes the reversible conversion of 3- phosphohydroxypyruvate to phosphoserine and of 3-hydroxy-2-oxo-4- phosphonooxybutanoate to phosphohydroxythreonine (By similarity)	E	Amino acid transport and metabolism	METABOLISM	363	99.4	Scaffold5	phosphoserine aminotransferase
gene1082	COG1448	aminotransferase	E	Amino acid transport and metabolism	METABOLISM	396	99.5	Scaffold5	aromatic amino acid aminotransferase
gene1749	COG1448	aminotransferase	E	Amino acid transport and metabolism	METABOLISM	397	98.7	Scaffold9	aromatic amino acid aminotransferase
gene1084	COG0128	5-enolpyruvylshikimate-3-phosphate synthase	E	Amino acid transport and metabolism	METABOLISM	426	98.8	Scaffold5	3-phosphoshikimate 1-carboxyvinyltransferase
gene1085	COG0283	Cytidine monophosphate kinase	F	Nucleotide transport and metabolism	METABOLISM	206	98.1	Scaffold5	cytidylate kinase
gene1086	COG0539	thus facilitating recognition of the initiation point. It is needed to translate mRNA with a short Shine-Dalgarno (SD) purine-rich sequence (By similarity)	J	Translation, ribosomal structure and biogenesis	INFORMATION STORAGE AND PROCESSING	555	100	Scaffold5	30S ribosomal protein S1
gene1088	COG3771	Membrane	S	Function unknown	POORLY CHARACTERIZED	82	98.8	Scaffold5	hypothetical protein
gene1089	COG2956	tetratricopeptide repeat protein	G	Carbohydrate transport and metabolism	METABOLISM	386	99	Scaffold5	lipopolysaccharide assembly protein LapB
gene1090	COG0284	Catalyzes the decarboxylation of orotidine 5'- monophosphate (OMP) to uridine 5'-monophosphate (UMP) (By similarity)	F	Nucleotide transport and metabolism	METABOLISM	231	97	Scaffold5	orotidine 5'-phosphate decarboxylase
gene1092	COG3122	nucleoprotein polynucleotide-associated enzyme	S	Function unknown	POORLY CHARACTERIZED	180	97.8	Scaffold5	hypothetical protein
gene1094	COG1960	acyl-CoA dehydrogenase	I	Lipid transport and metabolism	METABOLISM	585	98.8	Scaffold5	acyl-CoA dehydrogenase
gene1193	COG1960	acyl-CoA dehydrogenase	I	Lipid transport and metabolism	METABOLISM	389	100	Scaffold6	isovaleryl-CoA dehydrogenase
gene1271	COG1960	acyl-CoA dehydrogenase	I	Lipid transport and metabolism	METABOLISM	596	98.2	Scaffold6	acyl-CoA dehydrogenase
gene1710	COG1960	acyl-CoA dehydrogenase	I	Lipid transport and metabolism	METABOLISM	759	99.7	Scaffold9	acyl-CoA dehydrogenase
gene2769	COG1960	acyl-CoA dehydrogenase	I	Lipid transport and metabolism	METABOLISM	385	99.7	Scaffold16	acyl-CoA dehydrogenase
gene3897	COG1960	acyl-CoA dehydrogenase	I	Lipid transport and metabolism	METABOLISM	792	99.7	Scaffold31	acyl-CoA dehydrogenase
gene1095	COG2027	D-alanyl-D-alanine carboxypeptidase	M	Cell wall/membrane/envelope biogenesis	CELLULAR PROCESSES AND SIGNALING	487	95.1	Scaffold5	D-alanyl-D-alanine carboxypeptidase
gene1097	ENOG411228S	Domain of unknown function (DUF1904)	S	Function unknown	POORLY CHARACTERIZED	105	100	Scaffold5	hypothetical protein
gene1099	ENOG410XQPV	Multidrug resistance protein D	P	Inorganic ion transport and metabolism	METABOLISM	413	94.9	Scaffold5	major facilitator superfamily MFS_1
gene1101	COG3148	Dtw domain containing protein	S	Function unknown	POORLY CHARACTERIZED	203	96.1	Scaffold5	DTW domain-containing protein
gene3456	COG3148	Dtw domain containing protein	S	Function unknown	POORLY CHARACTERIZED	188	91	Scaffold24	DTW domain containing protein
gene1102	ENOG410XNVN	Efflux transporter rnd family, mfp subunit	V	Defense mechanisms	CELLULAR PROCESSES AND SIGNALING	388	98.5	Scaffold5	hemolysin D
gene1399	ENOG410XNVN	Efflux transporter rnd family, mfp subunit	V	Defense mechanisms	CELLULAR PROCESSES AND SIGNALING	459	92.6	Scaffold7	MexE family multidrug efflux RND transporter periplasmic adaptor subunit
gene2945	ENOG410XNVN	Efflux transporter rnd family, mfp subunit	V	Defense mechanisms	CELLULAR PROCESSES AND SIGNALING	366	97.5	Scaffold18	multidrug transporter
gene1109	COG2267	alpha beta hydrolase fold	I	Lipid transport and metabolism	METABOLISM	488	95.3	Scaffold6	hypothetical protein
gene4290	COG2267	alpha beta hydrolase fold	I	Lipid transport and metabolism	METABOLISM	337	99.7	Scaffold40	alpha/beta hydrolase
gene1111	COG0171	nh(3)-dependent nad( ) synthetase	H	Coenzyme transport and metabolism	METABOLISM	280	97.5	Scaffold6	NH(3)-dependent NAD(+) synthetase
gene1112	COG0524	pfkb domain protein	G	Carbohydrate transport and metabolism	METABOLISM	434	99.1	Scaffold6	inosine/guanosine kinase
gene2120	COG0524	pfkb domain protein	G	Carbohydrate transport and metabolism	METABOLISM	308	97.4	Scaffold11	ribokinase
gene2350	COG0524	pfkb domain protein	G	Carbohydrate transport and metabolism	METABOLISM	288	89.6	Scaffold13	ribokinase
gene1114	COG0276	Catalyzes the ferrous insertion into protoporphyrin IX (By similarity)	H	Coenzyme transport and metabolism	METABOLISM	348	99.1	Scaffold6	ferrochelatase
gene3540	COG0276	Catalyzes the ferrous insertion into protoporphyrin IX (By similarity)	H	Coenzyme transport and metabolism	METABOLISM	317	97.5	Scaffold25	ferrochelatase
gene1115	COG0563	Catalyzes the reversible transfer of the terminal phosphate group between ATP and AMP. Plays an important role in cellular energy homeostasis and in adenine nucleotide metabolism (By similarity)	F	Nucleotide transport and metabolism	METABOLISM	233	97.4	Scaffold6	adenylate kinase
gene1116	COG3118	Thioredoxin	O	Posttranslational modification, protein turnover, chaperones	CELLULAR PROCESSES AND SIGNALING	287	99	Scaffold6	co-chaperone YbbN
gene1117	COG0326	Molecular chaperone. Has ATPase activity (By similarity)	O	Posttranslational modification, protein turnover, chaperones	CELLULAR PROCESSES AND SIGNALING	637	99.4	Scaffold6	molecular chaperone HtpG
gene1118	COG0353	May play a role in DNA repair. It seems to be involved in an RecBC-independent recombinational process of DNA repair. It may act with RecF and RecO (By similarity)	L	Replication, recombination and repair	INFORMATION STORAGE AND PROCESSING	172	99.4	Scaffold6	recombination protein RecR
gene1119	COG0718	Binds to DNA and alters its conformation. May be involved in regulation of gene expression, nucleoid organization and DNA protection (By similarity)	S	Function unknown	POORLY CHARACTERIZED	111	99.1	Scaffold6	conserved hypothetical protein
gene1121	COG2812	dna polymerase iii subunits gamma and tau	L	Replication, recombination and repair	INFORMATION STORAGE AND PROCESSING	1028	87.4	Scaffold6	DNA polymerase III subunit gamma/tau
gene1122	COG0503	Catalyzes a salvage reaction resulting in the formation of AMP, that is energically less costly than de novo synthesis (By similarity)	F	Nucleotide transport and metabolism	METABOLISM	183	100	Scaffold6	adenine phosphoribosyltransferase
gene1123	COG2832	inner membrane protein YbaN	S	Function unknown	POORLY CHARACTERIZED	120	99.2	Scaffold6	membrane protein
gene1126	COG3219	Uncharacterized protein conserved in bacteria (DUF2063)	S	Function unknown	POORLY CHARACTERIZED	246	95.1	Scaffold6	DUF2063 domain-containing protein
gene1127	COG3220	UPF0276 protein	S	Function unknown	POORLY CHARACTERIZED	279	97.5	Scaffold6	hypothetical protein
gene2168	COG3220	UPF0276 protein	S	Function unknown	POORLY CHARACTERIZED	293	97.6	Scaffold12	hypothetical protein
gene1128	ENOG410ZCBT	-	S	Function unknown	POORLY CHARACTERIZED	143	95.1	Scaffold6	hypothetical protein
gene1130	ENOG410XZ18	DksA-type zinc finger protein	K	Transcription	INFORMATION STORAGE AND PROCESSING	119	100	Scaffold6	conjugal transfer protein TraR
gene1131	COG0737	5-Nucleotidase	F	Nucleotide transport and metabolism	METABOLISM	573	98.3	Scaffold6	bifunctional metallophosphatase/5'-nucleotidase
gene3566	COG0737	5-Nucleotidase	F	Nucleotide transport and metabolism	METABOLISM	583	97.9	Scaffold25	bifunctional metallophosphatase/5'-nucleotidase
gene4629	COG0737	5-Nucleotidase	F	Nucleotide transport and metabolism	METABOLISM	100	97	Scaffold62	2',3'-cyclic-nucleotide 2'-phosphodiesterase
gene4630	COG0737	5-Nucleotidase	F	Nucleotide transport and metabolism	METABOLISM	406	99.3	Scaffold62	2',3'-cyclic-nucleotide 2'-phosphodiesterase
gene1132	COG0400	phospholipase carboxylesterase	S	Function unknown	POORLY CHARACTERIZED	221	96.8	Scaffold6	carboxylesterase
gene1133	ENOG410Y8R2	Protein of unknown function (DUF3389)	S	Function unknown	POORLY CHARACTERIZED	82	97.6	Scaffold6	conserved hypothetical protein
gene1135	COG1047	peptidylprolyl cistrans isomerase	O	Posttranslational modification, protein turnover, chaperones	CELLULAR PROCESSES AND SIGNALING	162	100	Scaffold6	peptidyl-prolyl cis-trans isomerase
gene1512	COG1047	peptidylprolyl cistrans isomerase	O	Posttranslational modification, protein turnover, chaperones	CELLULAR PROCESSES AND SIGNALING	130	99.2	Scaffold8	peptidyl-prolyl cis-trans isomerase
gene4496	COG1047	peptidylprolyl cistrans isomerase	O	Posttranslational modification, protein turnover, chaperones	CELLULAR PROCESSES AND SIGNALING	222	98.2	Scaffold48	peptidyl-prolyl cis-trans isomerase
gene1136	COG2951	Lytic murein transglycosylase	M	Cell wall/membrane/envelope biogenesis	CELLULAR PROCESSES AND SIGNALING	413	96.4	Scaffold6	lytic murein transglycosylase
gene2189	COG2951	Lytic murein transglycosylase	M	Cell wall/membrane/envelope biogenesis	CELLULAR PROCESSES AND SIGNALING	315	98.1	Scaffold12	lytic murein transglycosylase B
gene3418	COG2951	Lytic murein transglycosylase	M	Cell wall/membrane/envelope biogenesis	CELLULAR PROCESSES AND SIGNALING	320	96.3	Scaffold23	lytic transglycosylase
gene1137	ENOG4111V6U	Protein of unknown function (DUF2750)	S	Function unknown	POORLY CHARACTERIZED	119	98.3	Scaffold6	hypothetical protein
gene1139	ENOG4111PDX	-	S	Function unknown	POORLY CHARACTERIZED	173	93.6	Scaffold6	hypothetical protein
gene1141	ENOG4111XZG	methyltransferase, type 11	S	Function unknown	POORLY CHARACTERIZED	203	96.6	Scaffold6	type 11 methyltransferase
gene1142	COG2802	Peptidase S16, lon domain protein	O	Posttranslational modification, protein turnover, chaperones	CELLULAR PROCESSES AND SIGNALING	139	87.8	Scaffold6	peptidase S16
gene3933	COG2802	Peptidase S16, lon domain protein	O	Posttranslational modification, protein turnover, chaperones	CELLULAR PROCESSES AND SIGNALING	182	99.5	Scaffold32	ATP-dependent protease
gene1144	COG3806	Factor ChrR	K	Transcription	INFORMATION STORAGE AND PROCESSING	231	91.8	Scaffold6	anti-ECF sigma factor ChrR
gene1147	ENOG410Y887	-	S	Function unknown	POORLY CHARACTERIZED	85	89.4	Scaffold6	hypothetical protein
gene1148	COG2515	1-aminocyclopropane-1-carboxylate deaminase	E	Amino acid transport and metabolism	METABOLISM	287	87.5	Scaffold6	conserved hypothetical protein
gene1149	COG3304	membrAne	S	Function unknown	POORLY CHARACTERIZED	116	100	Scaffold6	hypothetical protein
gene1150	ENOG4111NMX	alpha beta	S	Function unknown	POORLY CHARACTERIZED	274	82.8	Scaffold6	alpha/beta hydrolase
gene1151	ENOG410ZVCT	Zinc carboxypeptidase-related protein	S	Function unknown	POORLY CHARACTERIZED	338	96.7	Scaffold6	peptidase M14
gene1156	COG2947	Thymocyte nuclear protein	S	Function unknown	POORLY CHARACTERIZED	148	98	Scaffold6	EVE domain-containing protein
gene1157	ENOG41124GM	-	S	Function unknown	POORLY CHARACTERIZED	112	93.8	Scaffold6	hypothetical protein
gene1158	COG2013	conserved protein	S	Function unknown	POORLY CHARACTERIZED	257	99.2	Scaffold6	TIGR00266 family protein
gene1159	ENOG4111R89	Transcriptional regulator, LysR family	K	Transcription	INFORMATION STORAGE AND PROCESSING	304	99.7	Scaffold6	LysR family transcriptional regulator
gene1160	COG3508	homogentisate 1,2-dioxygenase activity	Q	Secondary metabolites biosynthesis, transport and catabolism	METABOLISM	382	99.2	Scaffold6	homogentisate 1,2-dioxygenase
gene1161	COG3185	4-Hydroxyphenylpyruvate dioxygenase	E	Amino acid transport and metabolism	METABOLISM	346	100	Scaffold6	4-hydroxyphenylpyruvate dioxygenase
gene1165	COG3146	Protein of unknown function, DUF482	S	Function unknown	POORLY CHARACTERIZED	421	95	Scaffold6	hypothetical protein
gene1166	COG0405	gamma-glutamyltransferase activity	E	Amino acid transport and metabolism	METABOLISM	564	99.6	Scaffold6	gamma-glutamyltransferase
gene2395	COG0405	gamma-glutamyltransferase activity	E	Amino acid transport and metabolism	METABOLISM	570	98.6	Scaffold13	gamma-glutamyltransferase
gene1172	COG0778	nitroreductase	C	Energy production and conversion	METABOLISM	182	98.9	Scaffold6	nitroreductase
gene1850	COG0778	nitroreductase	C	Energy production and conversion	METABOLISM	217	94	Scaffold10	oxygen-insensitive NAD(P)H-dependent nitroreductase NfsB
gene1173	COG2259	doxx family	S	Function unknown	POORLY CHARACTERIZED	194	97.4	Scaffold6	hypothetical protein
gene3564	COG2259	doxx family	S	Function unknown	POORLY CHARACTERIZED	130	96.9	Scaffold25	hypothetical protein
gene1174	ENOG4111UK4	(Lipo)protein	S	Function unknown	POORLY CHARACTERIZED	290	97.6	Scaffold6	hypothetical protein
gene1175	ENOG410XXJR	Choline kinase	S	Function unknown	POORLY CHARACTERIZED	434	85.9	Scaffold6	aminoglycoside phosphotransferase
gene1177	COG3201	Nicotinamide Mononucleotide Transporter	H	Coenzyme transport and metabolism	METABOLISM	221	99.1	Scaffold6	nicotinamide mononucleotide transporter
gene1178	ENOG411232S	YKOF-related Family	S	Function unknown	POORLY CHARACTERIZED	86	98.8	Scaffold6	hypothetical protein
gene1180	ENOG410XVQ8	Protein of unknown function (DUF1425)	S	Function unknown	POORLY CHARACTERIZED	121	99.2	Scaffold6	hypothetical protein
gene1181	COG2050	thioesterase Superfamily protein	Q	Secondary metabolites biosynthesis, transport and catabolism	METABOLISM	154	100	Scaffold6	thioesterase
gene1182	COG2050	thioesterase Superfamily protein	Q	Secondary metabolites biosynthesis, transport and catabolism	METABOLISM	175	99.4	Scaffold6	thioesterase
gene2469	COG2050	thioesterase Superfamily protein	Q	Secondary metabolites biosynthesis, transport and catabolism	METABOLISM	154	98.7	Scaffold14	hypothetical protein
gene4133	COG2050	thioesterase Superfamily protein	Q	Secondary metabolites biosynthesis, transport and catabolism	METABOLISM	145	99.3	Scaffold36	esterase
gene1183	COG0537	histidine triad (hIT) protein	F;G	Nucleotide transport and metabolism; Carbohydrate transport and metabolism	METABOLISM;METABOLISM	118	100	Scaffold6	histidine triad nucleotide-binding protein
gene1184	COG3975	peptidase m61	S	Function unknown	POORLY CHARACTERIZED	569	97.2	Scaffold6	peptidase M61
gene3611	COG3975	peptidase m61	S	Function unknown	POORLY CHARACTERIZED	603	94.9	Scaffold26	peptidase M61
gene1188	ENOG4111SQK	Transposase	L	Replication, recombination and repair	INFORMATION STORAGE AND PROCESSING	113	92	Scaffold6	transposase
gene1189	COG2801	Retrotransposon protein	L	Replication, recombination and repair	INFORMATION STORAGE AND PROCESSING	236	96.6	Scaffold6	Integrase, catalytic region
gene1192	COG0789	Transcriptional regulator	K	Transcription	INFORMATION STORAGE AND PROCESSING	134	100	Scaffold6	MerR family transcriptional regulator
gene1898	COG0789	Transcriptional regulator	K	Transcription	INFORMATION STORAGE AND PROCESSING	145	95.9	Scaffold10	MerR family transcriptional regulator
gene2289	COG0789	Transcriptional regulator	K	Transcription	INFORMATION STORAGE AND PROCESSING	113	91.2	Scaffold12	mercuric resistance operon regulatory protein
gene2777	COG0789	Transcriptional regulator	K	Transcription	INFORMATION STORAGE AND PROCESSING	129	98.4	Scaffold16	MerR family transcriptional regulator
gene3991	COG0789	Transcriptional regulator	K	Transcription	INFORMATION STORAGE AND PROCESSING	157	95.5	Scaffold33	heavy metal-responsive transcriptional regulator
gene4333	COG0789	Transcriptional regulator	K	Transcription	INFORMATION STORAGE AND PROCESSING	357	89.1	Scaffold42	helix-turn-helix-type transcriptional regulator
gene4589	COG0789	Transcriptional regulator	K	Transcription	INFORMATION STORAGE AND PROCESSING	130	95.4	Scaffold56	MerR family transcriptional regulator
gene1194	COG4799	carboxylase	I	Lipid transport and metabolism	METABOLISM	535	99.8	Scaffold6	methylcrotonoyl-CoA carboxylase
gene1196	COG4770	carboxylase	I	Lipid transport and metabolism	METABOLISM	674	98.7	Scaffold6	3-methylcrotonyl-CoA carboxylase
gene1197	COG0119	Catalyzes the condensation of the acetyl group of acetyl-CoA with 3-methyl-2-oxobutanoate (2-oxoisovalerate) to form 3-carboxy-3-hydroxy-4-methylpentanoate (2-isopropylmalate) (By similarity)	E	Amino acid transport and metabolism	METABOLISM	290	99.7	Scaffold6	hydroxymethylglutaryl-CoA lyase
gene2465	COG0119	Catalyzes the condensation of the acetyl group of acetyl-CoA with 3-methyl-2-oxobutanoate (2-oxoisovalerate) to form 3-carboxy-3-hydroxy-4-methylpentanoate (2-isopropylmalate) (By similarity)	E	Amino acid transport and metabolism	METABOLISM	522	99.8	Scaffold14	2-isopropylmalate synthase
gene1198	COG1788	Key enzyme for ketone body catabolism. Transfers the CoA moiety from succinate to acetoacetate. Formation of the enzyme-CoA intermediate proceeds via an unstable anhydride species formed between the carboxylate groups of the enzyme and substrate (By similarity)	I	Lipid transport and metabolism	METABOLISM	234	99.6	Scaffold6	succinyl-CoA--3-ketoacid-CoA transferase
gene2333	COG1788	Key enzyme for ketone body catabolism. Transfers the CoA moiety from succinate to acetoacetate. Formation of the enzyme-CoA intermediate proceeds via an unstable anhydride species formed between the carboxylate groups of the enzyme and substrate (By similarity)	I	Lipid transport and metabolism	METABOLISM	232	97	Scaffold13	succinyl-CoA--3-ketoacid-CoA transferase
gene1199	COG2057	Key enzyme for ketone body catabolism. Transfers the CoA moiety from succinate to acetoacetate. Formation of the enzyme-CoA intermediate proceeds via an unstable anhydride species formed between the carboxylate groups of the enzyme and substrate (By similarity)	I	Lipid transport and metabolism	METABOLISM	218	99.5	Scaffold6	succinyl-CoA--3-ketoacid-CoA transferase
gene2334	COG2057	Key enzyme for ketone body catabolism. Transfers the CoA moiety from succinate to acetoacetate. Formation of the enzyme-CoA intermediate proceeds via an unstable anhydride species formed between the carboxylate groups of the enzyme and substrate (By similarity)	I	Lipid transport and metabolism	METABOLISM	219	98.6	Scaffold13	succinyl-CoA--3-ketoacid-CoA transferase
gene1200	ENOG410YTPT	-	S	Function unknown	POORLY CHARACTERIZED	296	95.6	Scaffold6	hypothetical protein
gene1201	ENOG410XQBK	DJ-1 PfPI family protein	S	Function unknown	POORLY CHARACTERIZED	200	97	Scaffold6	thimanine synthesis protein ThiJ
gene1203	COG0730	Membrane	S	Function unknown	POORLY CHARACTERIZED	251	98	Scaffold6	membrane protein
gene1626	COG0730	Membrane	S	Function unknown	POORLY CHARACTERIZED	266	98.9	Scaffold8	4-toluene sulfonate uptake permease
gene2128	COG0730	Membrane	S	Function unknown	POORLY CHARACTERIZED	245	99.6	Scaffold11	hypothetical protein
gene2819	COG0730	Membrane	S	Function unknown	POORLY CHARACTERIZED	256	100	Scaffold17	protein of unknown function DUF81
gene2838	COG0730	Membrane	S	Function unknown	POORLY CHARACTERIZED	245	97.6	Scaffold17	membrane protein
gene3719	COG0730	Membrane	S	Function unknown	POORLY CHARACTERIZED	247	98.4	Scaffold28	hypothetical protein
gene1204	COG2808	Transcriptional regulator	K	Transcription	INFORMATION STORAGE AND PROCESSING	227	92.1	Scaffold6	negative transcriptional regulator
gene1205	ENOG410ZXQX	gCN5-related N-acetyltransferase	S	Function unknown	POORLY CHARACTERIZED	142	85.9	Scaffold6	N-acetyltransferase GCN5
gene1208	COG3317	Part of the outer membrane protein assembly complex, which is involved in assembly and insertion of beta-barrel proteins into the outer membrane (By similarity)	M	Cell wall/membrane/envelope biogenesis	CELLULAR PROCESSES AND SIGNALING	365	97.5	Scaffold6	NlpB/DapX family lipoprotein
gene1209	COG0329	Catalyzes the condensation of (S)-aspartate-beta- semialdehyde (S)-ASA and pyruvate to 4-hydroxy- tetrahydrodipicolinate (HTPA) (By similarity)	E	Amino acid transport and metabolism	METABOLISM	282	99.3	Scaffold6	4-hydroxy-tetrahydrodipicolinate synthase
gene1210	COG2716	glycine cleavage system transcriptional repressor	E	Amino acid transport and metabolism	METABOLISM	147	99.3	Scaffold6	glycine cleavage system protein R
gene3786	COG2716	glycine cleavage system transcriptional repressor	E	Amino acid transport and metabolism	METABOLISM	166	99.4	Scaffold29	amino acid-binding protein
gene1211	COG1225	alkyl hydroperoxide reductase Thiol specific antioxidant Mal allergen	O	Posttranslational modification, protein turnover, chaperones	CELLULAR PROCESSES AND SIGNALING	155	100	Scaffold6	peroxiredoxin
gene3268	COG1225	alkyl hydroperoxide reductase Thiol specific antioxidant Mal allergen	O	Posttranslational modification, protein turnover, chaperones	CELLULAR PROCESSES AND SIGNALING	215	94.4	Scaffold21	alkyl hydroperoxide reductase
gene1212	COG1279	Lysine exporter protein (Lyse ygga)	S	Function unknown	POORLY CHARACTERIZED	204	99	Scaffold6	amino acid transporter
gene1214	COG0628	Membrane	S	Function unknown	POORLY CHARACTERIZED	366	99.7	Scaffold6	AI-2E family transporter
gene2674	COG0628	Membrane	S	Function unknown	POORLY CHARACTERIZED	183	94	Scaffold15	AI-2E family transporter
gene2675	COG0628	Membrane	S	Function unknown	POORLY CHARACTERIZED	185	99.5	Scaffold15	abc transporter permease
gene3147	COG0628	Membrane	S	Function unknown	POORLY CHARACTERIZED	352	99.7	Scaffold20	membrane protein
gene3199	COG0628	Membrane	S	Function unknown	POORLY CHARACTERIZED	369	93.5	Scaffold21	AI-2E family transporter
gene1215	ENOG410XUSW	sira family	S	Function unknown	POORLY CHARACTERIZED	77	98.7	Scaffold6	SirA family protein
gene1216	COG4783	peptidase m48, ste24p	O	Posttranslational modification, protein turnover, chaperones	CELLULAR PROCESSES AND SIGNALING	469	98.7	Scaffold6	peptidase M48
gene1218	COG3308	membrAne	S	Function unknown	POORLY CHARACTERIZED	48	93.8	Scaffold6	hypothetical protein
gene1221	ENOG410YIWT	-	S	Function unknown	POORLY CHARACTERIZED	582	95.7	Scaffold6	hypothetical protein
gene1222	COG0501	Protease HtpX homolog	O	Posttranslational modification, protein turnover, chaperones	CELLULAR PROCESSES AND SIGNALING	287	99.7	Scaffold6	protease HtpX
gene2155	COG0501	Protease HtpX homolog	O	Posttranslational modification, protein turnover, chaperones	CELLULAR PROCESSES AND SIGNALING	264	96.6	Scaffold12	Zn-dependent protease
gene1223	COG3340	peptidase'	E	Amino acid transport and metabolism	METABOLISM	236	98.3	Scaffold6	peptidase E
gene1226	ENOG4111VQS	Protein of unknown function (DUF3187)	S	Function unknown	POORLY CHARACTERIZED	308	92.9	Scaffold6	hypothetical protein
gene1227	COG0132	Catalyzes a mechanistically unusual reaction, the ATP- dependent insertion of CO2 between the N7 and N8 nitrogen atoms of 7,8-diaminopelargonic acid (DAPA) to form an ureido ring (By similarity)	H	Coenzyme transport and metabolism	METABOLISM	231	93.1	Scaffold6	dethiobiotin synthase
gene1229	COG0156	8-Amino-7-oxononanoate synthase	H	Coenzyme transport and metabolism	METABOLISM	405	93.8	Scaffold6	8-amino-7-oxononanoate synthase
gene4273	COG0156	8-Amino-7-oxononanoate synthase	H	Coenzyme transport and metabolism	METABOLISM	397	99.5	Scaffold40	glycine C-acetyltransferase
gene1230	COG0502	Catalyzes the conversion of dethiobiotin (DTB) to biotin by the insertion of a sulfur atom into dethiobiotin via a radical- based mechanism (By similarity)	H	Coenzyme transport and metabolism	METABOLISM	347	99.7	Scaffold6	biotin synthase
gene1232	COG0161	Catalyzes the transfer of the alpha-amino group from S- adenosyl-L-methionine (SAM) to 7-keto-8-aminopelargonic acid (KAPA) to form 7,8-diaminopelargonic acid (DAPA). It is the only animotransferase known to utilize SAM as an amino donor (By similarity)	E	Amino acid transport and metabolism	METABOLISM	452	96.2	Scaffold6	adenosylmethionine--8-amino-7-oxononanoate aminotransferase BioA
gene1543	COG0161	Catalyzes the transfer of the alpha-amino group from S- adenosyl-L-methionine (SAM) to 7-keto-8-aminopelargonic acid (KAPA) to form 7,8-diaminopelargonic acid (DAPA). It is the only animotransferase known to utilize SAM as an amino donor (By similarity)	E	Amino acid transport and metabolism	METABOLISM	446	99.3	Scaffold8	aspartate aminotransferase family protein
gene1236	COG0695	Glutaredoxin	O	Posttranslational modification, protein turnover, chaperones	CELLULAR PROCESSES AND SIGNALING	72	98.6	Scaffold6	glutaredoxin, GrxA family
gene1302	COG0695	Glutaredoxin	O	Posttranslational modification, protein turnover, chaperones	CELLULAR PROCESSES AND SIGNALING	118	98.3	Scaffold6	glutaredoxin
gene1237	ENOG410XNS5	-	S	Function unknown	POORLY CHARACTERIZED	387	99	Scaffold6	porin
gene1246	COG1729	tol-Pal system protein YbgF	S	Function unknown	POORLY CHARACTERIZED	233	98.3	Scaffold6	tol-pal system protein YbgF
gene1248	COG0823	Involved in the TonB-independent uptake of proteins (By similarity)	U	Intracellular trafficking, secretion, and vesicular transport	CELLULAR PROCESSES AND SIGNALING	426	99.8	Scaffold6	protein TolB
gene1249	COG3064	Cell envelope integrity inner membrane protein TolA	M	Cell wall/membrane/envelope biogenesis	CELLULAR PROCESSES AND SIGNALING	340	99.4	Scaffold6	protein TolA
gene1253	COG1505	prolyl oligopeptidase	E	Amino acid transport and metabolism	METABOLISM	726	99.3	Scaffold6	prolyl endopeptidase
gene4418	COG1505	prolyl oligopeptidase	E	Amino acid transport and metabolism	METABOLISM	682	98.2	Scaffold45	prolyl oligopeptidase
gene1258	COG2056	Na H antiporter	S	Function unknown	POORLY CHARACTERIZED	429	99.8	Scaffold6	sodium:proton antiporter
gene1259	ENOG410XXKF	rdd domain-containing protein	S	Function unknown	POORLY CHARACTERIZED	230	37	Scaffold6	RDD family protein
gene1260	COG0035	Catalyzes the conversion of uracil and 5-phospho-alpha- D-ribose 1-diphosphate (PRPP) to UMP and diphosphate (By similarity)	F	Nucleotide transport and metabolism	METABOLISM	208	100	Scaffold6	uracil phosphoribosyltransferase
gene1261	COG0150	phosphoribosylaminoimidazole synthetase	F	Nucleotide transport and metabolism	METABOLISM	345	99.7	Scaffold6	phosphoribosylformylglycinamidine cyclo-ligase
gene1262	COG0299	phosphoribosylglycinamide formyltransferase	F	Nucleotide transport and metabolism	METABOLISM	214	100	Scaffold6	phosphoribosylglycinamide formyltransferase
gene1263	COG0647	Hydrolase	G	Carbohydrate transport and metabolism	METABOLISM	248	100	Scaffold6	UMP phosphatase
gene1267	COG0367	asparagine synthetase	E	Amino acid transport and metabolism	METABOLISM	554	99.3	Scaffold6	asparagine synthase B
gene1268	COG4667	Phospholipase, patatin family	S	Function unknown	POORLY CHARACTERIZED	335	96.4	Scaffold6	patatin family protein
gene4297	COG4667	Phospholipase, patatin family	S	Function unknown	POORLY CHARACTERIZED	290	96.6	Scaffold41	patatin family protein
gene1272	COG0676	Aldose 1epimerase	G	Carbohydrate transport and metabolism	METABOLISM	282	98.9	Scaffold6	aldose 1-epimerase
gene1273	COG2084	Dehydrogenase	I	Lipid transport and metabolism	METABOLISM	291	98.6	Scaffold6	oxidoreductase
gene2772	COG2084	Dehydrogenase	I	Lipid transport and metabolism	METABOLISM	300	99.3	Scaffold16	3-hydroxyisobutyrate dehydrogenase
gene1278	ENOG410XNW1	)-reductase	S	Function unknown	POORLY CHARACTERIZED	248	100	Scaffold6	beta-ketoacyl-ACP reductase
gene1279	COG0331	Malonyl coA-acyl carrier protein transacylase	I	Lipid transport and metabolism	METABOLISM	308	98.1	Scaffold6	malonyl CoA-acyl carrier protein transacylase
gene1280	COG0332	Catalyzes the condensation reaction of fatty acid synthesis by the addition to an acyl acceptor of two carbons from malonyl-ACP. Catalyzes the first condensation reaction which initiates fatty acid synthesis and may therefore play a role in governing the total rate of fatty acid production. Possesses both acetoacetyl-ACP synthase and acetyl transacylase activities. Its substrate specificity deter…	I	Lipid transport and metabolism	METABOLISM	319	99.4	Scaffold6	3-oxoacyl-ACP synthase
gene3170	COG0332	Catalyzes the condensation reaction of fatty acid synthesis by the addition to an acyl acceptor of two carbons from malonyl-ACP. Catalyzes the first condensation reaction which initiates fatty acid synthesis and may therefore play a role in governing the total rate of fatty acid production. Possesses both acetoacetyl-ACP synthase and acetyl transacylase activities. Its substrate specificity deter…	I	Lipid transport and metabolism	METABOLISM	375	99.2	Scaffold20	beta-ketoacyl-ACP synthase III
gene3191	COG0332	Catalyzes the condensation reaction of fatty acid synthesis by the addition to an acyl acceptor of two carbons from malonyl-ACP. Catalyzes the first condensation reaction which initiates fatty acid synthesis and may therefore play a role in governing the total rate of fatty acid production. Possesses both acetoacetyl-ACP synthase and acetyl transacylase activities. Its substrate specificity deter…	I	Lipid transport and metabolism	METABOLISM	337	99.4	Scaffold20	3-oxoacyl-ACP synthase
gene3772	COG0332	Catalyzes the condensation reaction of fatty acid synthesis by the addition to an acyl acceptor of two carbons from malonyl-ACP. Catalyzes the first condensation reaction which initiates fatty acid synthesis and may therefore play a role in governing the total rate of fatty acid production. Possesses both acetoacetyl-ACP synthase and acetyl transacylase activities. Its substrate specificity deter…	I	Lipid transport and metabolism	METABOLISM	349	99.7	Scaffold29	3-oxoacyl-ACP synthase III
gene1281	COG0416	Catalyzes the reversible formation of acyl-phosphate (acyl-PO(4)) from acyl- acyl-carrier-protein (acyl-ACP). This enzyme utilizes acyl-ACP as fatty acyl donor, but not acyl-CoA (By similarity)	I	Lipid transport and metabolism	METABOLISM	342	99.1	Scaffold6	phosphate acyltransferase
gene1282	COG0333	50s ribosomal protein l32	J	Translation, ribosomal structure and biogenesis	INFORMATION STORAGE AND PROCESSING	56	100	Scaffold6	50S ribosomal protein L32
gene1283	COG1399	nucleic acidbinding protein	S	Function unknown	POORLY CHARACTERIZED	53	98.1	Scaffold6	hypothetical protein
gene1284	COG0424	Maf-like protein	D	Cell cycle control, cell division, chromosome partitioning	CELLULAR PROCESSES AND SIGNALING	195	95.9	Scaffold6	maf protein
gene3747	COG0424	Maf-like protein	D	Cell cycle control, cell division, chromosome partitioning	CELLULAR PROCESSES AND SIGNALING	178	94.4	Scaffold28	maf-like protein
gene1288	COG1530	ribonuclease	J	Translation, ribosomal structure and biogenesis	INFORMATION STORAGE AND PROCESSING	1098	94	Scaffold6	ribonuclease
gene3746	COG1530	ribonuclease	J	Translation, ribosomal structure and biogenesis	INFORMATION STORAGE AND PROCESSING	488	99.8	Scaffold28	ribonuclease G
gene1293	COG2925	Exodeoxyribonuclease I	L	Replication, recombination and repair	INFORMATION STORAGE AND PROCESSING	470	99.1	Scaffold6	exodeoxyribonuclease I
gene1294	COG0295	cytidine deaminase	F	Nucleotide transport and metabolism	METABOLISM	281	97.9	Scaffold6	cytidine deaminase
gene1295	ENOG410XVKB	Protein of unknown function (DUF1289)	S	Function unknown	POORLY CHARACTERIZED	42	83.3	Scaffold6	hypothetical protein
gene3774	ENOG410XVKB	Protein of unknown function (DUF1289)	S	Function unknown	POORLY CHARACTERIZED	60	98.3	Scaffold29	hypothetical protein
gene1296	COG3324	glyoxalase bleomycin resistance protein dioxygenase	S	Function unknown	POORLY CHARACTERIZED	115	94.8	Scaffold6	glyoxalase
gene1300	COG3324	glyoxalase bleomycin resistance protein dioxygenase	S	Function unknown	POORLY CHARACTERIZED	126	96.8	Scaffold6	glyoxalase
gene3498	COG3324	glyoxalase bleomycin resistance protein dioxygenase	S	Function unknown	POORLY CHARACTERIZED	258	96.9	Scaffold24	glyoxalase
gene3762	COG3324	glyoxalase bleomycin resistance protein dioxygenase	S	Function unknown	POORLY CHARACTERIZED	127	100	Scaffold29	glyoxalase
gene1297	ENOG410XS3D	-	S	Function unknown	POORLY CHARACTERIZED	214	98.1	Scaffold6	hypothetical protein
gene1301	ENOG410XPEQ	Domain of Unknown Function (DUF748)	S	Function unknown	POORLY CHARACTERIZED	1076	87.5	Scaffold6	hypothetical protein
gene1304	ENOG410XR5Y	-	S	Function unknown	POORLY CHARACTERIZED	325	94.2	Scaffold7	transposase
gene4407	ENOG410XR5Y	-	S	Function unknown	POORLY CHARACTERIZED	38	92.1	Scaffold45	transposase
gene3780	ENOG410XR5Y	-	S	Function unknown	POORLY CHARACTERIZED	325	93.8	Scaffold29	transposase
gene4635	ENOG410XR5Y	-	S	Function unknown	POORLY CHARACTERIZED	342	92.7	Scaffold64	transposase
gene1307	COG2905	cbs domain and cyclic nucleotide-regulated nucleotidyltransferase	T	Signal transduction mechanisms	CELLULAR PROCESSES AND SIGNALING	626	93.1	Scaffold7	cyclic nucleotide-binding protein
gene3185	COG2905	cbs domain and cyclic nucleotide-regulated nucleotidyltransferase	T	Signal transduction mechanisms	CELLULAR PROCESSES AND SIGNALING	620	98.2	Scaffold20	cyclic nucleotide-binding protein
gene1309	COG1292	Transporter	P	Inorganic ion transport and metabolism	METABOLISM	543	97.6	Scaffold7	BCCT family transporter
gene3776	COG1292	Transporter	P	Inorganic ion transport and metabolism	METABOLISM	636	99.4	Scaffold29	beta-aspartyl-peptidase
gene1310	ENOG410Z2HC	-	S	Function unknown	POORLY CHARACTERIZED	200	98.5	Scaffold7	hypothetical protein
gene1312	COG0629	single-stranded DNA-binding protein	L	Replication, recombination and repair	INFORMATION STORAGE AND PROCESSING	139	100	Scaffold7	single-stranded DNA-binding protein
gene3656	COG0629	single-stranded DNA-binding protein	L	Replication, recombination and repair	INFORMATION STORAGE AND PROCESSING	235	99.6	Scaffold27	single-stranded DNA-binding protein
gene1313	ENOG4111HT0	recombination protein	L	Replication, recombination and repair	INFORMATION STORAGE AND PROCESSING	272	100	Scaffold7	phage recombination protein Bet
gene1315	ENOG410ZZ8Y	YqaJ-like viral recombinase domain	L	Replication, recombination and repair	INFORMATION STORAGE AND PROCESSING	338	98.2	Scaffold7	endonuclease
gene1318	ENOG41105T5	Protein of unknown function (DUF3150)	S	Function unknown	POORLY CHARACTERIZED	317	100	Scaffold7	hypothetical protein
gene1320	ENOG410Z0SK	von Willebrand factor, type A	S	Function unknown	POORLY CHARACTERIZED	551	98.7	Scaffold7	hypothetical protein
gene1323	COG4643	DNA primase	S	Function unknown	POORLY CHARACTERIZED	357	96.9	Scaffold7	DNA primase
gene1324	ENOG410Z9Q6	Plasmid-like protein	S	Function unknown	POORLY CHARACTERIZED	235	92.3	Scaffold7	hypothetical protein
gene1325	COG2217	p-type ATPase	P	Inorganic ion transport and metabolism	METABOLISM	770	83.9	Scaffold7	heavy metal translocating P-type ATPase
gene1328	COG2217	p-type ATPase	P	Inorganic ion transport and metabolism	METABOLISM	682	81.7	Scaffold7	cadmium/zinc/cobalt-transporting ATPase
gene1759	COG2217	p-type ATPase	P	Inorganic ion transport and metabolism	METABOLISM	804	97.3	Scaffold9	heavy metal translocating P-type ATPase
gene2778	COG2217	p-type ATPase	P	Inorganic ion transport and metabolism	METABOLISM	753	97.3	Scaffold16	copper-translocating P-type ATPase
gene1326	ENOG410ZY07	-	K	Transcription	INFORMATION STORAGE AND PROCESSING	90	81.1	Scaffold7	transcriptional regulator
gene1327	ENOG410ZYGX	Plasmid stabilisation system protein	S	Function unknown	POORLY CHARACTERIZED	93	75.3	Scaffold7	plasmid stabilization protein
gene1331	COG0798	arsenical-resistance protein	P	Inorganic ion transport and metabolism	METABOLISM	287	100	Scaffold7	arsenic resistance protein
gene2618	COG0798	arsenical-resistance protein	P	Inorganic ion transport and metabolism	METABOLISM	339	94.1	Scaffold15	arsenical-resistance protein
gene1332	ENOG4111T16	Pilus assembly protein	S	Function unknown	POORLY CHARACTERIZED	314	93.6	Scaffold7	conjugal transfer protein TraF
gene1333	ENOG4111GW9	Pilus assembly protein	S	Function unknown	POORLY CHARACTERIZED	444	99.3	Scaffold7	conjugal transfer protein TraH
gene1334	ENOG4111H5B	Conjugative transfer protein TraG	U	Intracellular trafficking, secretion, and vesicular transport	CELLULAR PROCESSES AND SIGNALING	1189	99.4	Scaffold7	conjugal transfer protein TraG
gene1336	COG3335	transposase	L	Replication, recombination and repair	INFORMATION STORAGE AND PROCESSING	70	58.6	Scaffold7	integrase
gene1343	COG3335	transposase	L	Replication, recombination and repair	INFORMATION STORAGE AND PROCESSING	143	67.8	Scaffold7	DDE superfamily endonuclease
gene1337	COG3335	transposase	L	Replication, recombination and repair	INFORMATION STORAGE AND PROCESSING	44	54.5	Scaffold7	DDE superfamily endonuclease
gene2299	COG3335	transposase	L	Replication, recombination and repair	INFORMATION STORAGE AND PROCESSING	117	99.1	Scaffold12	integrase
gene2300	COG3335	transposase	L	Replication, recombination and repair	INFORMATION STORAGE AND PROCESSING	194	99	Scaffold12	integrase
gene1341	ENOG410XPU8	PAS fold	T	Signal transduction mechanisms	CELLULAR PROCESSES AND SIGNALING	520	51.5	Scaffold7	chemotaxis protein
gene2563	ENOG410XPU8	PAS fold	T	Signal transduction mechanisms	CELLULAR PROCESSES AND SIGNALING	524	94.5	Scaffold15	chemotaxis protein
gene3264	ENOG410XPU8	PAS fold	T	Signal transduction mechanisms	CELLULAR PROCESSES AND SIGNALING	494	97.6	Scaffold21	chemotaxis protein
gene1346	ENOG410ZNFT	Transglycosylase SLT domain	M	Cell wall/membrane/envelope biogenesis	CELLULAR PROCESSES AND SIGNALING	182	96.7	Scaffold7	transglycosylase
gene1347	ENOG411205B	-	S	Function unknown	POORLY CHARACTERIZED	202	98.5	Scaffold7	hypothetical protein
gene1348	ENOG4111VK2	-	S	Function unknown	POORLY CHARACTERIZED	289	98.3	Scaffold7	hypothetical protein
gene1349	ENOG410XXXQ	-	S	Function unknown	POORLY CHARACTERIZED	67	98.5	Scaffold7	phage regulatory protein
gene1350	COG1974	Represses a number of genes involved in the response to DNA damage (SOS response), including recA and lexA. In the presence of single-stranded DNA, RecA interacts with LexA causing an autocatalytic cleavage which disrupts the DNA-binding part of LexA, leading to derepression of the SOS regulon and eventually DNA repair (By similarity)	K	Transcription	INFORMATION STORAGE AND PROCESSING	204	99	Scaffold7	repressor protein C2
gene2258	COG1974	Represses a number of genes involved in the response to DNA damage (SOS response), including recA and lexA. In the presence of single-stranded DNA, RecA interacts with LexA causing an autocatalytic cleavage which disrupts the DNA-binding part of LexA, leading to derepression of the SOS regulon and eventually DNA repair (By similarity)	K	Transcription	INFORMATION STORAGE AND PROCESSING	149	96.6	Scaffold12	UV protection and mutation protein
gene3501	COG1974	Represses a number of genes involved in the response to DNA damage (SOS response), including recA and lexA. In the presence of single-stranded DNA, RecA interacts with LexA causing an autocatalytic cleavage which disrupts the DNA-binding part of LexA, leading to derepression of the SOS regulon and eventually DNA repair (By similarity)	K	Transcription	INFORMATION STORAGE AND PROCESSING	203	99	Scaffold24	LexA repressor
gene3865	COG1974	Represses a number of genes involved in the response to DNA damage (SOS response), including recA and lexA. In the presence of single-stranded DNA, RecA interacts with LexA causing an autocatalytic cleavage which disrupts the DNA-binding part of LexA, leading to derepression of the SOS regulon and eventually DNA repair (By similarity)	K	Transcription	INFORMATION STORAGE AND PROCESSING	228	89	Scaffold31	repressor
gene1352	COG4108	Increases the formation of ribosomal termination complexes and stimulates activities of RF-1 and RF-2. It binds guanine nucleotides and has strong preference for UGA stop codons. It may interact directly with the ribosome. The stimulation of RF- 1 and RF-2 is significantly reduced by GTP and GDP, but not by GMP (By similarity)	J	Translation, ribosomal structure and biogenesis	INFORMATION STORAGE AND PROCESSING	520	99.2	Scaffold7	peptide chain release factor 3
gene1355	COG1972	)-nucleoside	F	Nucleotide transport and metabolism	METABOLISM	416	95.9	Scaffold7	nucleoside transporter NupC
gene1356	COG3248	nucleoside-specific channel-forming protein	M	Cell wall/membrane/envelope biogenesis	CELLULAR PROCESSES AND SIGNALING	283	97.2	Scaffold7	nucleoside-specific channel-forming tsx
gene4625	COG3248	nucleoside-specific channel-forming protein	M	Cell wall/membrane/envelope biogenesis	CELLULAR PROCESSES AND SIGNALING	240	99.6	Scaffold61	ion channel protein Tsx
gene1357	COG0274	Catalyzes a reversible aldol reaction between acetaldehyde and D-glyceraldehyde 3-phosphate to generate 2-deoxy- D-ribose 5-phosphate (By similarity)	F	Nucleotide transport and metabolism	METABOLISM	256	99.6	Scaffold7	2-deoxyribose-5-phosphate aldolase
gene1358	COG0213	The enzymes which catalyze the reversible phosphorolysis of pyrimidine nucleosides are involved in the degradation of these compounds and in their utilization as carbon and energy sources, or in the rescue of pyrimidine bases for nucleotide synthesis (By similarity)	F	Nucleotide transport and metabolism	METABOLISM	400	98.8	Scaffold7	thymidine phosphorylase
gene1359	COG1015	Phosphotransfer between the C1 and C5 carbon atoms of pentose (By similarity)	G	Carbohydrate transport and metabolism	METABOLISM	397	99.5	Scaffold7	phosphopentomutase
gene1360	COG0813	purine nucleoside phosphorylase DeoD-type	F	Nucleotide transport and metabolism	METABOLISM	236	100	Scaffold7	purine-nucleoside phosphorylase
gene1361	ENOG410Y8X9	Membrane	S	Function unknown	POORLY CHARACTERIZED	408	84.1	Scaffold7	membrane protein
gene1362	COG0560	phosphoserine phosphatase activity	E	Amino acid transport and metabolism	METABOLISM	330	94.8	Scaffold7	phosphoserine phosphatase SerB
gene1363	ENOG410Z0Z5	alpha beta hydrolase fold	S	Function unknown	POORLY CHARACTERIZED	294	91.8	Scaffold7	alpha/beta hydrolase
gene1364	ENOG411072I	(Type IV) pilus assembly	S	Function unknown	POORLY CHARACTERIZED	773	93.5	Scaffold7	pilus assembly protein PilZ
gene1365	COG1066	May play a role in the repair of endogenous alkylation damage (By similarity)	O	Posttranslational modification, protein turnover, chaperones	CELLULAR PROCESSES AND SIGNALING	419	99	Scaffold7	DNA repair protein RadA
gene1367	ENOG41121X5	type IV pilus assembly pilz	S	Function unknown	POORLY CHARACTERIZED	130	96.9	Scaffold7	type IV pilus assembly PilZ
gene1369	COG1879	Periplasmic binding protein LacI transcriptional regulator	G	Carbohydrate transport and metabolism	METABOLISM	348	96.3	Scaffold7	TMAO reductase system periplasmic protein TorT
gene1371	COG3381	Involved in the biogenesis of TorA. Acts on TorA before the insertion of the molybdenum cofactor and, as a result, probably favors a conformation of the apoenzyme that is competent for acquiring the cofactor (By similarity)	S	Function unknown	POORLY CHARACTERIZED	209	95.2	Scaffold7	molecular chaperone TorD
gene2558	COG3381	Involved in the biogenesis of TorA. Acts on TorA before the insertion of the molybdenum cofactor and, as a result, probably favors a conformation of the apoenzyme that is competent for acquiring the cofactor (By similarity)	S	Function unknown	POORLY CHARACTERIZED	221	58.8	Scaffold14	cytoplasmic chaperone TorD family protein
gene4314	COG3381	Involved in the biogenesis of TorA. Acts on TorA before the insertion of the molybdenum cofactor and, as a result, probably favors a conformation of the apoenzyme that is competent for acquiring the cofactor (By similarity)	S	Function unknown	POORLY CHARACTERIZED	225	98.2	Scaffold41	hypothetical protein
gene1376	COG2252	Xanthine uracil vitamin C permease	S	Function unknown	POORLY CHARACTERIZED	450	99.3	Scaffold7	permease
gene3817	COG2252	Xanthine uracil vitamin C permease	S	Function unknown	POORLY CHARACTERIZED	429	99.5	Scaffold30	adenine permease
gene1378	COG3176	Acyl-transferase	S	Function unknown	POORLY CHARACTERIZED	629	97.8	Scaffold7	acyltransferase
gene1379	COG2908	Catalyzes the hydrolysis of the pyrophosphate bond of UDP-2,3-diacylglucosamine to yield 2,3-diacylglucosamine 1- phosphate (lipid X) and UMP (By similarity)	S	Function unknown	POORLY CHARACTERIZED	266	97	Scaffold7	UDP-2,3-diacylglucosamine hydrolase
gene2872	COG2908	Catalyzes the hydrolysis of the pyrophosphate bond of UDP-2,3-diacylglucosamine to yield 2,3-diacylglucosamine 1- phosphate (lipid X) and UMP (By similarity)	S	Function unknown	POORLY CHARACTERIZED	239	94.6	Scaffold17	UDP-2,3-diacylglucosamine hydrolase
gene1383	COG3314	nucleoside recognition domain protein	S	Function unknown	POORLY CHARACTERIZED	452	97.6	Scaffold7	membrane protein
gene1385	ENOG410Z0Z1	Protein of unknown function (DUF998)	S	Function unknown	POORLY CHARACTERIZED	220	94.1	Scaffold7	hypothetical protein
gene1386	COG0826	Peptidase U32	O	Posttranslational modification, protein turnover, chaperones	CELLULAR PROCESSES AND SIGNALING	289	95.2	Scaffold7	U32 family peptidase
gene1387	COG0826	Peptidase U32	O	Posttranslational modification, protein turnover, chaperones	CELLULAR PROCESSES AND SIGNALING	330	99.1	Scaffold7	protease
gene1390	COG0826	Peptidase U32	O	Posttranslational modification, protein turnover, chaperones	CELLULAR PROCESSES AND SIGNALING	439	99.5	Scaffold7	U32 family peptidase
gene1941	COG0826	Peptidase U32	O	Posttranslational modification, protein turnover, chaperones	CELLULAR PROCESSES AND SIGNALING	638	98	Scaffold10	protease
gene1389	COG3154	lipid carrier protein	I	Lipid transport and metabolism	METABOLISM	178	98.9	Scaffold7	sterol-binding domain-containing protein
gene1391	COG1639	HDOD domain	T	Signal transduction mechanisms	CELLULAR PROCESSES AND SIGNALING	279	100	Scaffold7	histidine kinase
gene3465	COG1639	HDOD domain	T	Signal transduction mechanisms	CELLULAR PROCESSES AND SIGNALING	274	98.9	Scaffold24	histidine kinase
gene1394	COG0104	Plays an important role in the de novo pathway of purine nucleotide biosynthesis	F	Nucleotide transport and metabolism	METABOLISM	418	100	Scaffold7	adenylosuccinate synthetase
gene2304	COG0104	Plays an important role in the de novo pathway of purine nucleotide biosynthesis	F	Nucleotide transport and metabolism	METABOLISM	431	99.8	Scaffold13	adenylosuccinate synthase
gene1395	ENOG41124FE	Transcriptional regulator, LysR family	K	Transcription	INFORMATION STORAGE AND PROCESSING	302	99.3	Scaffold7	transcriptional regulator, LysR family
gene1396	ENOG4111WP0	amino acid ABC transporter	E	Amino acid transport and metabolism	METABOLISM	251	98.4	Scaffold7	amino acid ABC transporter substrate-binding protein
gene1397	COG1765	osmC family	O	Posttranslational modification, protein turnover, chaperones	CELLULAR PROCESSES AND SIGNALING	142	98.6	Scaffold7	osmotically inducible protein C
gene1401	COG2206	Metal Dependent Phosphohydrolase	T	Signal transduction mechanisms	CELLULAR PROCESSES AND SIGNALING	421	98.3	Scaffold7	HDIG domain-containing protein
gene2717	COG2206	Metal Dependent Phosphohydrolase	T	Signal transduction mechanisms	CELLULAR PROCESSES AND SIGNALING	609	98.9	Scaffold16	phosphohydrolase
gene2970	COG2206	Metal Dependent Phosphohydrolase	T	Signal transduction mechanisms	CELLULAR PROCESSES AND SIGNALING	396	91.9	Scaffold18	HD family phosphohydrolase
gene3179	COG2206	Metal Dependent Phosphohydrolase	T	Signal transduction mechanisms	CELLULAR PROCESSES AND SIGNALING	347	97.7	Scaffold20	phosphohydrolase
gene4197	COG2206	Metal Dependent Phosphohydrolase	T	Signal transduction mechanisms	CELLULAR PROCESSES AND SIGNALING	420	95.7	Scaffold38	HD family phosphohydrolase
gene1402	ENOG4111VUX	-	S	Function unknown	POORLY CHARACTERIZED	199	75.4	Scaffold7	hypothetical protein
gene1404	ENOG4111FZ2	Protein of unknown function (DUF3034)	S	Function unknown	POORLY CHARACTERIZED	260	90	Scaffold7	hypothetical protein
gene1407	COG2346	K06886 hemoglobin	S	Function unknown	POORLY CHARACTERIZED	53	88.7	Scaffold7	globin
gene3278	COG2346	K06886 hemoglobin	S	Function unknown	POORLY CHARACTERIZED	145	97.9	Scaffold22	globin
gene1408	COG1432	conserved protein	S	Function unknown	POORLY CHARACTERIZED	169	92.9	Scaffold7	protein of unknown function DUF88
gene1409	ENOG410Y20W	AraC family transcriptional regulator	K	Transcription	INFORMATION STORAGE AND PROCESSING	255	95.3	Scaffold7	AraC family transcriptional regulator
gene1410	ENOG410XQSJ	Major Facilitator Superfamily	G	Carbohydrate transport and metabolism	METABOLISM	388	92.3	Scaffold7	Bcr/CflA family drug resistance efflux transporter
gene1413	ENOG4111PW6	amino acid AbC transporter	E	Amino acid transport and metabolism	METABOLISM	264	89	Scaffold7	ABC transporter substrate-binding protein
gene1414	ENOG41117TR	metallophosphoesterase	S	Function unknown	POORLY CHARACTERIZED	323	94.1	Scaffold7	metallophosphoesterase
gene1416	COG3419	Pilus assembly protein tip-associated adhesin	N;U	Cell motility; Intracellular trafficking, secretion, and vesicular transport	CELLULAR PROCESSES AND SIGNALING;CELLULAR PROCESSES AND SIGNALING	1166	96	Scaffold7	undecaprenol kinase
gene1518	COG3419	Pilus assembly protein tip-associated adhesin	N;U	Cell motility; Intracellular trafficking, secretion, and vesicular transport	CELLULAR PROCESSES AND SIGNALING;CELLULAR PROCESSES AND SIGNALING	1190	60.5	Scaffold8	rRNA (guanine-N1)-methyltransferase
gene1418	COG3531	Protein-disulfide isomerase	O	Posttranslational modification, protein turnover, chaperones	CELLULAR PROCESSES AND SIGNALING	216	94	Scaffold7	DsbA family protein
gene1420	ENOG410XUNB	LysR family Transcriptional regulator	K	Transcription	INFORMATION STORAGE AND PROCESSING	307	98	Scaffold7	LysR family transcriptional regulator
gene2393	ENOG410XUNB	LysR family Transcriptional regulator	K	Transcription	INFORMATION STORAGE AND PROCESSING	300	98.7	Scaffold13	LysR family transcriptional regulator
gene1421	COG1808	Membrane	S	Function unknown	POORLY CHARACTERIZED	335	99.7	Scaffold7	hypothetical protein
gene1423	COG0112	Catalyzes the reversible interconversion of serine and glycine with tetrahydrofolate (THF) serving as the one-carbon carrier. This reaction serves as the major source of one-carbon groups required for the biosynthesis of purines, thymidylate, methionine, and other important biomolecules. Also exhibits THF- independent aldolase activity toward beta-hydroxyamino acids, producing glycine and aldehyd…	E	Amino acid transport and metabolism	METABOLISM	417	100	Scaffold7	serine hydroxymethyltransferase
gene1424	COG1327	Negatively regulates transcription of bacterial ribonucleotide reductase nrd genes and operons by binding to NrdR- boxes (By similarity)	K	Transcription	INFORMATION STORAGE AND PROCESSING	149	100	Scaffold7	NrdR family transcriptional regulator
gene1425	COG0117	Converts 2,5-diamino-6-(ribosylamino)-4(3h)-pyrimidinone 5'-phosphate into 5-amino-6-(ribosylamino)-2,4(1h,3h)- pyrimidinedione 5'-phosphate (By similarity)	H	Coenzyme transport and metabolism	METABOLISM	351	96.3	Scaffold7	bifunctional diaminohydroxyphosphoribosylaminopyrimidine deaminase/5-amino-6-(5-phosphoribosylamino)uracil reductase
gene1426	COG0307	riboflavin synthase, subunit alpha	H	Coenzyme transport and metabolism	METABOLISM	218	99.5	Scaffold7	riboflavin synthase subunit alpha
gene1825	COG0307	riboflavin synthase, subunit alpha	H	Coenzyme transport and metabolism	METABOLISM	206	100	Scaffold9	riboflavin synthase subunit alpha
gene1427	COG0108	Catalyzes the conversion of D-ribulose 5-phosphate to formate and 3,4-dihydroxy-2-butanone 4-phosphate (By similarity)	H	Coenzyme transport and metabolism	METABOLISM	367	99.2	Scaffold7	3,4-dihydroxy-2-butanone-4-phosphate synthase
gene2047	COG0108	Catalyzes the conversion of D-ribulose 5-phosphate to formate and 3,4-dihydroxy-2-butanone 4-phosphate (By similarity)	H	Coenzyme transport and metabolism	METABOLISM	217	98.6	Scaffold11	3,4-dihydroxy-2-butanone-4-phosphate synthase
gene2804	COG0807	Catalyzes the conversion of D-ribulose 5-phosphate to formate and 3,4-dihydroxy-2-butanone 4-phosphate (By similarity)	H	Coenzyme transport and metabolism	METABOLISM	203	98	Scaffold17	GTP cyclohydrolase II
gene1428	COG0054	Catalyzes the formation of 6,7-dimethyl-8- ribityllumazine by condensation of 5-amino-6-(D- ribitylamino)uracil with 3,4-dihydroxy-2-butanone 4-phosphate. This is the penultimate step in the biosynthesis of riboflavin (By similarity)	H	Coenzyme transport and metabolism	METABOLISM	158	100	Scaffold7	dimethyl-8-ribityllumazine synthase
gene1429	COG0781	DNA-dependent transcription, termination	K	Transcription	INFORMATION STORAGE AND PROCESSING	134	100	Scaffold7	N utilization substance protein B
gene1430	COG0611	Catalyzes the ATP-dependent phosphorylation of thiamine- monophosphate (TMP) to form thiamine-pyrophosphate (TPP), the active form of vitamin B1 (By similarity)	H	Coenzyme transport and metabolism	METABOLISM	318	99.7	Scaffold7	thiamine-monophosphate kinase
gene1431	COG1267	phosphatidylglycerophosphatase a	I	Lipid transport and metabolism	METABOLISM	163	95.1	Scaffold7	phosphatidylglycerophosphatase A
gene1433	COG0497	May be involved in recombinational repair of damaged DNA (By similarity)	L	Replication, recombination and repair	INFORMATION STORAGE AND PROCESSING	529	99.4	Scaffold7	DNA repair protein RecN
gene1435	ENOG4110V0Z	LysR family transcriptional Regulator	K	Transcription	INFORMATION STORAGE AND PROCESSING	298	98.3	Scaffold7	LysR family transcriptional regulator
gene1437	COG3068	conserved protein	S	Function unknown	POORLY CHARACTERIZED	199	97	Scaffold7	hypothetical protein
gene1440	COG0317	In eubacteria ppGpp (guanosine 3'-diphosphate 5-' diphosphate) is a mediator of the stringent response that coordinates a variety of cellular activities in response to changes in nutritional abundance (By similarity)	K;T	Transcription; Signal transduction mechanisms	INFORMATION STORAGE AND PROCESSING;CELLULAR PROCESSES AND SIGNALING	735	99.3	Scaffold7	GTP pyrophosphokinase
gene2500	COG0317	In eubacteria ppGpp (guanosine 3'-diphosphate 5-' diphosphate) is a mediator of the stringent response that coordinates a variety of cellular activities in response to changes in nutritional abundance (By similarity)	K;T	Transcription; Signal transduction mechanisms	INFORMATION STORAGE AND PROCESSING;CELLULAR PROCESSES AND SIGNALING	700	99.9	Scaffold14	bifunctional GTP diphosphokinase/guanosine-3',5'-bis(diphosphate) 3'-diphosphatase
gene1443	COG1694	MazG family	S	Function unknown	POORLY CHARACTERIZED	292	95.2	Scaffold7	nucleoside triphosphate pyrophosphohydrolase
gene1444	COG0504	Catalyzes the ATP-dependent amination of UTP to CTP with either L-glutamine or ammonia as the source of nitrogen (By similarity)	F	Nucleotide transport and metabolism	METABOLISM	535	99.6	Scaffold7	CTP synthetase
gene1445	COG0148	Catalyzes the reversible conversion of 2- phosphoglycerate into phosphoenolpyruvate. It is essential for the degradation of carbohydrates via glycolysis (By similarity)	G	Carbohydrate transport and metabolism	METABOLISM	431	99.8	Scaffold7	enolase
gene1446	COG2919	Essential cell division protein. May link together the upstream cell division proteins, which are predominantly cytoplasmic, with the downstream cell division proteins, which are predominantly periplasmic (By similarity)	D	Cell cycle control, cell division, chromosome partitioning	CELLULAR PROCESSES AND SIGNALING	117	97.4	Scaffold7	cell division protein FtsB
gene1447	COG1211	Catalyzes the formation of 4-diphosphocytidyl-2-C- methyl-D-erythritol from CTP and 2-C-methyl-D-erythritol 4- phosphate (MEP) (By similarity)	I	Lipid transport and metabolism	METABOLISM	249	99.2	Scaffold7	2-C-methyl-D-erythritol 4-phosphate cytidylyltransferase
gene1448	COG0245	Involved in the biosynthesis of isopentenyl diphosphate (IPP) and dimethylallyl diphosphate (DMAPP), two major building blocks of isoprenoid compounds. Catalyzes the conversion of 4- diphosphocytidyl-2-C-methyl-D-erythritol 2-phosphate (CDP-ME2P) to 2-C-methyl-D-erythritol 2,4-cyclodiphosphate (ME-CPP) with a corresponding release of cytidine 5-monophosphate (CMP) (By similarity)	I	Lipid transport and metabolism	METABOLISM	159	98.7	Scaffold7	2-C-methyl-D-erythritol 2,4-cyclodiphosphate synthase
gene1449	COG0585	Responsible for synthesis of pseudouridine from uracil- 13 in transfer RNAs (By similarity)	S	Function unknown	POORLY CHARACTERIZED	349	93.4	Scaffold7	tRNA pseudouridine(13) synthase TruD
gene1450	COG0496	Nucleotidase that shows phosphatase activity on nucleoside 5'-monophosphates (By similarity)	F	Nucleotide transport and metabolism	METABOLISM	249	98.8	Scaffold7	5'-nucleotidase SurE
gene1451	COG2518	Catalyzes the methyl esterification of L-isoaspartyl residues in peptides and proteins that result from spontaneous decomposition of normal L-aspartyl and L-asparaginyl residues. It plays a role in the repair and or degradation of damaged proteins (By similarity)	O	Posttranslational modification, protein turnover, chaperones	CELLULAR PROCESSES AND SIGNALING	211	99.1	Scaffold7	protein-L-isoaspartate O-methyltransferase
gene1452	COG0739	peptidase'	M	Cell wall/membrane/envelope biogenesis	CELLULAR PROCESSES AND SIGNALING	284	97.5	Scaffold7	peptidase M23
gene1605	COG0739	peptidase'	M	Cell wall/membrane/envelope biogenesis	CELLULAR PROCESSES AND SIGNALING	466	98.5	Scaffold8	peptidase M23
gene2439	COG0739	peptidase'	M	Cell wall/membrane/envelope biogenesis	CELLULAR PROCESSES AND SIGNALING	273	100	Scaffold14	peptidase M23
gene2815	COG0739	peptidase'	M	Cell wall/membrane/envelope biogenesis	CELLULAR PROCESSES AND SIGNALING	431	99.3	Scaffold17	peptidase M23
gene3367	COG0739	peptidase'	M	Cell wall/membrane/envelope biogenesis	CELLULAR PROCESSES AND SIGNALING	289	95.8	Scaffold23	peptidase M23
gene1453	COG0568	Sigma factors are initiation factors that promote the attachment of RNA polymerase to specific initiation sites and are then released (By similarity)	K	Transcription	INFORMATION STORAGE AND PROCESSING	326	100	Scaffold7	RNA polymerase sigma factor RpoS
gene1574	COG0568	Sigma factors are initiation factors that promote the attachment of RNA polymerase to specific initiation sites and are then released (By similarity)	K	Transcription	INFORMATION STORAGE AND PROCESSING	619	99	Scaffold8	RNA polymerase sigma factor RpoD
gene3480	COG0568	Sigma factors are initiation factors that promote the attachment of RNA polymerase to specific initiation sites and are then released (By similarity)	K	Transcription	INFORMATION STORAGE AND PROCESSING	285	99.6	Scaffold24	RNA polymerase factor sigma-32
gene1454	COG0249	that it carries out the mismatch recognition step. This protein has a weak ATPase activity (By similarity)	L	Replication, recombination and repair	INFORMATION STORAGE AND PROCESSING	861	99.5	Scaffold7	DNA mismatch repair protein MutS
gene1455	COG0468	Can catalyze the hydrolysis of ATP in the presence of single-stranded DNA, the ATP-dependent uptake of single-stranded DNA by duplex DNA, and the ATP-dependent hybridization of homologous single-stranded DNAs. It interacts with LexA causing its activation and leading to its autocatalytic cleavage (By similarity)	L	Replication, recombination and repair	INFORMATION STORAGE AND PROCESSING	357	99.2	Scaffold7	DNA recombination/repair protein RecA
gene1456	COG2137	Modulates RecA activity (By similarity)	S	Function unknown	POORLY CHARACTERIZED	123	96.7	Scaffold7	regulatory protein RecX
gene1457	COG0013	Catalyzes the attachment of alanine to tRNA(Ala) in a two-step reaction alanine is first activated by ATP to form Ala- AMP and then transferred to the acceptor end of tRNA(Ala). Also edits incorrectly charged Ser-tRNA(Ala) and Gly-tRNA(Ala) via its editing domain (By similarity)	J	Translation, ribosomal structure and biogenesis	INFORMATION STORAGE AND PROCESSING	874	99.7	Scaffold7	alanine--tRNA ligase
gene1458	COG0527	Aspartokinase	E	Amino acid transport and metabolism	METABOLISM	397	98.5	Scaffold7	aspartate kinase
gene3064	COG0527	Aspartokinase	E	Amino acid transport and metabolism	METABOLISM	451	99.6	Scaffold19	lysine-sensitive aspartokinase 3
gene3716	COG0527	Aspartokinase	E	Amino acid transport and metabolism	METABOLISM	797	99.1	Scaffold28	bifunctional aspartate kinase/homoserine dehydrogenase II
gene4498	COG0527	Aspartokinase	E	Amino acid transport and metabolism	METABOLISM	822	99.1	Scaffold48	bifunctional aspartate kinase/homoserine dehydrogenase I
gene1459	COG1551	regulation of carbohydrate metabolic process	T	Signal transduction mechanisms	CELLULAR PROCESSES AND SIGNALING	65	100	Scaffold7	carbon storage regulator
gene1473	COG0525	amino acids such as threonine, to avoid such errors, it has a posttransfer editing activity that hydrolyzes mischarged Thr-tRNA(Val) in a tRNA-dependent manner (By similarity)	J	Translation, ribosomal structure and biogenesis	INFORMATION STORAGE AND PROCESSING	958	99.5	Scaffold7	valine--tRNA ligase
gene1474	COG2927	dna polymerase III (Chi subunit)	L	Replication, recombination and repair	INFORMATION STORAGE AND PROCESSING	154	100	Scaffold7	DNA polymerase III subunit chi
gene1475	COG3328	transposase	L	Replication, recombination and repair	INFORMATION STORAGE AND PROCESSING	403	96.3	Scaffold7	transposase
gene1478	COG3630	Lyase and sodium transporter (By similarity)	C	Energy production and conversion	METABOLISM	85	83.5	Scaffold8	sodium pump decarboxylases, gamma subunit
gene1479	COG0511	Acetyl-CoA carboxylase, biotin carboxyl carrier protein	I	Lipid transport and metabolism	METABOLISM	611	96.7	Scaffold8	oxaloacetate decarboxylase
gene2637	COG0511	Acetyl-CoA carboxylase, biotin carboxyl carrier protein	I	Lipid transport and metabolism	METABOLISM	149	91.3	Scaffold15	acetyl-CoA carboxylase, biotin carboxyl carrier protein
gene1480	COG1883	decarboxylase beta subunit	C	Energy production and conversion	METABOLISM	376	100	Scaffold8	glutaconyl-CoA decarboxylase subunit beta
gene1483	COG1238	Membrane	S	Function unknown	POORLY CHARACTERIZED	141	96.5	Scaffold8	membrane protein
gene1484	COG0612	peptidase'	O	Posttranslational modification, protein turnover, chaperones	CELLULAR PROCESSES AND SIGNALING	949	99.2	Scaffold8	peptidase M16
gene1887	COG0612	peptidase'	O	Posttranslational modification, protein turnover, chaperones	CELLULAR PROCESSES AND SIGNALING	414	96.1	Scaffold10	peptidase M16
gene3447	COG0612	peptidase'	O	Posttranslational modification, protein turnover, chaperones	CELLULAR PROCESSES AND SIGNALING	487	98.6	Scaffold24	peptidase M16
gene3448	COG0612	peptidase'	O	Posttranslational modification, protein turnover, chaperones	CELLULAR PROCESSES AND SIGNALING	443	99.5	Scaffold24	peptidase M16
gene3658	COG0612	peptidase'	O	Posttranslational modification, protein turnover, chaperones	CELLULAR PROCESSES AND SIGNALING	923	92	Scaffold27	peptidase M16
gene1485	COG2918	glutamate--cysteine ligase	H	Coenzyme transport and metabolism	METABOLISM	549	98.5	Scaffold8	glutamate--cysteine ligase
gene1486	ENOG410Y2DE	-	S	Function unknown	POORLY CHARACTERIZED	99	96	Scaffold8	hypothetical protein
gene1488	COG4764	(LipO)protein	S	Function unknown	POORLY CHARACTERIZED	143	99.3	Scaffold8	hypothetical protein
gene1489	COG2199	Diguanylate cyclase	T	Signal transduction mechanisms	CELLULAR PROCESSES AND SIGNALING	406	93.3	Scaffold8	GGDEF domain-containing protein
gene2783	COG2199	Diguanylate cyclase	T	Signal transduction mechanisms	CELLULAR PROCESSES AND SIGNALING	339	96.5	Scaffold16	diguanylate cyclase
gene3298	COG2199	Diguanylate cyclase	T	Signal transduction mechanisms	CELLULAR PROCESSES AND SIGNALING	392	99.5	Scaffold22	diguanylate cyclase
gene4067	COG2199	Diguanylate cyclase	T	Signal transduction mechanisms	CELLULAR PROCESSES AND SIGNALING	728	99	Scaffold35	D-glycero-D-manno-heptose 1-phosphate guanosyltransferase
gene4120	COG2199	Diguanylate cyclase	T	Signal transduction mechanisms	CELLULAR PROCESSES AND SIGNALING	468	90.2	Scaffold36	diguanylate cyclase
gene4209	COG2199	Diguanylate cyclase	T	Signal transduction mechanisms	CELLULAR PROCESSES AND SIGNALING	872	92.9	Scaffold38	sensor histidine kinase
gene4478	COG2199	Diguanylate cyclase	T	Signal transduction mechanisms	CELLULAR PROCESSES AND SIGNALING	631	99.7	Scaffold47	RNase E specificity factor CsrD
gene1490	COG0026	phosphoribosylaminoimidazole carboxylase atpase subunit	F	Nucleotide transport and metabolism	METABOLISM	365	97	Scaffold8	5-(carboxyamino)imidazole ribonucleotide synthase
gene1491	COG0041	Catalyzes the conversion of N5-carboxyaminoimidazole ribonucleotide (N5-CAIR) to 4-carboxy-5-aminoimidazole ribonucleotide (CAIR) (By similarity)	F	Nucleotide transport and metabolism	METABOLISM	146	100	Scaffold8	5-(carboxyamino)imidazole ribonucleotide mutase
gene1495	ENOG410XT41	rna polymerase	K	Transcription	INFORMATION STORAGE AND PROCESSING	193	99	Scaffold8	RNA polymerase subunit sigma-24
gene1497	COG3945	hemerythrin hhe cation binding domain protein	S	Function unknown	POORLY CHARACTERIZED	163	93.9	Scaffold8	hemerythrin
gene1498	ENOG410Y2XM	Protein of unknown function (DUF3545)	S	Function unknown	POORLY CHARACTERIZED	61	100	Scaffold8	hypothetical protein
gene1499	COG0166	glucose-6-phosphate isomerase activity	G	Carbohydrate transport and metabolism	METABOLISM	523	98.5	Scaffold8	glucose-6-phosphate isomerase
gene1500	COG0176	Transaldolase is important for the balance of metabolites in the pentose-phosphate pathway (By similarity)	G	Carbohydrate transport and metabolism	METABOLISM	318	99.1	Scaffold8	transaldolase
gene1502	COG3957	Phosphoketolase	G	Carbohydrate transport and metabolism	METABOLISM	743	98.9	Scaffold8	phosphoketolase
gene1504	COG3022	UPF0246 protein	S	Function unknown	POORLY CHARACTERIZED	257	95.7	Scaffold8	hypothetical protein
gene1506	COG0640	Transcriptional regulator, arsr family	K	Transcription	INFORMATION STORAGE AND PROCESSING	98	100	Scaffold8	transcriptional regulator
gene2619	COG0640	Transcriptional regulator, arsr family	K	Transcription	INFORMATION STORAGE AND PROCESSING	81	97.5	Scaffold15	transcriptional regulator
gene3291	COG0640	Transcriptional regulator, arsr family	K	Transcription	INFORMATION STORAGE AND PROCESSING	102	99	Scaffold22	transcriptional regulator
gene1507	COG0268	Binds directly to 16S ribosomal RNA (By similarity)	J	Translation, ribosomal structure and biogenesis	INFORMATION STORAGE AND PROCESSING	62	100	Scaffold8	30S ribosomal protein S20
gene1508	COG0728	Integral membrane protein (MviN	S	Function unknown	POORLY CHARACTERIZED	519	99.4	Scaffold8	multidrug transporter MurJ
gene1509	COG0196	riboflavin biosynthesis protein ribF	H	Coenzyme transport and metabolism	METABOLISM	301	99.7	Scaffold8	bifunctional riboflavin kinase/FMN adenylyltransferase
gene1510	COG0060	amino acids such as valine, to avoid such errors it has two additional distinct tRNA(Ile)-dependent editing activities. One activity is designated as 'pretransfer' editing and involves the hydrolysis of activated Val-AMP. The other activity is designated 'posttransfer' editing and involves deacylation of mischarged Val-tRNA(Ile) (By similarity)	J	Translation, ribosomal structure and biogenesis	INFORMATION STORAGE AND PROCESSING	940	99.6	Scaffold8	isoleucine--tRNA ligase
gene1511	COG0597	This protein specifically catalyzes the removal of signal peptides from prolipoproteins (By similarity)	M;U	Cell wall/membrane/envelope biogenesis; Intracellular trafficking, secretion, and vesicular transport	CELLULAR PROCESSES AND SIGNALING;CELLULAR PROCESSES AND SIGNALING	170	100	Scaffold8	lipoprotein signal peptidase
gene1513	COG0761	Converts 1-hydroxy-2-methyl-2-(E)-butenyl 4-diphosphate into isopentenyl diphosphate (IPP) and dimethylallyl diphosphate (DMAPP) (By similarity)	I	Lipid transport and metabolism	METABOLISM	318	99.4	Scaffold8	4-hydroxy-3-methylbut-2-enyl diphosphate reductase
gene1515	ENOG41129NT	(type IV) pilus	U	Intracellular trafficking, secretion, and vesicular transport	CELLULAR PROCESSES AND SIGNALING	161	65.2	Scaffold8	type IV pilus modification protein PilV
gene1516	ENOG4111YMF	Type IV pilus assembly protein	U	Intracellular trafficking, secretion, and vesicular transport	CELLULAR PROCESSES AND SIGNALING	325	72	Scaffold8	pilus assembly protein PilW
gene1517	ENOG410Y28G	type IV pilus assembly protein PilX	U	Intracellular trafficking, secretion, and vesicular transport	CELLULAR PROCESSES AND SIGNALING	146	69.2	Scaffold8	type IV fimbrial biogenesis protein PilX
gene1519	COG4968	Type IV pilus biogenesis protein PilE	U	Intracellular trafficking, secretion, and vesicular transport	CELLULAR PROCESSES AND SIGNALING	130	77.7	Scaffold8	prepilin-type N-terminal cleavage/methylation domain-containing protein
gene1521	ENOG411230E	type IV pilus biogenesis protein	U	Intracellular trafficking, secretion, and vesicular transport	CELLULAR PROCESSES AND SIGNALING	170	97.6	Scaffold8	methylation site containing protein
gene1522	COG0347	Nitrogen regulatory protein pii	E	Amino acid transport and metabolism	METABOLISM	112	100	Scaffold8	nitrogen regulatory protein P-II
gene1963	COG0347	Nitrogen regulatory protein pii	E	Amino acid transport and metabolism	METABOLISM	112	99.1	Scaffold10	nitrogen regulatory protein P-II 1
gene2415	COG0347	Nitrogen regulatory protein pii	E	Amino acid transport and metabolism	METABOLISM	112	100	Scaffold13	nitrogen regulatory protein P-II 1
gene1523	COG1252	Nadh dehydrogenase	C	Energy production and conversion	METABOLISM	423	99.3	Scaffold8	pyridine nucleotide-disulfide oxidoreductase
gene1525	ENOG410XSMH	tonB-dependent Receptor	P	Inorganic ion transport and metabolism	METABOLISM	887	99.2	Scaffold8	TonB-dependent receptor
gene1528	ENOG4111MNB	Sulfite exporter TauE/SafE	S	Function unknown	POORLY CHARACTERIZED	300	94.3	Scaffold8	hypothetical protein
gene1531	ENOG4111IZZ	-	S	Function unknown	POORLY CHARACTERIZED	258	98.8	Scaffold8	pilus assembly protein PilM
gene1532	ENOG410ZRHN	Methyl-accepting chemotaxis	S	Function unknown	POORLY CHARACTERIZED	495	98.8	Scaffold8	chemotaxis protein
gene1533	COG3525	ec 3.2.1.52	G	Carbohydrate transport and metabolism	METABOLISM	935	91.1	Scaffold8	beta-N-acetylhexosaminidase
gene1534	COG2971	BadF BadG BcrA BcrD	G	Carbohydrate transport and metabolism	METABOLISM	302	98	Scaffold8	ATPase, BadF/BadG/BcrA/BcrD type
gene1535	COG2222	carbohydrate binding	M	Cell wall/membrane/envelope biogenesis	CELLULAR PROCESSES AND SIGNALING	332	99.7	Scaffold8	glutamine--fructose-6-phosphate aminotransferase
gene3755	COG2222	carbohydrate binding	M	Cell wall/membrane/envelope biogenesis	CELLULAR PROCESSES AND SIGNALING	369	97.8	Scaffold29	tagatose-6-phosphate ketose isomerase
gene1536	COG1820	GlcNAc 6-P deacetylase	G	Carbohydrate transport and metabolism	METABOLISM	378	99.5	Scaffold8	N-acetylglucosamine-6-phosphate deacetylase
gene3753	COG1820	GlcNAc 6-P deacetylase	G	Carbohydrate transport and metabolism	METABOLISM	394	94.7	Scaffold29	N-acetylglucosamine-6-phosphate deacetylase
gene1537	COG4299	heparan-alpha-glucosaminide n-acetyltransferase	S	Function unknown	POORLY CHARACTERIZED	395	97.2	Scaffold8	DUF5009 domain-containing protein
gene1539	COG0738	Transporter	G	Carbohydrate transport and metabolism	METABOLISM	398	99	Scaffold8	glucose/galactose MFS transporter
gene2122	COG0738	Transporter	G	Carbohydrate transport and metabolism	METABOLISM	384	96.9	Scaffold11	MFS transporter
gene3752	COG0738	Transporter	G	Carbohydrate transport and metabolism	METABOLISM	443	97.5	Scaffold29	MFS transporter
gene3879	COG0738	Transporter	G	Carbohydrate transport and metabolism	METABOLISM	389	95.4	Scaffold31	glucose/galactose MFS transporter
gene1540	ENOG4111QHS	Bacterial protein of unknown function (Gcw_chp)	S	Function unknown	POORLY CHARACTERIZED	210	98.6	Scaffold8	hypothetical protein
gene2604	ENOG4111QHS	Bacterial protein of unknown function (Gcw_chp)	S	Function unknown	POORLY CHARACTERIZED	216	98.1	Scaffold15	hypothetical protein
gene1541	COG3450	Enzyme of the cupin superfamily	S	Function unknown	POORLY CHARACTERIZED	120	97.5	Scaffold8	transcriptional regulator
gene1546	COG0797	rare lipoprotein A	M	Cell wall/membrane/envelope biogenesis	CELLULAR PROCESSES AND SIGNALING	131	98.5	Scaffold8	hypothetical protein
gene2188	COG0797	rare lipoprotein A	M	Cell wall/membrane/envelope biogenesis	CELLULAR PROCESSES AND SIGNALING	244	100	Scaffold12	hypothetical protein
gene1547	COG2897	sulfurtransferase	P	Inorganic ion transport and metabolism	METABOLISM	265	95.5	Scaffold8	sulfurtransferase
gene1548	ENOG4111S27	Protein of unknown function (DUF2937)	S	Function unknown	POORLY CHARACTERIZED	155	92.9	Scaffold8	hypothetical protein
gene1550	ENOG4111ISD	Transcriptional regulator	K	Transcription	INFORMATION STORAGE AND PROCESSING	170	100	Scaffold8	transcriptional regulator, XRE family with cupin sensor
gene1551	COG2071	Glutamine amidotransferase	S	Function unknown	POORLY CHARACTERIZED	253	99.6	Scaffold8	gamma-glutamyl-gamma-aminobutyrate hydrolase
gene1553	COG0687	polyamine binding	E	Amino acid transport and metabolism	METABOLISM	387	99.7	Scaffold8	extracellular solute-binding protein, family 1
gene1556	COG1176	transporter activity	P	Inorganic ion transport and metabolism	METABOLISM	276	98.9	Scaffold8	putrescine ABC transporter permease
gene1557	COG1177	Binding-protein-dependent transport systems inner membrane component	P	Inorganic ion transport and metabolism	METABOLISM	254	99.6	Scaffold8	putrescine ABC transporter permease PotI
gene1560	COG0160	transaminase activity	E	Amino acid transport and metabolism	METABOLISM	425	99.1	Scaffold8	aspartate aminotransferase family protein
gene1561	COG2141	Monooxygenase	C	Energy production and conversion	METABOLISM	348	95.4	Scaffold8	hypothetical protein
gene1566	ENOG4111HSH	Integrase	S	Function unknown	POORLY CHARACTERIZED	427	54.3	Scaffold8	integrase
gene1572	ENOG410Y6YR	-	S	Function unknown	POORLY CHARACTERIZED	241	32.8	Scaffold8	hypothetical protein
gene1575	COG0358	DNA primase activity	L	Replication, recombination and repair	INFORMATION STORAGE AND PROCESSING	574	97.9	Scaffold8	DNA primase
gene4552	COG0358	DNA primase activity	L	Replication, recombination and repair	INFORMATION STORAGE AND PROCESSING	162	44.4	Scaffold52	DnaG primase-like protein
gene1576	COG1610	gatB Yqey	S	Function unknown	POORLY CHARACTERIZED	147	98.6	Scaffold8	aspartyl-tRNA amidotransferase subunit B
gene1577	COG0828	30S ribosomal protein S21	J	Translation, ribosomal structure and biogenesis	INFORMATION STORAGE AND PROCESSING	71	100	Scaffold8	30S ribosomal protein S21
gene1578	COG0533	Required for the formation of a threonylcarbamoyl group on adenosine at position 37 (t(6)A37) in tRNAs that read codons beginning with adenine (By similarity)	O	Posttranslational modification, protein turnover, chaperones	CELLULAR PROCESSES AND SIGNALING	338	99.4	Scaffold8	tRNA N6-adenosine(37)-threonylcarbamoyltransferase complex transferase subunit TsaD
gene1579	COG0344	Catalyzes the transfer of an acyl group from acyl- phosphate (acyl-PO(4)) to glycerol-3-phosphate (G3P) to form lysophosphatidic acid (LPA). This enzyme utilizes acyl-phosphate as fatty acyl donor, but not acyl-CoA or acyl-ACP (By similarity)	S	Function unknown	POORLY CHARACTERIZED	156	99.4	Scaffold8	glycerol-3-phosphate acyltransferase
gene1580	COG1539	dihydroneopterin aldolase	H	Coenzyme transport and metabolism	METABOLISM	116	99.1	Scaffold8	dihydroneopterin aldolase
gene3146	COG1539	dihydroneopterin aldolase	H	Coenzyme transport and metabolism	METABOLISM	121	100	Scaffold20	D-erythro-7,8-dihydroneopterin triphosphate 2'-epimerase
gene1582	COG1968	Catalyzes the dephosphorylation of undecaprenyl diphosphate (UPP). Confers resistance to bacitracin (By similarity)	V	Defense mechanisms	CELLULAR PROCESSES AND SIGNALING	266	99.6	Scaffold8	undecaprenyl-diphosphatase
gene1584	ENOG4112CMZ	major outer membrane lipoprotein	M	Cell wall/membrane/envelope biogenesis	CELLULAR PROCESSES AND SIGNALING	88	100	Scaffold8	hypothetical protein
gene1586	COG3267	General secretion pathway protein	U	Intracellular trafficking, secretion, and vesicular transport	CELLULAR PROCESSES AND SIGNALING	562	96.6	Scaffold8	ATPase AAA
gene4484	COG3267	General secretion pathway protein	U	Intracellular trafficking, secretion, and vesicular transport	CELLULAR PROCESSES AND SIGNALING	275	99.3	Scaffold47	ATPase AAA
gene1587	ENOG410XV5C	general secretion pathway protein B	U	Intracellular trafficking, secretion, and vesicular transport	CELLULAR PROCESSES AND SIGNALING	366	94.3	Scaffold8	general secretion pathway protein GspB
gene1590	COG0001	Glutamate-1-semialdehyde aminotransferase	H	Coenzyme transport and metabolism	METABOLISM	430	98.8	Scaffold8	glutamate-1-semialdehyde 2,1-aminomutase
gene1591	COG0540	aspartate transcarbamylase	F	Nucleotide transport and metabolism	METABOLISM	339	99.1	Scaffold8	aspartate carbamoyltransferase
gene1592	COG0038	chloride channel	P	Inorganic ion transport and metabolism	METABOLISM	574	99.5	Scaffold8	Cl-channel, voltage-gated family protein
gene1593	ENOG41128IV	-	S	Function unknown	POORLY CHARACTERIZED	255	98.4	Scaffold8	hypothetical protein
gene1596	ENOG4111R1C	Protein of unknown function (DUF2750)	S	Function unknown	POORLY CHARACTERIZED	126	98.4	Scaffold8	hypothetical protein
gene1598	COG0580	Channel that permits osmotically driven movement of water in both directions. It is involved in the osmoregulation and in the maintenance of cell turgor during volume expansion in rapidly growing cells. It mediates rapid entry or exit of water in response to abrupt changes in osmolarity (By similarity)	G	Carbohydrate transport and metabolism	METABOLISM	220	97.3	Scaffold8	aquaporin
gene1602	COG1506	peptidase s9 prolyl oligopeptidase active site domain protein	E	Amino acid transport and metabolism	METABOLISM	791	92.3	Scaffold8	peptidase S9
gene2481	COG1506	peptidase s9 prolyl oligopeptidase active site domain protein	E	Amino acid transport and metabolism	METABOLISM	652	97.1	Scaffold14	peptidase S9
gene2668	COG1506	peptidase s9 prolyl oligopeptidase active site domain protein	E	Amino acid transport and metabolism	METABOLISM	686	96.5	Scaffold15	peptidase S9
gene2776	COG1506	peptidase s9 prolyl oligopeptidase active site domain protein	E	Amino acid transport and metabolism	METABOLISM	677	95.9	Scaffold16	peptidase S9
gene3067	COG1506	peptidase s9 prolyl oligopeptidase active site domain protein	E	Amino acid transport and metabolism	METABOLISM	749	98.5	Scaffold19	peptidase S9
gene3446	COG1506	peptidase s9 prolyl oligopeptidase active site domain protein	E	Amino acid transport and metabolism	METABOLISM	663	99.4	Scaffold24	peptidase S9, prolyl oligopeptidase active site domain protein
gene3601	COG1506	peptidase s9 prolyl oligopeptidase active site domain protein	E	Amino acid transport and metabolism	METABOLISM	904	98.7	Scaffold26	peptidase S9
gene3869	COG1506	peptidase s9 prolyl oligopeptidase active site domain protein	E	Amino acid transport and metabolism	METABOLISM	676	99	Scaffold31	peptidase S9
gene4081	COG1506	peptidase s9 prolyl oligopeptidase active site domain protein	E	Amino acid transport and metabolism	METABOLISM	769	99.1	Scaffold35	peptidase S9
gene1603	COG3710	Transcriptional regulator	K	Transcription	INFORMATION STORAGE AND PROCESSING	677	87.4	Scaffold8	transcriptional regulator
gene3808	COG3710	Transcriptional regulator	K	Transcription	INFORMATION STORAGE AND PROCESSING	940	86.6	Scaffold29	transcriptional regulator
gene1604	COG2377	Catalyzes the specific phosphorylation of 1,6-anhydro-N- acetylmuramic acid (anhMurNAc) with the simultaneous cleavage of the 1,6-anhydro ring, generating MurNAc-6-P. Is required for the utilization of anhMurNAc either imported from the medium or derived from its own cell wall murein, and thus plays a role in cell wall recycling (By similarity)	O	Posttranslational modification, protein turnover, chaperones	CELLULAR PROCESSES AND SIGNALING	369	97.8	Scaffold8	anhydro-N-acetylmuramic acid kinase
gene1606	COG0162	Catalyzes the attachment of tyrosine to tRNA(Tyr) in a two-step reaction tyrosine is first activated by ATP to form Tyr- AMP and then transferred to the acceptor end of tRNA(Tyr) (By similarity)	J	Translation, ribosomal structure and biogenesis	INFORMATION STORAGE AND PROCESSING	398	99.7	Scaffold8	tyrosyl-trna synthetase
gene1608	ENOG410YP7K	SnoaL-like polyketide cyclase	S	Function unknown	POORLY CHARACTERIZED	78	98.7	Scaffold8	ntf2-like superfamily protein
gene1610	COG2860	Membrane	S	Function unknown	POORLY CHARACTERIZED	208	99.5	Scaffold8	membrane protein
gene3546	COG2860	Membrane	S	Function unknown	POORLY CHARACTERIZED	213	99.5	Scaffold25	membrane protein
gene1611	ENOG4111TP6	Protein of unknown function (DUF2721)	S	Function unknown	POORLY CHARACTERIZED	129	96.9	Scaffold8	hypothetical protein
gene1612	COG1270	Converts cobyric acid to cobinamide by the addition of aminopropanol on the F carboxylic group (By similarity)	H	Coenzyme transport and metabolism	METABOLISM	329	99.4	Scaffold8	cobalamin biosynthesis protein CbiB
gene1613	COG0775	Catalyzes the irreversible cleavage of the glycosidic bond in both 5'-methylthioadenosine (MTA) and S- adenosylhomocysteine (SAH AdoHcy) to adenine and the corresponding thioribose, 5'-methylthioribose and S-ribosylhomocysteine, respectively (By similarity)	F	Nucleotide transport and metabolism	METABOLISM	236	99.2	Scaffold8	5'-methylthioadenosine/S-adenosylhomocysteine nucleosidase
gene1615	COG0070	glutamate synthase	E	Amino acid transport and metabolism	METABOLISM	1482	99.9	Scaffold8	glutamate synthase large subunit
gene2405	COG0069	glutamate synthase	E	Amino acid transport and metabolism	METABOLISM	465	98.9	Scaffold13	FMN-binding glutamate synthase family protein
gene1617	COG1242	radical SAM protein	S	Function unknown	POORLY CHARACTERIZED	309	99.4	Scaffold8	TIGR01212 family radical SAM protein
gene1619	COG2198	Histidine kinase	T	Signal transduction mechanisms	CELLULAR PROCESSES AND SIGNALING	121	99.2	Scaffold8	sensor histidine kinase
gene1620	ENOG410XNR2	Transcriptional regulator	K	Transcription	INFORMATION STORAGE AND PROCESSING	303	99.7	Scaffold8	LysR family transcriptional regulator
gene1621	COG2114	Guanylate Cyclase	T	Signal transduction mechanisms	CELLULAR PROCESSES AND SIGNALING	304	100	Scaffold8	guanylate cyclase
gene1622	COG3066	Sequence-specific endonuclease that cleaves unmethylated GATC sequences. It is involved in DNA mismatch repair (By similarity)	L	Replication, recombination and repair	INFORMATION STORAGE AND PROCESSING	223	99.6	Scaffold8	DNA mismatch repair protein MutH
gene1625	COG3605	phosphoenolpyruvate--protein phosphotransferase	T	Signal transduction mechanisms	CELLULAR PROCESSES AND SIGNALING	744	98.9	Scaffold8	phosphoenolpyruvate--protein phosphotransferase
gene1627	COG0682	Transfers the N-acyl diglyceride group on what will become the N-terminal cysteine of membrane lipoproteins (By similarity)	M	Cell wall/membrane/envelope biogenesis	CELLULAR PROCESSES AND SIGNALING	268	99.6	Scaffold8	prolipoprotein diacylglyceryl transferase
gene1628	COG0207	Provides the sole de novo source of dTMP for DNA biosynthesis (By similarity)	F	Nucleotide transport and metabolism	METABOLISM	264	99.6	Scaffold8	thymidylate synthase
gene1629	COG3004	Na( ) H( ) antiporter that extrudes sodium in exchange for external protons (By similarity)	P	Inorganic ion transport and metabolism	METABOLISM	370	98.4	Scaffold8	Na+/H+ antiporter NhaA
gene1630	ENOG410Y740	-	S	Function unknown	POORLY CHARACTERIZED	125	99.2	Scaffold8	hypothetical protein
gene1632	COG2938	the catalytic subunit of succinate dehydrogenase (SDH). SDH is involved in complex II of the mitochondrial electron transport chain and is responsible for transferring electrons from succinate to ubiquinone (coenzyme Q). In is unclear whether it participates in the chemistry of FAD attachment (enzymatic function) or acts as a chaperone that maintains	S	Function unknown	POORLY CHARACTERIZED	66	98.5	Scaffold8	hypothetical protein
gene1634	COG0029	L-aspartate oxidase	H	Coenzyme transport and metabolism	METABOLISM	537	99.8	Scaffold8	L-aspartate oxidase
gene1636	COG3073	sigma-e factor negative regulatory protein	T	Signal transduction mechanisms	CELLULAR PROCESSES AND SIGNALING	207	98.6	Scaffold8	anti-sigma factor
gene1637	COG3026	sigma E regulatory protein, MucB RseB	T	Signal transduction mechanisms	CELLULAR PROCESSES AND SIGNALING	300	98.7	Scaffold8	sigma E regulatory protein, MucB/RseB
gene1638	ENOG410XUF3	Positive regulator of	T	Signal transduction mechanisms	CELLULAR PROCESSES AND SIGNALING	157	97.5	Scaffold8	positive regulator of sigma(E), RseC/MucC
gene1639	COG0481	Required for accurate and efficient protein synthesis under certain stress conditions. May act as a fidelity factor of the translation reaction, by catalyzing a one-codon backward translocation of tRNAs on improperly translocated ribosomes. Back- translocation proceeds from a post-translocation (POST) complex to a pre-translocation (PRE) complex, thus giving elongation factor G a second chance to…	M	Cell wall/membrane/envelope biogenesis	CELLULAR PROCESSES AND SIGNALING	596	99.8	Scaffold8	elongation factor 4
gene1640	COG0681	Signal peptidase i	U	Intracellular trafficking, secretion, and vesicular transport	CELLULAR PROCESSES AND SIGNALING	305	99.7	Scaffold8	signal peptidase I
gene3141	COG0681	Signal peptidase i	U	Intracellular trafficking, secretion, and vesicular transport	CELLULAR PROCESSES AND SIGNALING	204	98	Scaffold20	signal peptidase I
gene1641	COG0571	Digests double-stranded RNA. Involved in the processing of primary rRNA transcript to yield the immediate precursors to the large and small rRNAs (23S and 16S). Also processes some mRNAs, and tRNAs when they are encoded in the rRNA operon (By similarity)	K	Transcription	INFORMATION STORAGE AND PROCESSING	226	99.6	Scaffold8	ribonuclease 3
gene1642	COG1159	An essential GTPase that binds both GDP and GTP, with rapid nucleotide exchange. Plays a role in 16S rRNA processing and 30S ribosomal subunit biogenesis and possibly also in cell cycle regulation and energy metabolism (By similarity)	S	Function unknown	POORLY CHARACTERIZED	339	100	Scaffold8	GTPase Era
gene1643	COG1381	Involved in DNA repair and RecF pathway recombination (By similarity)	L	Replication, recombination and repair	INFORMATION STORAGE AND PROCESSING	212	98.1	Scaffold8	DNA repair protein RecO
gene1644	COG0854	Catalyzes the complicated ring closure reaction between the two acyclic compounds 1-deoxy-D-xylulose-5-phosphate (DXP) and 3-amino-2-oxopropyl phosphate (1-amino-acetone-3-phosphate or AAP) to form pyridoxine 5'-phosphate (PNP) and inorganic phosphate (By similarity)	H	Coenzyme transport and metabolism	METABOLISM	240	98.3	Scaffold8	pyridoxine 5'-phosphate synthase
gene1645	COG0736	Transfers the 4'-phosphopantetheine moiety from coenzyme A to a Ser of acyl-carrier-protein (By similarity)	I	Lipid transport and metabolism	METABOLISM	127	98.4	Scaffold8	holo-ACP synthase
gene1652	COG1871	Probably deamidates glutamine residues to glutamate on methyl-accepting chemotaxis receptors (MCPs), playing an important role in chemotaxis (By similarity)	N;T	Cell motility; Signal transduction mechanisms	CELLULAR PROCESSES AND SIGNALING;CELLULAR PROCESSES AND SIGNALING	206	94.7	Scaffold9	chemotaxis protein CheD
gene1656	ENOG410XSNF	NERD domain protein	S	Function unknown	POORLY CHARACTERIZED	359	77.7	Scaffold9	NERD domain protein
gene1659	COG4247	Phytase	I	Lipid transport and metabolism	METABOLISM	641	88.5	Scaffold9	phytase
gene1660	ENOG410XNN9	tonB-dependent Receptor	P	Inorganic ion transport and metabolism	METABOLISM	517	98.1	Scaffold9	TonB-dependent receptor
gene1661	ENOG410XNN9	tonB-dependent Receptor	P	Inorganic ion transport and metabolism	METABOLISM	354	96	Scaffold9	TonB-dependent receptor
gene1663	ENOG4111M9K	(GGDEF) domain protein	T	Signal transduction mechanisms	CELLULAR PROCESSES AND SIGNALING	321	83.5	Scaffold9	GGDEF domain-containing protein
gene1664	ENOG4111KU9	Transcriptional regulator, ARAC family	K	Transcription	INFORMATION STORAGE AND PROCESSING	407	72.7	Scaffold9	AraC family transcriptional regulator
gene1665	ENOG410ZZC5	-	S	Function unknown	POORLY CHARACTERIZED	260	94.6	Scaffold9	conserved hypothetical protein
gene1666	ENOG410Z7IF	-	S	Function unknown	POORLY CHARACTERIZED	318	71.4	Scaffold9	hypothetical protein
gene1668	ENOG41101G4	Metallo-beta-lactamase superfamily	S	Function unknown	POORLY CHARACTERIZED	293	65.2	Scaffold9	MBL fold metallo-hydrolase
gene1669	COG3182	PepSY-associated TM helix	S	Function unknown	POORLY CHARACTERIZED	379	96.8	Scaffold9	peptidase
gene3984	COG3182	PepSY-associated TM helix	S	Function unknown	POORLY CHARACTERIZED	538	92.9	Scaffold33	peptidase
gene4507	COG3182	PepSY-associated TM helix	S	Function unknown	POORLY CHARACTERIZED	560	98.9	Scaffold48	peptidase
gene1670	ENOG4111ZU4	-	S	Function unknown	POORLY CHARACTERIZED	154	96.8	Scaffold9	membrane protein
gene1672	COG0177	endonuclease III	L	Replication, recombination and repair	INFORMATION STORAGE AND PROCESSING	213	97.7	Scaffold9	endonuclease III
gene1673	COG4660	Electron transport complex	C	Energy production and conversion	METABOLISM	232	99.1	Scaffold9	electron transport complex subunit E
gene1674	COG4659	Electron transport complex	C	Energy production and conversion	METABOLISM	208	99.5	Scaffold9	electron transport complex subunit G
gene1675	COG4658	Electron transport complex	C	Energy production and conversion	METABOLISM	316	99.1	Scaffold9	electron transport complex subunit D
gene1677	COG4656	Required for nitrogen fixation. May be part of a membrane complex functioning as an intermediate in the electron transport to nitrogenase (By similarity)	C	Energy production and conversion	METABOLISM	799	92.2	Scaffold9	electron transport complex subunit RsxC
gene1678	COG2878	Electron transport complex	C	Energy production and conversion	METABOLISM	193	99.5	Scaffold9	electron transport complex subunit B
gene1679	COG4657	Electron transport complex	C	Energy production and conversion	METABOLISM	150	99.3	Scaffold9	electron transport complex subunit A
gene1680	COG2200	Diguanylate cyclase phosphodiesterase	T	Signal transduction mechanisms	CELLULAR PROCESSES AND SIGNALING	634	93.2	Scaffold9	diguanylate cyclase
gene1965	COG2200	Diguanylate cyclase phosphodiesterase	T	Signal transduction mechanisms	CELLULAR PROCESSES AND SIGNALING	387	88.9	Scaffold10	EAL domain protein
gene1966	COG2200	Diguanylate cyclase phosphodiesterase	T	Signal transduction mechanisms	CELLULAR PROCESSES AND SIGNALING	106	68.9	Scaffold10	diguanylate phosphodiesterase
gene1692	COG0556	damaged site, the DNA wraps around one UvrB monomer. DNA wrap is dependent on ATP binding by UvrB and probably causes local melting of the DNA helix, facilitating insertion of UvrB beta-hairpin between the DNA strands. Then UvrB probes one DNA strand for the presence of a lesion. If a lesion is found the UvrA subunits dissociate and the UvrB-DNA preincision complex is formed. This complex is subs…	L	Replication, recombination and repair	INFORMATION STORAGE AND PROCESSING	649	99.5	Scaffold9	excinuclease ABC subunit B
gene1695	COG0603	Catalyzes the ATP-dependent conversion of 7-carboxy-7- deazaguanine (CDG) to 7-cyano-7-deazaguanine (preQ(0)) (By similarity)	S	Function unknown	POORLY CHARACTERIZED	239	98.3	Scaffold9	7-cyano-7-deazaguanine synthase
gene1697	COG0602	Catalyzes the conversion of 6-carboxy-5,6,7,8- tetrahydropterin (CPH4) to 7-carboxy-7-deazaguanine (CDG) (By similarity)	O	Posttranslational modification, protein turnover, chaperones	CELLULAR PROCESSES AND SIGNALING	222	98.2	Scaffold9	7-carboxy-7-deazaguanine synthase QueE
gene2806	COG0602	Catalyzes the conversion of 6-carboxy-5,6,7,8- tetrahydropterin (CPH4) to 7-carboxy-7-deazaguanine (CDG) (By similarity)	O	Posttranslational modification, protein turnover, chaperones	CELLULAR PROCESSES AND SIGNALING	113	95.6	Scaffold17	anaerobic ribonucleoside-triphosphate reductase activating protein
gene1702	ENOG410Y032	Ribosomal S4P (gammaproteobacterial)	S	Function unknown	POORLY CHARACTERIZED	130	96.2	Scaffold9	queD-like protein
gene1703	ENOG410XXNU	Protein of unknown function (DUF406)	S	Function unknown	POORLY CHARACTERIZED	73	90.4	Scaffold9	hypothetical protein
gene1705	COG3012	UPF0225 protein	S	Function unknown	POORLY CHARACTERIZED	116	95.7	Scaffold9	Y2159_SHESA RecName: Full=UPF0225 protein Shewana3_2159
gene1706	ENOG410YZQU	-	S	Function unknown	POORLY CHARACTERIZED	166	99.4	Scaffold9	hypothetical protein
gene1711	COG0469	Pyruvate kinase	G	Carbohydrate transport and metabolism	METABOLISM	479	99.8	Scaffold9	pyruvate kinase
gene1712	COG1737	Transcriptional regulator	K	Transcription	INFORMATION STORAGE AND PROCESSING	284	99.6	Scaffold9	transcriptional regulator HexR
gene1715	COG0364	Glucose-6-phosphate 1-dehydrogenase	G	Carbohydrate transport and metabolism	METABOLISM	464	99.8	Scaffold9	glucose-6-phosphate dehydrogenase
gene1716	COG0363	Catalyzes the reversible isomerization-deamination of glucosamine 6-phosphate (GlcN6P) to form fructose 6-phosphate (Fru6P) and ammonium ion (By similarity)	G	Carbohydrate transport and metabolism	METABOLISM	232	100	Scaffold9	6-phosphogluconolactonase
gene1718	COG0800	Aldolase	G	Carbohydrate transport and metabolism	METABOLISM	213	99.5	Scaffold9	ketohydroxyglutarate aldolase
gene1719	COG0232	deoxyguanosinetriphosphate triphosphohydrolase-like protein	F	Nucleotide transport and metabolism	METABOLISM	446	99.3	Scaffold9	deoxyguanosinetriphosphate triphosphohydrolase
gene1720	COG1896	Metal Dependent Phosphohydrolase	S	Function unknown	POORLY CHARACTERIZED	176	100	Scaffold9	5'-deoxynucleotidase
gene1722	COG0436	aminotransferase	E	Amino acid transport and metabolism	METABOLISM	404	99.8	Scaffold9	aminotransferase AlaT
gene1725	COG0231	Involved in peptide bond synthesis. Stimulates efficient translation and peptide-bond synthesis on native or reconstituted 70S ribosomes in vitro. Probably functions indirectly by altering the affinity of the ribosome for aminoacyl-tRNA, thus increasing their reactivity as acceptors for peptidyl transferase (By similarity)	J	Translation, ribosomal structure and biogenesis	INFORMATION STORAGE AND PROCESSING	186	100	Scaffold9	elongation factor P
gene1726	COG4394	conserved protein UCP015557	S	Function unknown	POORLY CHARACTERIZED	393	98.2	Scaffold9	hypothetical protein
gene1727	COG0716	Low-potential electron donor to a number of redox enzymes (By similarity)	C	Energy production and conversion	METABOLISM	175	100	Scaffold9	flavodoxin
gene2714	COG0716	Low-potential electron donor to a number of redox enzymes (By similarity)	C	Energy production and conversion	METABOLISM	154	100	Scaffold16	flavodoxin
gene3333	COG0716	Low-potential electron donor to a number of redox enzymes (By similarity)	C	Energy production and conversion	METABOLISM	146	98.6	Scaffold22	FMN-binding protein MioC
gene1728	ENOG4111U4K	LexA regulated protein	S	Function unknown	POORLY CHARACTERIZED	90	100	Scaffold9	LexA family transcriptional regulator
gene1729	ENOG41124UX	Protein of unknown function (DUF2788)	S	Function unknown	POORLY CHARACTERIZED	68	100	Scaffold9	membrane protein
gene1731	COG3057	Negative regulator of replication initiation, which contributes to regulation of DNA replication and ensures that replication initiation occurs exactly once per chromosome per cell cycle. Binds to pairs of hemimethylated GATC sequences in the oriC region, thus preventing assembly of replication proteins and re- initiation at newly replicated origins. Repression is relieved when the region becomes…	L	Replication, recombination and repair	INFORMATION STORAGE AND PROCESSING	183	93.4	Scaffold9	replication initiation regulator
gene1732	COG0033	phosphoglucomutase	G	Carbohydrate transport and metabolism	METABOLISM	534	98.7	Scaffold9	phosphoglucomutase, alpha-D-glucose phosphate-specific
gene1733	COG0225	Has an important function as a repair enzyme for proteins that have been inactivated by oxidation. Catalyzes the reversible oxidation-reduction of methionine sulfoxide in proteins to methionine (By similarity)	O	Posttranslational modification, protein turnover, chaperones	CELLULAR PROCESSES AND SIGNALING	159	99.4	Scaffold9	peptide-methionine (S)-S-oxide reductase
gene3404	COG0225	Has an important function as a repair enzyme for proteins that have been inactivated by oxidation. Catalyzes the reversible oxidation-reduction of methionine sulfoxide in proteins to methionine (By similarity)	O	Posttranslational modification, protein turnover, chaperones	CELLULAR PROCESSES AND SIGNALING	301	96.7	Scaffold23	peptide-methionine (S)-S-oxide reductase
gene1735	COG2988	Transforms N(2)-succinylglutamate into succinate and glutamate (By similarity)	E	Amino acid transport and metabolism	METABOLISM	344	98.8	Scaffold9	succinylglutamate desuccinylase
gene1736	COG1071	Dehydrogenase	C	Energy production and conversion	METABOLISM	376	99.5	Scaffold9	3-methyl-2-oxobutanoate dehydrogenase
gene1737	COG0022	Dehydrogenase, E1 component	C	Energy production and conversion	METABOLISM	320	99.7	Scaffold9	2-oxoisovalerate dehydrogenase subunit beta
gene1739	COG0379	Catalyzes the condensation of iminoaspartate with dihydroxyacetone phosphate to form quinolinate (By similarity)	H	Coenzyme transport and metabolism	METABOLISM	357	99.7	Scaffold9	quinolinate synthase
gene1740	COG2032	Destroys radicals which are normally produced within the cells and which are toxic to biological systems (By similarity)	P	Inorganic ion transport and metabolism	METABOLISM	170	98.2	Scaffold9	superoxide dismutase
gene1742	ENOG4111QU4	Protein of unknown function (DUF2989)	S	Function unknown	POORLY CHARACTERIZED	296	97.3	Scaffold9	hypothetical protein
gene1750	COG0391	Catalyzes the transfer of the 2-phospholactate moiety from lactyl (2) diphospho-(5')guanosine (LPPG) to 7,8-didemethyl- 8-hydroxy-5-deazariboflavin (FO) with the formation of the L- lactyl phosphodiester of 7,8-didemethyl-8-hydroxy-5- deazariboflavin (F420-0) and GMP (By similarity)	S	Function unknown	POORLY CHARACTERIZED	307	99.7	Scaffold9	hypothetical protein
gene1752	COG2992	BAX protein	S	Function unknown	POORLY CHARACTERIZED	269	99.3	Scaffold9	glucosaminidase
gene1753	ENOG4112AGY	Protein of unknown function (DUF2987)	S	Function unknown	POORLY CHARACTERIZED	207	97.1	Scaffold9	hypothetical protein
gene1754	COG0037	Ligates lysine onto the cytidine present at position 34 of the AUA codon-specific tRNA(Ile) that contains the anticodon CAU, in an ATP-dependent manner. Cytidine is converted to lysidine, thus changing the amino acid specificity of the tRNA from methionine to isoleucine (By similarity)	D	Cell cycle control, cell division, chromosome partitioning	CELLULAR PROCESSES AND SIGNALING	322	99.7	Scaffold9	tRNA 2-thiocytidine(32) synthetase TtcA
gene2738	COG0037	Ligates lysine onto the cytidine present at position 34 of the AUA codon-specific tRNA(Ile) that contains the anticodon CAU, in an ATP-dependent manner. Cytidine is converted to lysidine, thus changing the amino acid specificity of the tRNA from methionine to isoleucine (By similarity)	D	Cell cycle control, cell division, chromosome partitioning	CELLULAR PROCESSES AND SIGNALING	465	94.4	Scaffold16	tRNA(Ile)-lysidine synthase
gene1756	COG0664	transcriptional regulator, crp fnr family	T	Signal transduction mechanisms	CELLULAR PROCESSES AND SIGNALING	226	98.7	Scaffold9	fumarate/nitrate reduction transcriptional regulator
gene3640	COG0664	transcriptional regulator, crp fnr family	T	Signal transduction mechanisms	CELLULAR PROCESSES AND SIGNALING	202	91.6	Scaffold26	cyclic nucleotide-binding protein
gene4070	COG0664	transcriptional regulator, crp fnr family	T	Signal transduction mechanisms	CELLULAR PROCESSES AND SIGNALING	199	99.5	Scaffold35	transcriptional regulator Crp
gene1757	COG2836	Membrane	S	Function unknown	POORLY CHARACTERIZED	230	98.7	Scaffold9	cytochrome biogenesis protein
gene1758	COG3197	cytochrome oxidase maturation protein cbb3-type	P	Inorganic ion transport and metabolism	METABOLISM	66	90.9	Scaffold9	cytochrome oxidase maturation protein Cbb3
gene1760	COG3198	Membrane	S	Function unknown	POORLY CHARACTERIZED	159	98.1	Scaffold9	hypothetical protein
gene1761	COG2010	cytochrome c	C	Energy production and conversion	METABOLISM	283	100	Scaffold9	cytochrome CBB3
gene3503	COG2010	cytochrome c	C	Energy production and conversion	METABOLISM	488	97.3	Scaffold24	cytochrome B559 subunit beta
gene1762	ENOG410XUKB	cytochrome C oxidase	C	Energy production and conversion	METABOLISM	58	100	Scaffold9	cytochrome oxidase
gene1763	COG2993	cytochrome C oxidase	C	Energy production and conversion	METABOLISM	208	100	Scaffold9	peptidase S41
gene1764	COG3278	cytochrome C oxidase, cbb3-type, subunit i	C	Energy production and conversion	METABOLISM	478	99.8	Scaffold9	cytochrome c oxidase, cbb3-type subunit I
gene1765	ENOG410XWAU	Periplasmic Protein	S	Function unknown	POORLY CHARACTERIZED	135	97	Scaffold9	hypothetical protein
gene1769	ENOG410XS56	integrase family	L	Replication, recombination and repair	INFORMATION STORAGE AND PROCESSING	409	95.6	Scaffold9	integrase
gene1770	COG3386	SMP-30 gluconolaconase LRE domain protein	G	Carbohydrate transport and metabolism	METABOLISM	296	97	Scaffold9	gluconolaconase
gene1771	ENOG410Y31Z	EamA-like transporter family	S	Function unknown	POORLY CHARACTERIZED	270	98.9	Scaffold9	membrane protein
gene1772	COG3507	hydrolase family 43	G	Carbohydrate transport and metabolism	METABOLISM	1082	95.8	Scaffold9	glycoside hydrolase
gene1778	COG3507	hydrolase family 43	G	Carbohydrate transport and metabolism	METABOLISM	338	99.1	Scaffold9	arabinan endo-1,5-alpha-L-arabinosidase
gene1773	ENOG410XSDY	tonB-dependent Receptor	P	Inorganic ion transport and metabolism	METABOLISM	945	95.6	Scaffold9	TonB-dependent receptor
gene3759	ENOG410XSDY	tonB-dependent Receptor	P	Inorganic ion transport and metabolism	METABOLISM	951	99.7	Scaffold29	ligand-gated channel protein
gene1775	ENOG4111NCW	permease	S	Function unknown	POORLY CHARACTERIZED	251	96.4	Scaffold9	permease
gene1777	COG3940	Alpha-N-arabinofuranosidase	G	Carbohydrate transport and metabolism	METABOLISM	612	98.5	Scaffold9	alpha-N-arabinofuranosidase
gene1784	COG3940	Alpha-N-arabinofuranosidase	G	Carbohydrate transport and metabolism	METABOLISM	316	96.8	Scaffold9	alpha-N-arabinofuranosidase
gene1785	COG3940	Alpha-N-arabinofuranosidase	G	Carbohydrate transport and metabolism	METABOLISM	346	96.2	Scaffold9	alpha-N-arabinofuranosidase
gene1779	COG2211	symporter activity	G	Carbohydrate transport and metabolism	METABOLISM	463	97.6	Scaffold9	MFS transporter
gene1780	COG3533	Secreted protein	S	Function unknown	POORLY CHARACTERIZED	740	96.6	Scaffold9	glycosyl hydrolase
gene1786	ENOG410XR1U	ABC transporter (permease)	G	Carbohydrate transport and metabolism	METABOLISM	320	99.4	Scaffold9	sugar ABC transporter permease YjfF
gene1787	ENOG410XPE9	(ABC) transporter	S	Function unknown	POORLY CHARACTERIZED	370	98.4	Scaffold9	sugar ABC transporter permease
gene1788	COG1129	(ABC) transporter	P	Inorganic ion transport and metabolism	METABOLISM	499	99.2	Scaffold9	sugar ABC transporter ATP-binding protein
gene1789	ENOG410XPC7	Periplasmic binding protein LacI transcriptional regulator	G	Carbohydrate transport and metabolism	METABOLISM	289	98.3	Scaffold9	sugar ABC transporter substrate-binding protein
gene1790	COG2017	converts alpha-aldose to the beta-anomer. It is active on D-glucose, L-arabinose, D-xylose, D-galactose, maltose and lactose (By similarity)	G	Carbohydrate transport and metabolism	METABOLISM	351	98	Scaffold9	galactose mutarotase
gene3668	COG2017	converts alpha-aldose to the beta-anomer. It is active on D-glucose, L-arabinose, D-xylose, D-galactose, maltose and lactose (By similarity)	G	Carbohydrate transport and metabolism	METABOLISM	343	96.8	Scaffold27	galactose mutarotase
gene1791	ENOG410XRVJ	Short-chain dehydrogenase reductase Sdr	S	Function unknown	POORLY CHARACTERIZED	256	98.8	Scaffold9	3-oxoacyl-ACP reductase
gene1794	ENOG410XPHB	hydrolase family 43	G	Carbohydrate transport and metabolism	METABOLISM	277	96.8	Scaffold9	glycoside hydrolase
gene1796	COG0637	HAD-superfamily hydrolase subfamily IA variant 3	S	Function unknown	POORLY CHARACTERIZED	191	99.5	Scaffold9	beta-phosphoglucomutase
gene4002	COG0637	HAD-superfamily hydrolase subfamily IA variant 3	S	Function unknown	POORLY CHARACTERIZED	206	92.2	Scaffold33	2-deoxyglucose-6-phosphatase
gene1797	COG2160	Catalyzes the conversion of L-arabinose to L-ribulose (By similarity)	G	Carbohydrate transport and metabolism	METABOLISM	500	99.6	Scaffold9	L-arabinose isomerase
gene1798	COG0235	Class II aldolase adducin	G	Carbohydrate transport and metabolism	METABOLISM	231	99.6	Scaffold9	L-ribulose-5-phosphate 4-epimerase
gene1799	COG1069	ribulokinase	G	Carbohydrate transport and metabolism	METABOLISM	557	97.3	Scaffold9	ribulokinase
gene1800	ENOG410Y8VU	-	S	Function unknown	POORLY CHARACTERIZED	176	87.5	Scaffold9	hypothetical protein
gene1802	ENOG410XPCY	transmembrane transport	P	Inorganic ion transport and metabolism	METABOLISM	399	97.7	Scaffold9	Bcr/CflA family drug resistance efflux transporter
gene1803	ENOG410XT26	Transcriptional regulator	K	Transcription	INFORMATION STORAGE AND PROCESSING	320	95.6	Scaffold9	transcriptional regulator, LysR family
gene1804	COG0670	Membrane	S	Function unknown	POORLY CHARACTERIZED	219	99.5	Scaffold9	integral membrane interacting protein
gene1805	COG1553	Part of a sulfur-relay system required for 2-thiolation of 5-methylaminomethyl-2-thiouridine (mnm(5)s(2)U) at tRNA wobble positions. Accepts sulfur from TusA and transfers it in turn to TusE (By similarity)	P	Inorganic ion transport and metabolism	METABOLISM	130	99.2	Scaffold9	DsrE family protein
gene2534	COG1553	Part of a sulfur-relay system required for 2-thiolation of 5-methylaminomethyl-2-thiouridine (mnm(5)s(2)U) at tRNA wobble positions. Accepts sulfur from TusA and transfers it in turn to TusE (By similarity)	P	Inorganic ion transport and metabolism	METABOLISM	119	100	Scaffold14	hypothetical protein
gene1806	COG2923	tRNA processing	P	Inorganic ion transport and metabolism	METABOLISM	118	99.2	Scaffold9	tRNA 2-thiouridine(34) synthase TusC
gene1807	ENOG410XVHW	sulfur relay protein TusB DsrH	S	Function unknown	POORLY CHARACTERIZED	93	98.9	Scaffold9	DsrH family protein
gene1808	COG2920	Part of a sulfur-relay system (By similarity)	P	Inorganic ion transport and metabolism	METABOLISM	112	98.2	Scaffold9	sulfur transfer protein TusE
gene1810	COG0172	Catalyzes the attachment of serine to tRNA(Ser). Is also able to aminoacylate tRNA(Sec) with serine, to form the misacylated tRNA L-seryl-tRNA(Sec), which will be further converted into selenocysteinyl-tRNA(Sec) (By similarity)	J	Translation, ribosomal structure and biogenesis	INFORMATION STORAGE AND PROCESSING	428	99.8	Scaffold9	serine--tRNA ligase
gene1811	COG0239	inorganic anion transmembrane transporter activity	D	Cell cycle control, cell division, chromosome partitioning	CELLULAR PROCESSES AND SIGNALING	124	99.2	Scaffold9	chromosome condensation protein CcrB
gene1812	COG2256	Recombination factor protein RarA	L	Replication, recombination and repair	INFORMATION STORAGE AND PROCESSING	443	98.9	Scaffold9	recombinase RarA
gene1813	COG2834	Participates in the translocation of lipoproteins from the inner membrane to the outer membrane. Only forms a complex with a lipoprotein if the residue after the N-terminal Cys is not an aspartate (The Asp acts as a targeting signal to indicate that the lipoprotein should stay in the inner membrane) (By similarity)	M	Cell wall/membrane/envelope biogenesis	CELLULAR PROCESSES AND SIGNALING	187	95.2	Scaffold9	outer membrane lipoprotein carrier protein LolA
gene1814	COG1674	cell division protein FtsK	D	Cell cycle control, cell division, chromosome partitioning	CELLULAR PROCESSES AND SIGNALING	886	98.5	Scaffold9	DNA translocase FtsK
gene1815	COG1522	transcriptional regulator AsnC family	K	Transcription	INFORMATION STORAGE AND PROCESSING	168	100	Scaffold9	AsnC family transcriptional regulator
gene1943	COG1522	transcriptional regulator AsnC family	K	Transcription	INFORMATION STORAGE AND PROCESSING	153	100	Scaffold10	transcriptional regulator AsnC
gene3468	COG1522	transcriptional regulator AsnC family	K	Transcription	INFORMATION STORAGE AND PROCESSING	158	99.4	Scaffold24	transcriptional regulator, AsnC family
gene1816	COG0686	alanine dehydrogenase	E	Amino acid transport and metabolism	METABOLISM	371	99.7	Scaffold9	alanine dehydrogenase
gene1817	COG0492	thioredoxin reductase	O	Posttranslational modification, protein turnover, chaperones	CELLULAR PROCESSES AND SIGNALING	317	99.7	Scaffold9	thioredoxin-disulfide reductase
gene1819	COG0292	Binds directly to 23S ribosomal RNA and is necessary for the in vitro assembly process of the 50S ribosomal subunit. It is not involved in the protein synthesizing functions of that subunit (By similarity)	J	Translation, ribosomal structure and biogenesis	INFORMATION STORAGE AND PROCESSING	118	100	Scaffold9	50S ribosomal protein L20
gene1820	COG0291	50s ribosomal protein L35	J	Translation, ribosomal structure and biogenesis	INFORMATION STORAGE AND PROCESSING	61	100	Scaffold9	50S ribosomal protein L35
gene1821	COG0290	IF-3 binds to the 30S ribosomal subunit and shifts the equilibrum between 70S ribosomes and their 50S and 30S subunits in favor of the free subunits, thus enhancing the availability of 30S subunits on which protein synthesis initiation begins (By similarity)	J	Translation, ribosomal structure and biogenesis	INFORMATION STORAGE AND PROCESSING	134	99.3	Scaffold9	translation initiation factor IF-3
gene1822	COG0441	threonine-tRNA ligase activity	J	Translation, ribosomal structure and biogenesis	INFORMATION STORAGE AND PROCESSING	642	100	Scaffold9	threonine--tRNA ligase
gene1824	ENOG41124KN	-	S	Function unknown	POORLY CHARACTERIZED	63	100	Scaffold9	CPXCG motif-containing cysteine-rich protein
gene1831	ENOG4111U95	-	S	Function unknown	POORLY CHARACTERIZED	96	67.7	Scaffold9	hypothetical protein
gene1837	ENOG410ZEJI	-	S	Function unknown	POORLY CHARACTERIZED	206	23.3	Scaffold9	hypothetical protein
gene1839	COG4930	atp-dependent	O	Posttranslational modification, protein turnover, chaperones	CELLULAR PROCESSES AND SIGNALING	433	85.5	Scaffold9	ATP-dependent Lon protease
[truncated: 1,647 more rows]
