# Supplementary material for: Improved utilization of soybean meal through fermentation with commensal Shewanella sp. MR-7 in turbot (Scophthalmus maximus L.)
Source: Microb Cell Fact. 2019 Dec 16;18:214. doi: 10.1186/s12934-019-1265-z (PMC6913000; doi:10.1186/s12934-019-1265-z)
Supplement: Supplementary file 3 — Additional file 3: Table S3. KEGG pathway of Shewanella sp. MR-7. [file 12934_2019_1265_MOESM3_ESM.xlsx]

## Sheet: Sheet1
Table S3 KEGG pathway of Shewanella sp. MR-7
Gene ID	Gene	KO	Definition	Pathway	Enzyme	Module	Hyperlink	Identity(%)	Align_len	Level1	Level2	Level3	Location	Gene Description
gene0009	iorB	K07303	isoquinoline 1-oxidoreductase subunit beta [EC:1.3.99.16]	-	1.3.99.16	-	http://www.genome.jp/dbget-bin/www_bget?ko:K07303	98.4	748	-	-	-	Scaffold1	xanthine dehydrogenase
gene0010	iorA	K07302	isoquinoline 1-oxidoreductase subunit alpha [EC:1.3.99.16]	-	1.3.99.16	-	http://www.genome.jp/dbget-bin/www_bget?ko:K07302	100	150	-	-	-	Scaffold1	(2Fe-2S)-binding protein
gene0017	topB	K03169	DNA topoisomerase III [EC:5.99.1.2]	-	5.99.1.2	-	http://www.genome.jp/dbget-bin/www_bget?ko:K03169	98.5	712	-	-	-	Scaffold1	DNA topoisomerase III
gene0019	-	K03310	alanine or glycine:cation symporter, AGCS family	-	-	-	http://www.genome.jp/dbget-bin/www_bget?ko:K03310	100	495	-	-	-	Scaffold1	sodium:alanine symporter
gene0020	purF	K00764	amidophosphoribosyltransferase [EC:2.4.2.14]	ko00230;ko00250	2.4.2.14	M00048	http://www.genome.jp/dbget-bin/www_bget?ko:K00764	100	504	Metabolism;Metabolism	Nucleotide metabolism;Amino acid metabolism	Purine metabolism;Alanine, aspartate and glutamate metabolism	Scaffold1	amidophosphoribosyltransferase
gene0021	cvpA	K03558	membrane protein required for colicin V production	-	-	-	http://www.genome.jp/dbget-bin/www_bget?ko:K03558	100	162	-	-	-	Scaffold1	bacteriocin production protein
gene0022	dedD	K03749	DedD protein	-	-	-	http://www.genome.jp/dbget-bin/www_bget?ko:K03749	98.4	252	-	-	-	Scaffold1	sporulation protein
gene0023	folC	K11754	dihydrofolate synthase / folylpolyglutamate synthase [EC:6.3.2.12 6.3.2.17]	ko00790	6.3.2.12;6.3.2.17	M00126	http://www.genome.jp/dbget-bin/www_bget?ko:K11754	99.3	432	Metabolism	Metabolism of cofactors and vitamins	Folate biosynthesis	Scaffold1	bifunctional folylpolyglutamate synthase/dihydrofolate synthase
gene0024	truA	K06173	tRNA pseudouridine38-40 synthase [EC:5.4.99.12]	-	5.4.99.12	-	http://www.genome.jp/dbget-bin/www_bget?ko:K06173	100	261	-	-	-	Scaffold1	tRNA pseudouridine(38,39,40) synthase TruA
gene0025	fimV	K08086	pilus assembly protein FimV	-	-	-	http://www.genome.jp/dbget-bin/www_bget?ko:K08086	96.9	1116	-	-	-	Scaffold1	pilus assembly protein FimV
gene0026	asd	K00133	aspartate-semialdehyde dehydrogenase [EC:1.2.1.11]	ko00260;ko00261;ko00270;ko00300;ko01210;ko01230	1.2.1.11	M00016	http://www.genome.jp/dbget-bin/www_bget?ko:K00133	99.7	338	Metabolism;Metabolism;Metabolism;Metabolism;Metabolism;Metabolism	Amino acid metabolism;Biosynthesis of other secondary metabolites;Amino acid metabolism;Amino acid metabolism;Global and overview maps;Global and overview maps	Glycine, serine and threonine metabolism;Monobactam biosynthesis;Cysteine and methionine metabolism;Lysine biosynthesis;2-Oxocarboxylic acid metabolism;Biosynthesis of amino acids	Scaffold1	aspartate-semialdehyde dehydrogenase
gene0027	pdxB	K03473	erythronate-4-phosphate dehydrogenase [EC:1.1.1.290]	ko00750	1.1.1.290	M00124	http://www.genome.jp/dbget-bin/www_bget?ko:K03473	97.3	376	Metabolism	Metabolism of cofactors and vitamins	Vitamin B6 metabolism	Scaffold1	erythronate-4-phosphate dehydrogenase
gene0028	fabB	K00647	3-oxoacyl-[acyl-carrier-protein] synthase I [EC:2.3.1.41]	ko00061;ko00780;ko01212	2.3.1.41	M00083	http://www.genome.jp/dbget-bin/www_bget?ko:K00647	99.5	408	Metabolism;Metabolism;Metabolism	Lipid metabolism;Metabolism of cofactors and vitamins;Global and overview maps	Fatty acid biosynthesis;Biotin metabolism;Fatty acid metabolism	Scaffold1	3-oxoacyl-acyl-carrier-protein synthase I
gene0029	mnmC	K15461	tRNA 5-methylaminomethyl-2-thiouridine biosynthesis bifunctional protein [EC:2.1.1.61 1.5.-.-]	-	2.1.1.61	-	http://www.genome.jp/dbget-bin/www_bget?ko:K15461	95.6	642	-	-	-	Scaffold1	FAD dependent oxidoreductase
gene0033	hcaT	K05820	MFS transporter, PPP family, 3-phenylpropionic acid transporter	-	-	-	http://www.genome.jp/dbget-bin/www_bget?ko:K05820	99.2	362	-	-	-	Scaffold1	MFS transporter
gene0034	aroC	K01736	chorismate synthase [EC:4.2.3.5]	ko00400;ko01230	4.2.3.5	M00022	http://www.genome.jp/dbget-bin/www_bget?ko:K01736	99.5	364	Metabolism;Metabolism	Amino acid metabolism;Global and overview maps	Phenylalanine, tyrosine and tryptophan biosynthesis;Biosynthesis of amino acids	Scaffold1	chorismate synthase
gene0035	prmB	K07320	ribosomal protein L3 glutamine methyltransferase [EC:2.1.1.298]	-	2.1.1.298	-	http://www.genome.jp/dbget-bin/www_bget?ko:K07320	100	314	-	-	-	Scaffold1	ribosomal protein L3 N(5)-glutamine methyltransferase
gene0037	sixA	K08296	phosphohistidine phosphatase [EC:3.1.3.-]	-	-	-	http://www.genome.jp/dbget-bin/www_bget?ko:K08296	100	156	-	-	-	Scaffold1	phosphohistidine phosphatase SixA
gene0043	fadJ	K01782	3-hydroxyacyl-CoA dehydrogenase / enoyl-CoA hydratase / 3-hydroxybutyryl-CoA epimerase [EC:1.1.1.35 4.2.1.17 5.1.2.3]	ko00071;ko00280;ko00281;ko00310;ko00362;ko00380;ko00410;ko00640;ko00650;ko00903;ko00930;ko01040;ko01200;ko01212	1.1.1.35;4.2.1.17;5.1.2.3	M00032	http://www.genome.jp/dbget-bin/www_bget?ko:K01782	99.2	709	Metabolism;Metabolism;Metabolism;Metabolism;Metabolism;Metabolism;Metabolism;Metabolism;Metabolism;Metabolism;Metabolism;Metabolism;Metabolism;Metabolism	Lipid metabolism;Amino acid metabolism;Metabolism of terpenoids and polyketides;Amino acid metabolism;Xenobiotics biodegradation and metabolism;Amino acid metabolism;Metabolism of other amino acids;Carbohydrate metabolism;Carbohydrate metabolism;Metabolism of terpenoids and polyketides;Xenobiotics biodegradation and metabolism;Lipid metabolism;Global and overview maps;Global and overview maps	Fatty acid degradation;Valine, leucine and isoleucine degradation;Geraniol degradation;Lysine degradation;Benzoate degradation;Tryptophan metabolism;beta-Alanine metabolism;Propanoate metabolism;Butanoate metabolism;Limonene and pinene degradation;Caprolactam degradation;Biosynthesis of unsaturated fatty acids;Carbon metabolism;Fatty acid metabolism	Scaffold1	fatty acid oxidation complex subunit alpha
gene0044	fadA	K00632	acetyl-CoA acyltransferase [EC:2.3.1.16]	ko00071;ko00280;ko00281;ko00362;ko00592;ko00642;ko01212	2.3.1.16	M00087	http://www.genome.jp/dbget-bin/www_bget?ko:K00632	99.3	436	Metabolism;Metabolism;Metabolism;Metabolism;Metabolism;Metabolism;Metabolism	Lipid metabolism;Amino acid metabolism;Metabolism of terpenoids and polyketides;Xenobiotics biodegradation and metabolism;Lipid metabolism;Xenobiotics biodegradation and metabolism;Global and overview maps	Fatty acid degradation;Valine, leucine and isoleucine degradation;Geraniol degradation;Benzoate degradation;alpha-Linolenic acid metabolism;Ethylbenzene degradation;Fatty acid metabolism	Scaffold1	3-ketoacyl-CoA thiolase
gene0045	moxR	K03924	MoxR-like ATPase [EC:3.6.3.-]	-	-	-	http://www.genome.jp/dbget-bin/www_bget?ko:K03924	99.7	296	-	-	-	Scaffold1	ATPase AAA
gene0048	yfbK	K07114	Ca-activated chloride channel homolog	-	-	-	http://www.genome.jp/dbget-bin/www_bget?ko:K07114	98.8	338	-	-	-	Scaffold1	VWA domain-containing protein
gene0050	yfbK	K07114	Ca-activated chloride channel homolog	-	-	-	http://www.genome.jp/dbget-bin/www_bget?ko:K07114	96.9	622	-	-	-	Scaffold1	hypothetical protein
gene0052	rpoE	K03088	RNA polymerase sigma-70 factor, ECF subfamily	-	-	-	http://www.genome.jp/dbget-bin/www_bget?ko:K03088	98.8	170	-	-	-	Scaffold1	RNA polymerase sigma factor
gene0054	putP	K11928	sodium/proline symporter	-	-	-	http://www.genome.jp/dbget-bin/www_bget?ko:K11928	99.6	483	-	-	-	Scaffold1	sodium:proline symporter
gene0057	-	K09797	uncharacterized protein	-	-	-	http://www.genome.jp/dbget-bin/www_bget?ko:K09797	100	238	-	-	-	Scaffold1	hypothetical protein
gene0063	-	K14645	serine protease [EC:3.4.21.-]	ko02024	-	-	http://www.genome.jp/dbget-bin/www_bget?ko:K14645	99.6	769	Cellular Processes	Cellular community - prokaryotes	Quorum sensing	Scaffold1	peptidase S8
gene0065	-	K02304	precorrin-2 dehydrogenase / sirohydrochlorin ferrochelatase [EC:1.3.1.76 4.99.1.4]	ko00860	1.3.1.76;4.99.1.4	M00121	http://www.genome.jp/dbget-bin/www_bget?ko:K02304	99	303	Metabolism	Metabolism of cofactors and vitamins	Porphyrin and chlorophyll metabolism	Scaffold1	siroheme synthase
gene0069	secF	K03074	preprotein translocase subunit SecF	ko03060;ko03070	-	M00335	http://www.genome.jp/dbget-bin/www_bget?ko:K03074	98.7	315	Genetic Information Processing;Environmental Information Processing	Folding, sorting and degradation;Membrane transport	Protein export;Bacterial secretion system	Scaffold1	preprotein translocase subunit SecF
gene0070	secD	K03072	preprotein translocase subunit SecD	ko03060;ko03070	-	M00335	http://www.genome.jp/dbget-bin/www_bget?ko:K03072	99.8	616	Genetic Information Processing;Environmental Information Processing	Folding, sorting and degradation;Membrane transport	Protein export;Bacterial secretion system	Scaffold1	preprotein translocase subunit SecD
gene0071	yajC	K03210	preprotein translocase subunit YajC	ko02024;ko03060;ko03070	-	M00335	http://www.genome.jp/dbget-bin/www_bget?ko:K03210	100	91	Cellular Processes;Genetic Information Processing;Environmental Information Processing	Cellular community - prokaryotes;Folding, sorting and degradation;Membrane transport	Quorum sensing;Protein export;Bacterial secretion system	Scaffold1	protein translocase subunit yajC
gene0072	tgt	K00773	queuine tRNA-ribosyltransferase [EC:2.4.2.29]	-	2.4.2.29	-	http://www.genome.jp/dbget-bin/www_bget?ko:K00773	99.7	374	-	-	-	Scaffold1	tRNA guanosine(34) transglycosylase Tgt
gene0073	queA	K07568	S-adenosylmethionine:tRNA ribosyltransferase-isomerase [EC:2.4.99.17]	-	2.4.99.17	-	http://www.genome.jp/dbget-bin/www_bget?ko:K07568	99.4	345	-	-	-	Scaffold1	tRNA preQ1(34) S-adenosylmethionine ribosyltransferase-isomerase QueA
gene0077	rluA	K06177	tRNA pseudouridine32 synthase / 23S rRNA pseudouridine746 synthase [EC:5.4.99.28 5.4.99.29]	-	5.4.99.28;5.4.99.29	-	http://www.genome.jp/dbget-bin/www_bget?ko:K06177	98.8	171	-	-	-	Scaffold1	RNA pseudouridine synthase
gene0081	sstT	K07862	serine/threonine transporter	-	-	-	http://www.genome.jp/dbget-bin/www_bget?ko:K07862	100	408	-	-	-	Scaffold1	serine/threonine transporter SstT
gene0082	cheV	K03415	two-component system, chemotaxis family, response regulator CheV	ko02020;ko02030	-	M00506	http://www.genome.jp/dbget-bin/www_bget?ko:K03415	100	299	Environmental Information Processing;Cellular Processes	Signal transduction;Cell motility	Two-component system;Bacterial chemotaxis	Scaffold1	chemotaxis protein CheW
gene0083	clsC	K06132	cardiolipin synthase C [EC:2.7.8.-]	ko00564	-	-	http://www.genome.jp/dbget-bin/www_bget?ko:K06132	99.8	491	Metabolism	Lipid metabolism	Glycerophospholipid metabolism	Scaffold1	phospholipase D family protein
gene0086	ogt	K00567	methylated-DNA-[protein]-cysteine S-methyltransferase [EC:2.1.1.63]	-	2.1.1.63	-	http://www.genome.jp/dbget-bin/www_bget?ko:K00567	100	188	-	-	-	Scaffold1	methylated-DNA--protein-cysteine methyltransferase
gene0087	ada-alkA	K13529	AraC family transcriptional regulator, regulatory protein of adaptative response / DNA-3-methyladenine glycosylase II [EC:3.2.2.21]	ko03410	3.2.2.21	-	http://www.genome.jp/dbget-bin/www_bget?ko:K13529	98.7	542	Genetic Information Processing	Replication and repair	Base excision repair	Scaffold1	alcohol dehydrogenase
gene0088	vcaM	K18893	ATP-binding cassette, subfamily B, multidrug efflux pump	ko02010	-	-	http://www.genome.jp/dbget-bin/www_bget?ko:K18893	100	609	Environmental Information Processing	Membrane transport	ABC transporters	Scaffold1	multidrug ABC transporter ATP-binding protein
gene0101	gltX	K01885	glutamyl-tRNA synthetase [EC:6.1.1.17]	ko00860;ko00970	6.1.1.17	M00121	http://www.genome.jp/dbget-bin/www_bget?ko:K01885	100	469	Metabolism;Genetic Information Processing	Metabolism of cofactors and vitamins;Translation	Porphyrin and chlorophyll metabolism;Aminoacyl-tRNA biosynthesis	Scaffold1	glutamate--tRNA ligase
gene0112	dctP	K11688	C4-dicarboxylate-binding protein DctP	ko02020	-	-	http://www.genome.jp/dbget-bin/www_bget?ko:K11688	99.7	340	Environmental Information Processing	Signal transduction	Two-component system	Scaffold1	C4-dicarboxylate ABC transporter
gene0113	dctQ	K11689	C4-dicarboxylate transporter, DctQ subunit	ko02020	-	-	http://www.genome.jp/dbget-bin/www_bget?ko:K11689	99.5	214	Environmental Information Processing	Signal transduction	Two-component system	Scaffold1	C4-dicarboxylate ABC transporter permease
gene0114	dctM	K11690	C4-dicarboxylate transporter, DctM subunit	ko02020	-	-	http://www.genome.jp/dbget-bin/www_bget?ko:K11690	99.8	465	Environmental Information Processing	Signal transduction	Two-component system	Scaffold1	C4-dicarboxylate ABC transporter permease
gene0115	dctB	K10125	two-component system, NtrC family, C4-dicarboxylate transport sensor histidine kinase DctB [EC:2.7.13.3]	ko02020	2.7.13.3	M00504	http://www.genome.jp/dbget-bin/www_bget?ko:K10125	99.8	603	Environmental Information Processing	Signal transduction	Two-component system	Scaffold1	two-component sensor histidine kinase
gene0116	dctD	K10126	two-component system, NtrC family, C4-dicarboxylate transport response regulator DctD	ko02020	-	M00504	http://www.genome.jp/dbget-bin/www_bget?ko:K10126	99.8	459	Environmental Information Processing	Signal transduction	Two-component system	Scaffold1	sigma-54-dependent Fis family transcriptional regulator
gene0119	tdk	K00857	thymidine kinase [EC:2.7.1.21]	ko00240;ko00983	2.7.1.21	-	http://www.genome.jp/dbget-bin/www_bget?ko:K00857	99.5	189	Metabolism;Metabolism	Nucleotide metabolism;Xenobiotics biodegradation and metabolism	Pyrimidine metabolism;Drug metabolism - other enzymes	Scaffold1	thymidine kinase
gene0121	dcp	K01284	peptidyl-dipeptidase Dcp [EC:3.4.15.5]	-	3.4.15.5	-	http://www.genome.jp/dbget-bin/www_bget?ko:K01284	99.2	716	-	-	-	Scaffold1	dipeptidyl carboxypeptidase II
gene0123	fixB	K03522	electron transfer flavoprotein alpha subunit	-	-	-	http://www.genome.jp/dbget-bin/www_bget?ko:K03522	99.7	308	-	-	-	Scaffold1	electron transfer flavoprotein subunit beta
gene0124	fixA	K03521	electron transfer flavoprotein beta subunit	-	-	-	http://www.genome.jp/dbget-bin/www_bget?ko:K03521	100	249	-	-	-	Scaffold1	electron transfer flavoprotein subunit beta
gene0125	hns	K03746	DNA-binding protein H-NS	-	-	-	http://www.genome.jp/dbget-bin/www_bget?ko:K03746	100	130	-	-	-	Scaffold1	histone
gene0132	proS	K01881	prolyl-tRNA synthetase [EC:6.1.1.15]	ko00970	6.1.1.15	M00359	http://www.genome.jp/dbget-bin/www_bget?ko:K01881	99.6	570	Genetic Information Processing	Translation	Aminoacyl-tRNA biosynthesis	Scaffold1	proline--tRNA ligase
gene0133	-	K07001	NTE family protein	-	-	-	http://www.genome.jp/dbget-bin/www_bget?ko:K07001	100	374	-	-	-	Scaffold1	patatin
gene0138	rfbC	K01790	dTDP-4-dehydrorhamnose 3,5-epimerase [EC:5.1.3.13]	ko00521;ko00523	5.1.3.13	M00793	http://www.genome.jp/dbget-bin/www_bget?ko:K01790	99.2	131	Metabolism;Metabolism	Biosynthesis of other secondary metabolites;Metabolism of terpenoids and polyketides	Streptomycin biosynthesis;Polyketide sugar unit biosynthesis	Scaffold1	dTDP-4-dehydrorhamnose 3,5-epimerase
gene0139	rfbA	K00973	glucose-1-phosphate thymidylyltransferase [EC:2.7.7.24]	ko00521;ko00523;ko00525	2.7.7.24	M00793	http://www.genome.jp/dbget-bin/www_bget?ko:K00973	99	312	Metabolism;Metabolism;Metabolism	Biosynthesis of other secondary metabolites;Metabolism of terpenoids and polyketides;Biosynthesis of other secondary metabolites	Streptomycin biosynthesis;Polyketide sugar unit biosynthesis;Acarbose and validamycin biosynthesis	Scaffold1	Glucose-1-phosphate thymidylyltransferase
gene0143	-	K09975	uncharacterized protein	-	-	-	http://www.genome.jp/dbget-bin/www_bget?ko:K09975	98.1	216	-	-	-	Scaffold1	hypothetical protein
gene0145	rfbB	K01710	dTDP-glucose 4,6-dehydratase [EC:4.2.1.46]	ko00521;ko00523;ko00525;ko01055	4.2.1.46	M00793	http://www.genome.jp/dbget-bin/www_bget?ko:K01710	96.2	339	Metabolism;Metabolism;Metabolism;Metabolism	Biosynthesis of other secondary metabolites;Metabolism of terpenoids and polyketides;Biosynthesis of other secondary metabolites;Metabolism of terpenoids and polyketides	Streptomycin biosynthesis;Polyketide sugar unit biosynthesis;Acarbose and validamycin biosynthesis;Biosynthesis of vancomycin group antibiotics	Scaffold1	dTDP-glucose 4,6-dehydratase
gene0146	glmM	K03431	phosphoglucosamine mutase [EC:5.4.2.10]	ko00520	5.4.2.10	-	http://www.genome.jp/dbget-bin/www_bget?ko:K03431	96.5	425	Metabolism	Carbohydrate metabolism	Amino sugar and nucleotide sugar metabolism	Scaffold1	phosphoglucosamine mutase
gene0149	paaH	K00074	3-hydroxybutyryl-CoA dehydrogenase [EC:1.1.1.157]	ko00360;ko00362;ko00650	1.1.1.157	-	http://www.genome.jp/dbget-bin/www_bget?ko:K00074	54.4	281	Metabolism;Metabolism;Metabolism	Amino acid metabolism;Xenobiotics biodegradation and metabolism;Carbohydrate metabolism	Phenylalanine metabolism;Benzoate degradation;Butanoate metabolism	Scaffold1	3-hydroxybutyryl-CoA dehydrogenase
gene0153	wecB	K01791	UDP-N-acetylglucosamine 2-epimerase (non-hydrolysing) [EC:5.1.3.14]	ko00520;ko05111	5.1.3.14	M00362	http://www.genome.jp/dbget-bin/www_bget?ko:K01791	95.5	376	Metabolism;Cellular Processes	Carbohydrate metabolism;Cellular community - prokaryotes	Amino sugar and nucleotide sugar metabolism;Biofilm formation - Vibrio cholerae	Scaffold1	UDP-N-acetyl glucosamine 2-epimerase
gene0154	wbjC	K19068	UDP-2-acetamido-2,6-beta-L-arabino-hexul-4-ose reductase [EC:1.1.1.367]	-	1.1.1.367	-	http://www.genome.jp/dbget-bin/www_bget?ko:K19068	83.4	367	-	-	-	Scaffold1	capsular biosynthesis protein
gene0155	capD	K17716	UDP-glucose 4-epimerase [EC:5.1.3.2]	ko00052;ko00520	5.1.3.2	M00362	http://www.genome.jp/dbget-bin/www_bget?ko:K17716	92.8	345	Metabolism;Metabolism	Carbohydrate metabolism;Carbohydrate metabolism	Galactose metabolism;Amino sugar and nucleotide sugar metabolism	Scaffold1	UDP-glucose 4-epimerase
gene0157	-	K07270	glycosyl transferase, family 25	-	-	-	http://www.genome.jp/dbget-bin/www_bget?ko:K07270	28.4	201	-	-	-	Scaffold1	hypothetical protein
gene0160	rfbV	K13005	abequosyltransferase [EC:2.4.1.60]	-	2.4.1.60	-	http://www.genome.jp/dbget-bin/www_bget?ko:K13005	39.2	97	-	-	-	Scaffold1	hypothetical protein
gene0161	rfbE	K12454	CDP-paratose 2-epimerase [EC:5.1.3.10]	ko00520	5.1.3.10	-	http://www.genome.jp/dbget-bin/www_bget?ko:K12454	86.6	337	Metabolism	Carbohydrate metabolism	Amino sugar and nucleotide sugar metabolism	Scaffold1	dNTP-hexose dehydratase/epimerase
gene0162	rfbS	K12453	CDP-paratose synthetase [EC:1.1.1.342]	ko00520	1.1.1.342	-	http://www.genome.jp/dbget-bin/www_bget?ko:K12453	71	283	Metabolism	Carbohydrate metabolism	Amino sugar and nucleotide sugar metabolism	Scaffold1	UDP-glucose 4-epimerase
gene0163	ascC	K12452	CDP-4-dehydro-6-deoxyglucose reductase, E1 [EC:1.17.1.1]	ko00520	1.17.1.1	-	http://www.genome.jp/dbget-bin/www_bget?ko:K12452	90.6	437	Metabolism	Carbohydrate metabolism	Amino sugar and nucleotide sugar metabolism	Scaffold1	lipopolysaccharide biosynthesis protein RfbH
gene0164	rfbG	K01709	CDP-glucose 4,6-dehydratase [EC:4.2.1.45]	ko00520	4.2.1.45	-	http://www.genome.jp/dbget-bin/www_bget?ko:K01709	86.9	358	Metabolism	Carbohydrate metabolism	Amino sugar and nucleotide sugar metabolism	Scaffold1	CDP-glucose 4,6-dehydratase
gene0165	rfbF	K00978	glucose-1-phosphate cytidylyltransferase [EC:2.7.7.33]	ko00500;ko00520	2.7.7.33	-	http://www.genome.jp/dbget-bin/www_bget?ko:K00978	90.3	257	Metabolism;Metabolism	Carbohydrate metabolism;Carbohydrate metabolism	Starch and sucrose metabolism;Amino sugar and nucleotide sugar metabolism	Scaffold1	glucose-1-phosphate cytidylyltransferase
gene0166	ascD	K00523	CDP-4-dehydro-6-deoxyglucose reductase, E3 [EC:1.17.1.1]	ko00520	1.17.1.1	-	http://www.genome.jp/dbget-bin/www_bget?ko:K00523	67.3	321	Metabolism	Carbohydrate metabolism	Amino sugar and nucleotide sugar metabolism	Scaffold1	CDP-6-deoxy-delta-3,4-glucoseen reductase
gene0172	-	K03305	proton-dependent oligopeptide transporter, POT family	-	-	-	http://www.genome.jp/dbget-bin/www_bget?ko:K03305	99.8	489	-	-	-	Scaffold1	MFS transporter
gene0174	mlaA	K04754	phospholipid-binding lipoprotein MlaA	-	-	-	http://www.genome.jp/dbget-bin/www_bget?ko:K04754	99.2	261	-	-	-	Scaffold1	ABC transporter
gene0177	flhB2	K04061	flagellar biosynthesis protein	-	-	-	http://www.genome.jp/dbget-bin/www_bget?ko:K04061	99	102	-	-	-	Scaffold1	FlhB domain protein
gene0179	cheW	K03408	purine-binding chemotaxis protein CheW	ko02020;ko02030	-	-	http://www.genome.jp/dbget-bin/www_bget?ko:K03408	100	164	Environmental Information Processing;Cellular Processes	Signal transduction;Cell motility	Two-component system;Bacterial chemotaxis	Scaffold1	chemotaxis protein CheW
gene0180	cheW	K03408	purine-binding chemotaxis protein CheW	ko02020;ko02030	-	-	http://www.genome.jp/dbget-bin/www_bget?ko:K03408	97.3	335	Environmental Information Processing;Cellular Processes	Signal transduction;Cell motility	Two-component system;Bacterial chemotaxis	Scaffold1	chemotaxis protein CheW
gene0181	parA	K03496	chromosome partitioning protein	-	-	-	http://www.genome.jp/dbget-bin/www_bget?ko:K03496	98.9	263	-	-	-	Scaffold1	cobyric acid synthase
gene0183	cheB	K03412	two-component system, chemotaxis family, response regulator CheB [EC:3.1.1.61]	ko02020;ko02030	3.1.1.61	M00506	http://www.genome.jp/dbget-bin/www_bget?ko:K03412	99.7	372	Environmental Information Processing;Cellular Processes	Signal transduction;Cell motility	Two-component system;Bacterial chemotaxis	Scaffold1	chemotaxis response regulator protein-glutamate methylesterase
gene0184	cheA	K03407	two-component system, chemotaxis family, sensor kinase CheA [EC:2.7.13.3]	ko02020;ko02030	2.7.13.3	M00506	http://www.genome.jp/dbget-bin/www_bget?ko:K03407	98.8	764	Environmental Information Processing;Cellular Processes	Signal transduction;Cell motility	Two-component system;Bacterial chemotaxis	Scaffold1	chemotaxis protein CheA
gene0185	cheZ	K03414	chemotaxis protein CheZ	ko02030	-	-	http://www.genome.jp/dbget-bin/www_bget?ko:K03414	100	245	Cellular Processes	Cell motility	Bacterial chemotaxis	Scaffold1	protein phosphatase
gene0186	cheY	K03413	two-component system, chemotaxis family, response regulator CheY	ko02020;ko02030	-	M00506	http://www.genome.jp/dbget-bin/www_bget?ko:K03413	100	127	Environmental Information Processing;Cellular Processes	Signal transduction;Cell motility	Two-component system;Bacterial chemotaxis	Scaffold1	response regulator
gene0187	fliA	K02405	RNA polymerase sigma factor for flagellar operon FliA	ko02020;ko02025;ko02026;ko02040;ko05111	-	-	http://www.genome.jp/dbget-bin/www_bget?ko:K02405	100	237	Environmental Information Processing;Cellular Processes;Cellular Processes;Cellular Processes;Cellular Processes	Signal transduction;Cellular community - prokaryotes;Cellular community - prokaryotes;Cell motility;Cellular community - prokaryotes	Two-component system;Biofilm formation - Pseudomonas aeruginosa;Biofilm formation - Escherichia coli;Flagellar assembly;Biofilm formation - Vibrio cholerae	Scaffold1	RNA polymerase sigma factor FliA
gene0188	flhG	K04562	flagellar biosynthesis protein FlhG	-	-	-	http://www.genome.jp/dbget-bin/www_bget?ko:K04562	100	283	-	-	-	Scaffold1	cobyrinic acid a,c-diamide synthase
gene0189	flhF	K02404	flagellar biosynthesis protein FlhF	-	-	-	http://www.genome.jp/dbget-bin/www_bget?ko:K02404	99.3	458	-	-	-	Scaffold1	flagellar biosynthesis regulator FlhF
gene0190	flhA	K02400	flagellar biosynthesis protein FlhA	ko02040	-	-	http://www.genome.jp/dbget-bin/www_bget?ko:K02400	99.9	699	Cellular Processes	Cell motility	Flagellar assembly	Scaffold1	flagellar biosynthesis protein FlhA
gene0191	flhB	K02401	flagellar biosynthetic protein FlhB	ko02040	-	-	http://www.genome.jp/dbget-bin/www_bget?ko:K02401	99.7	376	Cellular Processes	Cell motility	Flagellar assembly	Scaffold1	flagellar biosynthesis protein FlhB
gene0192	fliR	K02421	flagellar biosynthetic protein FliR	ko02040	-	-	http://www.genome.jp/dbget-bin/www_bget?ko:K02421	99.2	265	Cellular Processes	Cell motility	Flagellar assembly	Scaffold1	flagellar biosynthesis protein FliR
gene0193	fliQ	K02420	flagellar biosynthetic protein FliQ	ko02040	-	-	http://www.genome.jp/dbget-bin/www_bget?ko:K02420	100	89	Cellular Processes	Cell motility	Flagellar assembly	Scaffold1	flagellar export apparatus protein FliQ
gene0194	fliP	K02419	flagellar biosynthetic protein FliP	ko02040	-	-	http://www.genome.jp/dbget-bin/www_bget?ko:K02419	99.6	229	Cellular Processes	Cell motility	Flagellar assembly	Scaffold1	flagellar biosynthetic protein FliP
gene0195	fliOZ	K02418	flagellar protein FliO/FliZ	ko02040	-	-	http://www.genome.jp/dbget-bin/www_bget?ko:K02418	99.2	126	Cellular Processes	Cell motility	Flagellar assembly	Scaffold1	flagellar biosynthesis protein FliO
gene0196	fliNY	K02417	flagellar motor switch protein FliN/FliY	ko02030;ko02040	-	-	http://www.genome.jp/dbget-bin/www_bget?ko:K02417	100	124	Cellular Processes;Cellular Processes	Cell motility;Cell motility	Bacterial chemotaxis;Flagellar assembly	Scaffold1	flagellar motor switch protein FliN
gene0197	fliM	K02416	flagellar motor switch protein FliM	ko02030;ko02040	-	-	http://www.genome.jp/dbget-bin/www_bget?ko:K02416	100	343	Cellular Processes;Cellular Processes	Cell motility;Cell motility	Bacterial chemotaxis;Flagellar assembly	Scaffold1	flagellar motor switch protein FliM
gene0198	fliL	K02415	flagellar FliL protein	-	-	-	http://www.genome.jp/dbget-bin/www_bget?ko:K02415	96	175	-	-	-	Scaffold1	flagellar basal body protein FliL
gene0199	fliK	K02414	flagellar hook-length control protein FliK	ko02040	-	-	http://www.genome.jp/dbget-bin/www_bget?ko:K02414	94.7	585	Cellular Processes	Cell motility	Flagellar assembly	Scaffold1	flagellar hook-length control protein
gene0200	fliJ	K02413	flagellar FliJ protein	ko02040	-	-	http://www.genome.jp/dbget-bin/www_bget?ko:K02413	99.3	148	Cellular Processes	Cell motility	Flagellar assembly	Scaffold1	flagellar export protein FliJ
gene0201	fliI	K02412	flagellum-specific ATP synthase [EC:3.6.3.14]	ko02040	3.6.3.14	-	http://www.genome.jp/dbget-bin/www_bget?ko:K02412	98.3	415	Cellular Processes	Cell motility	Flagellar assembly	Scaffold1	flagellar protein export ATPase
gene0202	fliH	K02411	flagellar assembly protein FliH	ko02040	-	-	http://www.genome.jp/dbget-bin/www_bget?ko:K02411	99.7	302	Cellular Processes	Cell motility	Flagellar assembly	Scaffold1	flagellar assembly protein FliH
gene0203	fliG	K02410	flagellar motor switch protein FliG	ko02030;ko02040	-	-	http://www.genome.jp/dbget-bin/www_bget?ko:K02410	99.7	348	Cellular Processes;Cellular Processes	Cell motility;Cell motility	Bacterial chemotaxis;Flagellar assembly	Scaffold1	flagellar motor switch protein FliG
gene0204	fliF	K02409	flagellar M-ring protein FliF	ko02040	-	-	http://www.genome.jp/dbget-bin/www_bget?ko:K02409	99.8	552	Cellular Processes	Cell motility	Flagellar assembly	Scaffold1	flagellar M-ring protein FliF
gene0205	fliE	K02408	flagellar hook-basal body complex protein FliE	ko02040	-	-	http://www.genome.jp/dbget-bin/www_bget?ko:K02408	100	112	Cellular Processes	Cell motility	Flagellar assembly	Scaffold1	flagellar hook-basal body protein FliE
gene0206	flrC	K10943	two-component system, response regulator FlrC	ko02020;ko05111	-	M00515	http://www.genome.jp/dbget-bin/www_bget?ko:K10943	98.9	446	Environmental Information Processing;Cellular Processes	Signal transduction;Cellular community - prokaryotes	Two-component system;Biofilm formation - Vibrio cholerae	Scaffold1	sigma-54-dependent Fis family transcriptional regulator
gene0207	flrB	K10942	two-component system, sensor histidine kinase FlrB [EC:2.7.13.3]	ko02020;ko05111	2.7.13.3	M00515	http://www.genome.jp/dbget-bin/www_bget?ko:K10942	98.5	329	Environmental Information Processing;Cellular Processes	Signal transduction;Cellular community - prokaryotes	Two-component system;Biofilm formation - Vibrio cholerae	Scaffold1	sensor histidine kinase
gene0208	fleQ	K10941	sigma-54 dependent transcriptional regulator, flagellar regulatory protein	ko02020;ko02025;ko05111	-	-	http://www.genome.jp/dbget-bin/www_bget?ko:K10941	95.8	477	Environmental Information Processing;Cellular Processes;Cellular Processes	Signal transduction;Cellular community - prokaryotes;Cellular community - prokaryotes	Two-component system;Biofilm formation - Pseudomonas aeruginosa;Biofilm formation - Vibrio cholerae	Scaffold1	sigma-54-dependent Fis family transcriptional regulator
gene0209	fliS	K02422	flagellar protein FliS	ko02040	-	-	http://www.genome.jp/dbget-bin/www_bget?ko:K02422	63	119	Cellular Processes	Cell motility	Flagellar assembly	Scaffold1	flagellar protein FliS
gene0211	fliD	K02407	flagellar hook-associated protein 2	ko02040	-	-	http://www.genome.jp/dbget-bin/www_bget?ko:K02407	63.9	451	Cellular Processes	Cell motility	Flagellar assembly	Scaffold1	flagellar hook protein FliD
gene0212	flaG	K06603	flagellar protein FlaG	-	-	-	http://www.genome.jp/dbget-bin/www_bget?ko:K06603	62.8	113	-	-	-	Scaffold1	flagellar protein FlaG
gene0213	fliC	K02406	flagellin	ko02020;ko02040;ko04621;ko04626;ko05132;ko05134	-	-	http://www.genome.jp/dbget-bin/www_bget?ko:K02406	53.6	502	Environmental Information Processing;Cellular Processes;Organismal Systems;Organismal Systems;Human Diseases;Human Diseases	Signal transduction;Cell motility;Immune system;Environmental adaptation;Infectious diseases: Bacterial;Infectious diseases: Bacterial	Two-component system;Flagellar assembly;NOD-like receptor signaling pathway;Plant-pathogen interaction;Salmonella infection;Legionellosis	Scaffold1	hypothetical protein
gene0214	flgL	K02397	flagellar hook-associated protein 3 FlgL	ko02040	-	-	http://www.genome.jp/dbget-bin/www_bget?ko:K02397	94.3	402	Cellular Processes	Cell motility	Flagellar assembly	Scaffold1	flagellar hook-associated protein FlgL
gene0215	flgK	K02396	flagellar hook-associated protein 1 FlgK	ko02040	-	-	http://www.genome.jp/dbget-bin/www_bget?ko:K02396	95.9	641	Cellular Processes	Cell motility	Flagellar assembly	Scaffold1	flagellar hook-associated protein
gene0216	flgJ	K02395	flagellar protein FlgJ	-	-	-	http://www.genome.jp/dbget-bin/www_bget?ko:K02395	96.4	384	-	-	-	Scaffold1	flagellar rod assembly protein/muramidase FlgJ
gene0217	flgI	K02394	flagellar P-ring protein precursor FlgI	ko02040	-	-	http://www.genome.jp/dbget-bin/www_bget?ko:K02394	99.7	363	Cellular Processes	Cell motility	Flagellar assembly	Scaffold1	flagellar P-ring protein
gene0218	flgH	K02393	flagellar L-ring protein precursor FlgH	ko02040	-	-	http://www.genome.jp/dbget-bin/www_bget?ko:K02393	99.1	218	Cellular Processes	Cell motility	Flagellar assembly	Scaffold1	flagellar L-ring protein
gene0219	flgG	K02392	flagellar basal-body rod protein FlgG	ko02040	-	-	http://www.genome.jp/dbget-bin/www_bget?ko:K02392	100	262	Cellular Processes	Cell motility	Flagellar assembly	Scaffold1	flagellar basal body rod protein FlgG
gene0220	flgF	K02391	flagellar basal-body rod protein FlgF	ko02040	-	-	http://www.genome.jp/dbget-bin/www_bget?ko:K02391	98.4	252	Cellular Processes	Cell motility	Flagellar assembly	Scaffold1	flagellar basal-body rod protein FlgF
gene0222	flgE	K02390	flagellar hook protein FlgE	ko02040	-	-	http://www.genome.jp/dbget-bin/www_bget?ko:K02390	99.3	453	Cellular Processes	Cell motility	Flagellar assembly	Scaffold1	flagellar hook protein FlgE
gene0223	flgD	K02389	flagellar basal-body rod modification protein FlgD	ko02040	-	-	http://www.genome.jp/dbget-bin/www_bget?ko:K02389	98.8	256	Cellular Processes	Cell motility	Flagellar assembly	Scaffold1	flagellar basal body rod modification protein FlgD
gene0224	flgC	K02388	flagellar basal-body rod protein FlgC	ko02040	-	-	http://www.genome.jp/dbget-bin/www_bget?ko:K02388	100	138	Cellular Processes	Cell motility	Flagellar assembly	Scaffold1	flagellar basal body rod protein FlgC
gene0225	flgB	K02387	flagellar basal-body rod protein FlgB	ko02040	-	-	http://www.genome.jp/dbget-bin/www_bget?ko:K02387	100	135	Cellular Processes	Cell motility	Flagellar assembly	Scaffold1	flagellar biosynthesis protein FlgB
gene0226	cheR	K00575	chemotaxis protein methyltransferase CheR [EC:2.1.1.80]	ko02020;ko02030	2.1.1.80	-	http://www.genome.jp/dbget-bin/www_bget?ko:K00575	100	279	Environmental Information Processing;Cellular Processes	Signal transduction;Cell motility	Two-component system;Bacterial chemotaxis	Scaffold1	chemotaxis protein CheR
gene0227	cheV	K03415	two-component system, chemotaxis family, response regulator CheV	ko02020;ko02030	-	M00506	http://www.genome.jp/dbget-bin/www_bget?ko:K03415	100	306	Environmental Information Processing;Cellular Processes	Signal transduction;Cell motility	Two-component system;Bacterial chemotaxis	Scaffold1	chemotaxis protein CheW
gene0228	flgA	K02386	flagella basal body P-ring formation protein FlgA	ko02040	-	-	http://www.genome.jp/dbget-bin/www_bget?ko:K02386	99.6	235	Cellular Processes	Cell motility	Flagellar assembly	Scaffold1	flagellar basal body P-ring biosynthesis protein FlgA
gene0229	flgM	K02398	negative regulator of flagellin synthesis FlgM	ko02020;ko02025;ko02026;ko02040	-	-	http://www.genome.jp/dbget-bin/www_bget?ko:K02398	100	108	Environmental Information Processing;Cellular Processes;Cellular Processes;Cellular Processes	Signal transduction;Cellular community - prokaryotes;Cellular community - prokaryotes;Cell motility	Two-component system;Biofilm formation - Pseudomonas aeruginosa;Biofilm formation - Escherichia coli;Flagellar assembly	Scaffold1	flagellar biosynthesis anti-sigma factor FlgM
gene0230	flgN	K02399	flagella synthesis protein FlgN	ko02040	-	-	http://www.genome.jp/dbget-bin/www_bget?ko:K02399	99.3	141	Cellular Processes	Cell motility	Flagellar assembly	Scaffold1	flagellar protein FlgN
gene0231	-	K09860	uncharacterized protein	-	-	-	http://www.genome.jp/dbget-bin/www_bget?ko:K09860	100	149	-	-	-	Scaffold1	hypothetical protein
gene0243	-	K09794	uncharacterized protein	-	-	-	http://www.genome.jp/dbget-bin/www_bget?ko:K09794	97.3	74	-	-	-	Scaffold1	hypothetical protein
gene0245	lpd	K00382	dihydrolipoamide dehydrogenase [EC:1.8.1.4]	ko00010;ko00020;ko00260;ko00280;ko00620;ko00630;ko00640;ko01200	1.8.1.4	M00009	http://www.genome.jp/dbget-bin/www_bget?ko:K00382	100	475	Metabolism;Metabolism;Metabolism;Metabolism;Metabolism;Metabolism;Metabolism;Metabolism	Carbohydrate metabolism;Carbohydrate metabolism;Amino acid metabolism;Amino acid metabolism;Carbohydrate metabolism;Carbohydrate metabolism;Carbohydrate metabolism;Global and overview maps	Glycolysis / Gluconeogenesis;Citrate cycle (TCA cycle);Glycine, serine and threonine metabolism;Valine, leucine and isoleucine degradation;Pyruvate metabolism;Glyoxylate and dicarboxylate metabolism;Propanoate metabolism;Carbon metabolism	Scaffold2	dihydrolipoyl dehydrogenase
gene0246	aceF	K00627	pyruvate dehydrogenase E2 component (dihydrolipoamide acetyltransferase) [EC:2.3.1.12]	ko00010;ko00020;ko00620;ko01200	2.3.1.12	M00307	http://www.genome.jp/dbget-bin/www_bget?ko:K00627	99.7	673	Metabolism;Metabolism;Metabolism;Metabolism	Carbohydrate metabolism;Carbohydrate metabolism;Carbohydrate metabolism;Global and overview maps	Glycolysis / Gluconeogenesis;Citrate cycle (TCA cycle);Pyruvate metabolism;Carbon metabolism	Scaffold2	pyruvate dehydrogenase complex dihydrolipoyllysine-residue acetyltransferase
gene0247	aceE	K00163	pyruvate dehydrogenase E1 component [EC:1.2.4.1]	ko00010;ko00020;ko00620;ko01200	1.2.4.1	M00307	http://www.genome.jp/dbget-bin/www_bget?ko:K00163	99.2	888	Metabolism;Metabolism;Metabolism;Metabolism	Carbohydrate metabolism;Carbohydrate metabolism;Carbohydrate metabolism;Global and overview maps	Glycolysis / Gluconeogenesis;Citrate cycle (TCA cycle);Pyruvate metabolism;Carbon metabolism	Scaffold2	pyruvate dehydrogenase (acetyl-transferring), homodimeric type
gene0248	pdhR	K05799	GntR family transcriptional regulator, transcriptional repressor for pyruvate dehydrogenase complex	-	-	-	http://www.genome.jp/dbget-bin/www_bget?ko:K05799	100	250	-	-	-	Scaffold2	transcriptional regulator PdhR
gene0249	ampE	K03807	AmpE protein	-	-	-	http://www.genome.jp/dbget-bin/www_bget?ko:K03807	99.6	257	-	-	-	Scaffold2	beta-lactamase regulator AmpE
gene0250	ampD	K03806	N-acetyl-anhydromuramoyl-L-alanine amidase [EC:3.5.1.28]	-	3.5.1.28	-	http://www.genome.jp/dbget-bin/www_bget?ko:K03806	97.2	179	-	-	-	Scaffold2	N-acetyl-anhydromuranmyl-L-alanine amidase
gene0252	nadC	K00767	nicotinate-nucleotide pyrophosphorylase (carboxylating) [EC:2.4.2.19]	ko00760	2.4.2.19	M00115	http://www.genome.jp/dbget-bin/www_bget?ko:K00767	99	292	Metabolism	Metabolism of cofactors and vitamins	Nicotinate and nicotinamide metabolism	Scaffold2	nicotinate-nucleotide pyrophosphorylase
gene0254	pilA	K02650	type IV pilus assembly protein PilA	ko02020	-	-	http://www.genome.jp/dbget-bin/www_bget?ko:K02650	61.1	131	Environmental Information Processing	Signal transduction	Two-component system	Scaffold2	type IV pilin protein PilA
gene0256	pilB	K02652	type IV pilus assembly protein PilB	-	-	-	http://www.genome.jp/dbget-bin/www_bget?ko:K02652	95.7	560	-	-	-	Scaffold2	type IV-A pilus assembly ATPase PilB
gene0257	pilC	K02653	type IV pilus assembly protein PilC	-	-	-	http://www.genome.jp/dbget-bin/www_bget?ko:K02653	97.6	423	-	-	-	Scaffold2	type II secretion system protein F
gene0258	pilD	K02654	leader peptidase (prepilin peptidase) / N-methyltransferase [EC:3.4.23.43 2.1.1.-]	-	3.4.23.43	M00331	http://www.genome.jp/dbget-bin/www_bget?ko:K02654	97.4	308	-	-	-	Scaffold2	prepilin peptidase
gene0259	coaE	K00859	dephospho-CoA kinase [EC:2.7.1.24]	ko00770	2.7.1.24	M00120	http://www.genome.jp/dbget-bin/www_bget?ko:K00859	96.1	205	Metabolism	Metabolism of cofactors and vitamins	Pantothenate and CoA biosynthesis	Scaffold2	dephospho-CoA kinase
gene0260	zapD	K18778	cell division protein ZapD	-	-	-	http://www.genome.jp/dbget-bin/www_bget?ko:K18778	98	244	-	-	-	Scaffold2	cell division protein ZapD
gene0261	-	K09862	uncharacterized protein	-	-	-	http://www.genome.jp/dbget-bin/www_bget?ko:K09862	100	38	-	-	-	Scaffold2	DNA gyrase inhibitor YacG
gene0262	mutT	K03574	8-oxo-dGTP diphosphatase [EC:3.6.1.55]	-	3.6.1.55	-	http://www.genome.jp/dbget-bin/www_bget?ko:K03574	100	132	-	-	-	Scaffold2	7,8-dihydro-8-oxoguanine-triphosphatase
gene0264	ppx-gppA	K01524	exopolyphosphatase / guanosine-5'-triphosphate,3'-diphosphate pyrophosphatase [EC:3.6.1.11 3.6.1.40]	ko00230	3.6.1.11;3.6.1.40	-	http://www.genome.jp/dbget-bin/www_bget?ko:K01524	98.1	308	Metabolism	Nucleotide metabolism	Purine metabolism	Scaffold2	exopolyphosphatase
gene0265	rhlB	K03732	ATP-dependent RNA helicase RhlB [EC:3.6.4.13]	ko03018	3.6.4.13	M00394	http://www.genome.jp/dbget-bin/www_bget?ko:K03732	99.5	439	Genetic Information Processing	Folding, sorting and degradation	RNA degradation	Scaffold2	ATP-dependent RNA helicase RhlB
gene0266	trxA	K03671	thioredoxin 1	ko04621;ko05418	-	-	http://www.genome.jp/dbget-bin/www_bget?ko:K03671	100	71	Organismal Systems;Human Diseases	Immune system;Cardiovascular diseases	NOD-like receptor signaling pathway;Fluid shear stress and atherosclerosis	Scaffold2	thiol reductase thioredoxin
gene0267	rho	K03628	transcription termination factor Rho	ko03018	-	-	http://www.genome.jp/dbget-bin/www_bget?ko:K03628	100	421	Genetic Information Processing	Folding, sorting and degradation	RNA degradation	Scaffold2	transcription termination factor Rho
gene0269	qor	K00344	NADPH2:quinone reductase [EC:1.6.5.5]	-	1.6.5.5	-	http://www.genome.jp/dbget-bin/www_bget?ko:K00344	94.1	340	-	-	-	Scaffold2	NADPH:quinone reductase
gene0271	frdB	K00245	fumarate reductase iron-sulfur subunit [EC:1.3.5.4]	ko00020;ko00190;ko00620;ko00650;ko00720;ko01200;ko02020	1.3.5.4	M00009	http://www.genome.jp/dbget-bin/www_bget?ko:K00245	100	243	Metabolism;Metabolism;Metabolism;Metabolism;Metabolism;Metabolism;Environmental Information Processing	Carbohydrate metabolism;Energy metabolism;Carbohydrate metabolism;Carbohydrate metabolism;Energy metabolism;Global and overview maps;Signal transduction	Citrate cycle (TCA cycle);Oxidative phosphorylation;Pyruvate metabolism;Butanoate metabolism;Carbon fixation pathways in prokaryotes;Carbon metabolism;Two-component system	Scaffold2	fumarate reductase
gene0272	frdA	K00244	fumarate reductase flavoprotein subunit [EC:1.3.5.4]	ko00020;ko00190;ko00620;ko00650;ko00720;ko01200;ko02020	1.3.5.4	M00009	http://www.genome.jp/dbget-bin/www_bget?ko:K00244	99	668	Metabolism;Metabolism;Metabolism;Metabolism;Metabolism;Metabolism;Environmental Information Processing	Carbohydrate metabolism;Energy metabolism;Carbohydrate metabolism;Carbohydrate metabolism;Energy metabolism;Global and overview maps;Signal transduction	Citrate cycle (TCA cycle);Oxidative phosphorylation;Pyruvate metabolism;Butanoate metabolism;Carbon fixation pathways in prokaryotes;Carbon metabolism;Two-component system	Scaffold2	fumarate reductase flavoprotein subunit
gene0273	frdC	K00246	fumarate reductase subunit C	ko00020;ko00190;ko00620;ko00650;ko00720;ko01200;ko02020	-	M00009	http://www.genome.jp/dbget-bin/www_bget?ko:K00246	99.5	195	Metabolism;Metabolism;Metabolism;Metabolism;Metabolism;Metabolism;Environmental Information Processing	Carbohydrate metabolism;Energy metabolism;Carbohydrate metabolism;Carbohydrate metabolism;Energy metabolism;Global and overview maps;Signal transduction	Citrate cycle (TCA cycle);Oxidative phosphorylation;Pyruvate metabolism;Butanoate metabolism;Carbon fixation pathways in prokaryotes;Carbon metabolism;Two-component system	Scaffold2	fumarate reductase
gene0275	frdC	K00246	fumarate reductase subunit C	ko00020;ko00190;ko00620;ko00650;ko00720;ko01200;ko02020	-	M00009	http://www.genome.jp/dbget-bin/www_bget?ko:K00246	98.7	231	Metabolism;Metabolism;Metabolism;Metabolism;Metabolism;Metabolism;Environmental Information Processing	Carbohydrate metabolism;Energy metabolism;Carbohydrate metabolism;Carbohydrate metabolism;Energy metabolism;Global and overview maps;Signal transduction	Citrate cycle (TCA cycle);Oxidative phosphorylation;Pyruvate metabolism;Butanoate metabolism;Carbon fixation pathways in prokaryotes;Carbon metabolism;Two-component system	Scaffold2	fumarate reductase
gene0277	prmA	K02687	ribosomal protein L11 methyltransferase [EC:2.1.1.-]	-	-	-	http://www.genome.jp/dbget-bin/www_bget?ko:K02687	99.7	293	-	-	-	Scaffold2	ribosomal protein L11 methyltransferase
gene0278	dusB	K05540	tRNA-dihydrouridine synthase B [EC:1.-.-.-]	-	-	-	http://www.genome.jp/dbget-bin/www_bget?ko:K05540	100	322	-	-	-	Scaffold2	tRNA dihydrouridine synthase DusB
gene0279	fis	K03557	Fis family transcriptional regulator, factor for inversion stimulation protein	ko05111	-	-	http://www.genome.jp/dbget-bin/www_bget?ko:K03557	100	101	Cellular Processes	Cellular community - prokaryotes	Biofilm formation - Vibrio cholerae	Scaffold2	Fis family transcriptional regulator
gene0291	hsdR	K01153	type I restriction enzyme, R subunit [EC:3.1.21.3]	-	3.1.21.3	-	http://www.genome.jp/dbget-bin/www_bget?ko:K01153	55.6	985	-	-	-	Scaffold2	HsdR family type I site-specific deoxyribonuclease
gene0293	hsdS	K01154	type I restriction enzyme, S subunit [EC:3.1.21.3]	-	3.1.21.3	-	http://www.genome.jp/dbget-bin/www_bget?ko:K01154	40.3	395	-	-	-	Scaffold2	hypothetical protein
gene0294	hsdM	K03427	type I restriction enzyme M protein [EC:2.1.1.72]	-	2.1.1.72	-	http://www.genome.jp/dbget-bin/www_bget?ko:K03427	69.1	528	-	-	-	Scaffold2	type I restriction-modification system subunit M
gene0296	higA	K18831	HTH-type transcriptional regulator / antitoxin HigA	-	-	-	http://www.genome.jp/dbget-bin/www_bget?ko:K18831	71	138	-	-	-	Scaffold2	transcriptional regulator
gene0299	ytfE	K07322	regulator of cell morphogenesis and NO signaling	-	-	-	http://www.genome.jp/dbget-bin/www_bget?ko:K07322	98.8	248	-	-	-	Scaffold2	iron-sulfur cluster repair di-iron protein
gene0301	ureJ	K03192	urease accessory protein	-	-	-	http://www.genome.jp/dbget-bin/www_bget?ko:K03192	100	192	-	-	-	Scaffold2	urease accessory protein UreJ
gene0302	yigB	K20862	FMN hydrolase / 5-amino-6-(5-phospho-D-ribitylamino)uracil phosphatase [EC:3.1.3.102 3.1.3.104]	ko00740	3.1.3.102;3.1.3.104	M00125	http://www.genome.jp/dbget-bin/www_bget?ko:K20862	99.6	240	Metabolism	Metabolism of cofactors and vitamins	Riboflavin metabolism	Scaffold2	haloacid dehalogenase
gene0303	xerC	K03733	integrase/recombinase XerC	-	-	-	http://www.genome.jp/dbget-bin/www_bget?ko:K03733	99.7	299	-	-	-	Scaffold2	tyrosine recombinase
gene0304	-	K09921	uncharacterized protein	-	-	-	http://www.genome.jp/dbget-bin/www_bget?ko:K09921	100	211	-	-	-	Scaffold2	hypothetical protein
gene0305	dapF	K01778	diaminopimelate epimerase [EC:5.1.1.7]	ko00300;ko01230	5.1.1.7	M00016	http://www.genome.jp/dbget-bin/www_bget?ko:K01778	99.6	269	Metabolism;Metabolism	Amino acid metabolism;Global and overview maps	Lysine biosynthesis;Biosynthesis of amino acids	Scaffold2	diaminopimelate epimerase
gene0306	lysA	K01586	diaminopimelate decarboxylase [EC:4.1.1.20]	ko00300;ko01230	4.1.1.20	M00016	http://www.genome.jp/dbget-bin/www_bget?ko:K01586	99.3	414	Metabolism;Metabolism	Amino acid metabolism;Global and overview maps	Lysine biosynthesis;Biosynthesis of amino acids	Scaffold2	diaminopimelate decarboxylase
gene0309	cyaY	K06202	CyaY protein	-	-	-	http://www.genome.jp/dbget-bin/www_bget?ko:K06202	100	95	-	-	-	Scaffold2	iron donor protein CyaY
gene0310	cyaA	K05851	adenylate cyclase, class 1 [EC:4.6.1.1]	ko00230;ko02026;ko05111	4.6.1.1	-	http://www.genome.jp/dbget-bin/www_bget?ko:K05851	99.4	804	Metabolism;Cellular Processes;Cellular Processes	Nucleotide metabolism;Cellular community - prokaryotes;Cellular community - prokaryotes	Purine metabolism;Biofilm formation - Escherichia coli;Biofilm formation - Vibrio cholerae	Scaffold2	adenylate cyclase
gene0311	hemC	K01749	hydroxymethylbilane synthase [EC:2.5.1.61]	ko00860	2.5.1.61	M00121	http://www.genome.jp/dbget-bin/www_bget?ko:K01749	99.7	310	Metabolism	Metabolism of cofactors and vitamins	Porphyrin and chlorophyll metabolism	Scaffold2	hydroxymethylbilane synthase
gene0312	hemD	K01719	uroporphyrinogen-III synthase [EC:4.2.1.75]	ko00860	4.2.1.75	M00121	http://www.genome.jp/dbget-bin/www_bget?ko:K01719	97.8	232	Metabolism	Metabolism of cofactors and vitamins	Porphyrin and chlorophyll metabolism	Scaffold2	uroporphyrinogen III methyltransferase
gene0313	hemX	K02496	uroporphyrin-III C-methyltransferase [EC:2.1.1.107]	ko00860	2.1.1.107	M00121	http://www.genome.jp/dbget-bin/www_bget?ko:K02496	99	413	Metabolism	Metabolism of cofactors and vitamins	Porphyrin and chlorophyll metabolism	Scaffold2	uroporphyrinogen III methylase
gene0314	hemY	K02498	HemY protein	-	-	-	http://www.genome.jp/dbget-bin/www_bget?ko:K02498	99.7	361	-	-	-	Scaffold2	heme biosynthesis protein HemY
gene0316	lapB	K12541	ATP-binding cassette, subfamily C, bacterial LapB	ko02010	-	M00330	http://www.genome.jp/dbget-bin/www_bget?ko:K12541	99	675	Environmental Information Processing	Membrane transport	ABC transporters	Scaffold2	ABC transporter
gene0317	lapC	K12542	membrane fusion protein, adhesin transport system	-	-	M00330	http://www.genome.jp/dbget-bin/www_bget?ko:K12542	100	460	-	-	-	Scaffold2	HlyD family type I secretion periplasmic adaptor subunit
gene0318	lapE	K12543	outer membrane protein, adhesin transport system	-	-	M00330	http://www.genome.jp/dbget-bin/www_bget?ko:K12543	99.8	454	-	-	-	Scaffold2	channel protein TolC
gene0327	rep	K03656	ATP-dependent DNA helicase Rep [EC:3.6.4.12]	-	3.6.4.12	-	http://www.genome.jp/dbget-bin/www_bget?ko:K03656	100	671	-	-	-	Scaffold2	ATP-dependent DNA helicase Rep
gene0329	-	K09806	uncharacterized protein	-	-	-	http://www.genome.jp/dbget-bin/www_bget?ko:K09806	100	84	-	-	-	Scaffold2	hypothetical protein
gene0332	-	K09927	uncharacterized protein	-	-	-	http://www.genome.jp/dbget-bin/www_bget?ko:K09927	98.2	388	-	-	-	Scaffold2	hypothetical protein
gene0335	creD	K06143	inner membrane protein	-	-	-	http://www.genome.jp/dbget-bin/www_bget?ko:K06143	99.2	490	-	-	-	Scaffold2	inner membrane protein
gene0336	pgpB	K01096	phosphatidylglycerophosphatase B [EC:3.1.3.27 3.1.3.81 3.1.3.4 3.6.1.27]	ko00564	3.1.3.4;3.1.3.27;3.1.3.81;3.6.1.27	-	http://www.genome.jp/dbget-bin/www_bget?ko:K01096	98.2	271	Metabolism	Lipid metabolism	Glycerophospholipid metabolism	Scaffold2	phosphoesterase
gene0340	-	K00830	alanine-glyoxylate transaminase / serine-glyoxylate transaminase / serine-pyruvate transaminase [EC:2.6.1.44 2.6.1.45 2.6.1.51]	ko00250;ko00260;ko00630;ko00680;ko01200;ko04146	2.6.1.44;2.6.1.45;2.6.1.51	M00346	http://www.genome.jp/dbget-bin/www_bget?ko:K00830	98.9	360	Metabolism;Metabolism;Metabolism;Metabolism;Metabolism;Cellular Processes	Amino acid metabolism;Amino acid metabolism;Carbohydrate metabolism;Energy metabolism;Global and overview maps;Transport and catabolism	Alanine, aspartate and glutamate metabolism;Glycine, serine and threonine metabolism;Glyoxylate and dicarboxylate metabolism;Methane metabolism;Carbon metabolism;Peroxisome	Scaffold2	alanine--glyoxylate aminotransferase
gene0341	ilvA	K01754	threonine dehydratase [EC:4.3.1.19]	ko00260;ko00290;ko01200;ko01230	4.3.1.19	M00570	http://www.genome.jp/dbget-bin/www_bget?ko:K01754	98.9	547	Metabolism;Metabolism;Metabolism;Metabolism	Amino acid metabolism;Amino acid metabolism;Global and overview maps;Global and overview maps	Glycine, serine and threonine metabolism;Valine, leucine and isoleucine biosynthesis;Carbon metabolism;Biosynthesis of amino acids	Scaffold2	PLP-dependent threonine dehydratase
gene0342	ilvD	K01687	dihydroxy-acid dehydratase [EC:4.2.1.9]	ko00290;ko00770;ko01210;ko01230	4.2.1.9	M00019	http://www.genome.jp/dbget-bin/www_bget?ko:K01687	99.8	619	Metabolism;Metabolism;Metabolism;Metabolism	Amino acid metabolism;Metabolism of cofactors and vitamins;Global and overview maps;Global and overview maps	Valine, leucine and isoleucine biosynthesis;Pantothenate and CoA biosynthesis;2-Oxocarboxylic acid metabolism;Biosynthesis of amino acids	Scaffold2	dihydroxy-acid dehydratase
gene0343	ilvM	K11258	acetolactate synthase II small subunit [EC:2.2.1.6]	ko00290;ko00650;ko00660;ko00770;ko01210;ko01230	2.2.1.6	M00019	http://www.genome.jp/dbget-bin/www_bget?ko:K11258	100	86	Metabolism;Metabolism;Metabolism;Metabolism;Metabolism;Metabolism	Amino acid metabolism;Carbohydrate metabolism;Carbohydrate metabolism;Metabolism of cofactors and vitamins;Global and overview maps;Global and overview maps	Valine, leucine and isoleucine biosynthesis;Butanoate metabolism;C5-Branched dibasic acid metabolism;Pantothenate and CoA biosynthesis;2-Oxocarboxylic acid metabolism;Biosynthesis of amino acids	Scaffold2	acetolactate synthase
gene0344	ilvB	K01652	acetolactate synthase I/II/III large subunit [EC:2.2.1.6]	ko00290;ko00650;ko00660;ko00770;ko01210;ko01230	2.2.1.6	M00019	http://www.genome.jp/dbget-bin/www_bget?ko:K01652	99.6	557	Metabolism;Metabolism;Metabolism;Metabolism;Metabolism;Metabolism	Amino acid metabolism;Carbohydrate metabolism;Carbohydrate metabolism;Metabolism of cofactors and vitamins;Global and overview maps;Global and overview maps	Valine, leucine and isoleucine biosynthesis;Butanoate metabolism;C5-Branched dibasic acid metabolism;Pantothenate and CoA biosynthesis;2-Oxocarboxylic acid metabolism;Biosynthesis of amino acids	Scaffold2	acetolactate synthase 2 catalytic subunit
gene0345	ilvC	K00053	ketol-acid reductoisomerase [EC:1.1.1.86]	ko00290;ko00770;ko01210;ko01230	1.1.1.86	M00019	http://www.genome.jp/dbget-bin/www_bget?ko:K00053	100	492	Metabolism;Metabolism;Metabolism;Metabolism	Amino acid metabolism;Metabolism of cofactors and vitamins;Global and overview maps;Global and overview maps	Valine, leucine and isoleucine biosynthesis;Pantothenate and CoA biosynthesis;2-Oxocarboxylic acid metabolism;Biosynthesis of amino acids	Scaffold2	ketol-acid reductoisomerase
gene0346	ilvY	K02521	LysR family transcriptional regulator, positive regulator for ilvC	-	-	-	http://www.genome.jp/dbget-bin/www_bget?ko:K02521	99.6	266	-	-	-	Scaffold2	transcriptional regulator IlvY
gene0348	-	K02030	polar amino acid transport system substrate-binding protein	-	-	M00236	http://www.genome.jp/dbget-bin/www_bget?ko:K02030	97	266	-	-	-	Scaffold2	amino acid ABC transporter substrate-binding protein
gene0349	-	K06940	uncharacterized protein	-	-	-	http://www.genome.jp/dbget-bin/www_bget?ko:K06940	99.3	137	-	-	-	Scaffold2	hypothetical protein
gene0353	recG	K03655	ATP-dependent DNA helicase RecG [EC:3.6.4.12]	ko03440	3.6.4.12	-	http://www.genome.jp/dbget-bin/www_bget?ko:K03655	99.5	637	Genetic Information Processing	Replication and repair	Homologous recombination	Scaffold2	ATP-dependent DNA helicase RecG
gene0358	acpP	K02078	acyl carrier protein	ko00061	-	-	http://www.genome.jp/dbget-bin/www_bget?ko:K02078	100	84	Metabolism	Lipid metabolism	Fatty acid biosynthesis	Scaffold2	acyl carrier protein
gene0359	acpP	K02078	acyl carrier protein	ko00061	-	-	http://www.genome.jp/dbget-bin/www_bget?ko:K02078	100	82	Metabolism	Lipid metabolism	Fatty acid biosynthesis	Scaffold2	acyl carrier protein
gene0364	hutH	K01745	histidine ammonia-lyase [EC:4.3.1.3]	ko00340	4.3.1.3	M00045	http://www.genome.jp/dbget-bin/www_bget?ko:K01745	99.2	521	Metabolism	Amino acid metabolism	Histidine metabolism	Scaffold2	histidine ammonia-lyase
gene0365	ybgC	K07107	acyl-CoA thioester hydrolase [EC:3.1.2.-]	-	-	-	http://www.genome.jp/dbget-bin/www_bget?ko:K07107	100	136	-	-	-	Scaffold2	thioesterase
gene0370	fabB	K00647	3-oxoacyl-[acyl-carrier-protein] synthase I [EC:2.3.1.41]	ko00061;ko00780;ko01212	2.3.1.41	M00083	http://www.genome.jp/dbget-bin/www_bget?ko:K00647	97.9	385	Metabolism;Metabolism;Metabolism	Lipid metabolism;Metabolism of cofactors and vitamins;Global and overview maps	Fatty acid biosynthesis;Biotin metabolism;Fatty acid metabolism	Scaffold2	beta-ketoacyl-acyl-carrier-protein synthase II
gene0373	fabG	K00059	3-oxoacyl-[acyl-carrier protein] reductase [EC:1.1.1.100]	ko00061;ko00780;ko01040;ko01212	1.1.1.100	M00083	http://www.genome.jp/dbget-bin/www_bget?ko:K00059	100	241	Metabolism;Metabolism;Metabolism;Metabolism	Lipid metabolism;Metabolism of cofactors and vitamins;Lipid metabolism;Global and overview maps	Fatty acid biosynthesis;Biotin metabolism;Biosynthesis of unsaturated fatty acids;Fatty acid metabolism	Scaffold2	3-ketoacyl-ACP reductase
gene0374	fabF	K09458	3-oxoacyl-[acyl-carrier-protein] synthase II [EC:2.3.1.179]	ko00061;ko00780;ko01212	2.3.1.179	M00083	http://www.genome.jp/dbget-bin/www_bget?ko:K09458	98.3	416	Metabolism;Metabolism;Metabolism	Lipid metabolism;Metabolism of cofactors and vitamins;Global and overview maps	Fatty acid biosynthesis;Biotin metabolism;Fatty acid metabolism	Scaffold2	beta-ketoacyl-ACP synthase II
gene0377	parE1_3_4	K19092	toxin ParE1/3/4	-	-	-	http://www.genome.jp/dbget-bin/www_bget?ko:K19092	94.7	57	-	-	-	Scaffold2	plasmid stabilization protein
gene0382	yedL	K03829	putative acetyltransferase [EC:2.3.1.-]	-	-	-	http://www.genome.jp/dbget-bin/www_bget?ko:K03829	98.3	119	-	-	-	Scaffold2	N-acetyltransferase
gene0383	benE	K05782	benzoate membrane transport protein	-	-	-	http://www.genome.jp/dbget-bin/www_bget?ko:K05782	94.6	390	-	-	-	Scaffold2	membrane protein
gene0387	acpD	K01118	FMN-dependent NADH-azoreductase [EC:1.7.-.-]	-	-	-	http://www.genome.jp/dbget-bin/www_bget?ko:K01118	100	198	-	-	-	Scaffold2	FMN-dependent NADH-azoreductase
gene0389	dtd	K07560	D-tyrosyl-tRNA(Tyr) deacylase [EC:3.1.-.-]	-	-	-	http://www.genome.jp/dbget-bin/www_bget?ko:K07560	98.6	138	-	-	-	Scaffold2	D-aminoacyl-tRNA deacylase
gene0391	pip	K01259	proline iminopeptidase [EC:3.4.11.5]	ko00330	3.4.11.5	-	http://www.genome.jp/dbget-bin/www_bget?ko:K01259	96.2	318	Metabolism	Amino acid metabolism	Arginine and proline metabolism	Scaffold2	prolyl aminopeptidase. Serine peptidase. MEROPS family S33
gene0392	-	K07058	membrane protein	-	-	-	http://www.genome.jp/dbget-bin/www_bget?ko:K07058	98.8	337	-	-	-	Scaffold2	membrane protein
gene0397	katG	K03782	catalase-peroxidase [EC:1.11.1.21]	ko00360;ko00380;ko00940	1.11.1.21	-	http://www.genome.jp/dbget-bin/www_bget?ko:K03782	98.9	715	Metabolism;Metabolism;Metabolism	Amino acid metabolism;Amino acid metabolism;Biosynthesis of other secondary metabolites	Phenylalanine metabolism;Tryptophan metabolism;Phenylpropanoid biosynthesis	Scaffold2	Catalase-peroxidase 1
gene0404	typA	K06207	GTP-binding protein	-	-	-	http://www.genome.jp/dbget-bin/www_bget?ko:K06207	99	603	-	-	-	Scaffold2	gtp-binding protein
gene0405	glnA	K01915	glutamine synthetase [EC:6.3.1.2]	ko00220;ko00250;ko00630;ko00910;ko01230;ko02020;ko04724;ko04727	6.3.1.2	-	http://www.genome.jp/dbget-bin/www_bget?ko:K01915	100	469	Metabolism;Metabolism;Metabolism;Metabolism;Metabolism;Environmental Information Processing;Organismal Systems;Organismal Systems	Amino acid metabolism;Amino acid metabolism;Carbohydrate metabolism;Energy metabolism;Global and overview maps;Signal transduction;Nervous system;Nervous system	Arginine biosynthesis;Alanine, aspartate and glutamate metabolism;Glyoxylate and dicarboxylate metabolism;Nitrogen metabolism;Biosynthesis of amino acids;Two-component system;Glutamatergic synapse;GABAergic synapse	Scaffold2	glutamine synthetase
gene0406	-	K02014	iron complex outermembrane recepter protein	-	-	-	http://www.genome.jp/dbget-bin/www_bget?ko:K02014	99.3	745	-	-	-	Scaffold2	TonB-dependent receptor
gene0413	dcuB	K07792	anaerobic C4-dicarboxylate transporter DcuB	ko02020	-	-	http://www.genome.jp/dbget-bin/www_bget?ko:K07792	99.8	447	Environmental Information Processing	Signal transduction	Two-component system	Scaffold2	anaerobic C4-dicarboxylate transporter
gene0414	aefR	K19736	TetR/AcrR family transcriptional regulator, regulator of autoinduction and epiphytic fitness	-	-	-	http://www.genome.jp/dbget-bin/www_bget?ko:K19736	99	203	-	-	-	Scaffold2	TetR family transcriptional regulator
gene0418	lytH	K21472	peptidoglycan LD-endopeptidase LytH [EC:3.4.-.-]	-	-	-	http://www.genome.jp/dbget-bin/www_bget?ko:K21472	97.1	170	-	-	-	Scaffold2	membrane protein
gene0420	-	K02014	iron complex outermembrane recepter protein	-	-	-	http://www.genome.jp/dbget-bin/www_bget?ko:K02014	99.4	723	-	-	-	Scaffold2	TonB-dependent receptor
gene0423	rluA	K06177	tRNA pseudouridine32 synthase / 23S rRNA pseudouridine746 synthase [EC:5.4.99.28 5.4.99.29]	-	5.4.99.28;5.4.99.29	-	http://www.genome.jp/dbget-bin/www_bget?ko:K06177	96.7	209	-	-	-	Scaffold2	RNA pseudouridine synthase
gene0425	-	K02483	two-component system, OmpR family, response regulator	-	-	-	http://www.genome.jp/dbget-bin/www_bget?ko:K02483	100	225	-	-	-	Scaffold2	DNA-binding response regulator
gene0428	modC	K02017	molybdate transport system ATP-binding protein [EC:3.6.3.29]	ko02010	3.6.3.29	M00189	http://www.genome.jp/dbget-bin/www_bget?ko:K02017	99.7	320	Environmental Information Processing	Membrane transport	ABC transporters	Scaffold2	ABC transporter
gene0429	modB	K02018	molybdate transport system permease protein	ko02010	-	M00189	http://www.genome.jp/dbget-bin/www_bget?ko:K02018	100	226	Environmental Information Processing	Membrane transport	ABC transporters	Scaffold2	molybdenum ABC transporter permease subunit
gene0430	modA	K02020	molybdate transport system substrate-binding protein	ko02010	-	M00189	http://www.genome.jp/dbget-bin/www_bget?ko:K02020	99.2	242	Environmental Information Processing	Membrane transport	ABC transporters	Scaffold2	molybdate ABC transporter substrate-binding protein
gene0431	moaE	K03635	molybdopterin synthase catalytic subunit [EC:2.8.1.12]	ko00790;ko04122	2.8.1.12	-	http://www.genome.jp/dbget-bin/www_bget?ko:K03635	100	155	Metabolism;Genetic Information Processing	Metabolism of cofactors and vitamins;Folding, sorting and degradation	Folate biosynthesis;Sulfur relay system	Scaffold2	molybdopterin guanine dinucleotide biosynthesis protein MoaE
gene0432	moaD	K03636	sulfur-carrier protein	ko04122	-	-	http://www.genome.jp/dbget-bin/www_bget?ko:K03636	100	83	Genetic Information Processing	Folding, sorting and degradation	Sulfur relay system	Scaffold2	molybdopterin synthase sulfur carrier subunit
gene0433	moaC	K03637	cyclic pyranopterin monophosphate synthase [EC:4.6.1.17]	ko00790;ko04122	4.6.1.17	-	http://www.genome.jp/dbget-bin/www_bget?ko:K03637	99.4	159	Metabolism;Genetic Information Processing	Metabolism of cofactors and vitamins;Folding, sorting and degradation	Folate biosynthesis;Sulfur relay system	Scaffold2	cyclic pyranopterin monophosphate synthase accessory protein
gene0434	moaA	K03639	GTP 3',8-cyclase [EC:4.1.99.22]	ko00790;ko04122	4.1.99.22	-	http://www.genome.jp/dbget-bin/www_bget?ko:K03639	99.3	274	Metabolism;Genetic Information Processing	Metabolism of cofactors and vitamins;Folding, sorting and degradation	Folate biosynthesis;Sulfur relay system	Scaffold2	GTP cyclohydrolase subunit MoaA
gene0435	-	K00311	electron-transferring-flavoprotein dehydrogenase [EC:1.5.5.1]	-	1.5.5.1	-	http://www.genome.jp/dbget-bin/www_bget?ko:K00311	100	549	-	-	-	Scaffold2	electron transfer flavoprotein-ubiquinone oxidoreductase
gene0436	mcp	K03406	methyl-accepting chemotaxis protein	ko02020;ko02030	-	-	http://www.genome.jp/dbget-bin/www_bget?ko:K03406	99.2	619	Environmental Information Processing;Cellular Processes	Signal transduction;Cell motility	Two-component system;Bacterial chemotaxis	Scaffold2	chemotaxis protein
gene0437	-	K09940	uncharacterized protein	-	-	-	http://www.genome.jp/dbget-bin/www_bget?ko:K09940	99	103	-	-	-	Scaffold2	hypothetical protein
gene0447	mcp	K03406	methyl-accepting chemotaxis protein	ko02020;ko02030	-	-	http://www.genome.jp/dbget-bin/www_bget?ko:K03406	97.5	651	Environmental Information Processing;Cellular Processes	Signal transduction;Cell motility	Two-component system;Bacterial chemotaxis	Scaffold2	chemotaxis protein
gene0448	-	K09913	uncharacterized protein	-	-	-	http://www.genome.jp/dbget-bin/www_bget?ko:K09913	100	103	-	-	-	Scaffold2	hypothetical protein
gene0449	nemR	K16137	TetR/AcrR family transcriptional regulator, transcriptional repressor for nem operon	-	-	-	http://www.genome.jp/dbget-bin/www_bget?ko:K16137	97.5	197	-	-	-	Scaffold2	TetR family transcriptional regulator
gene0450	yqhD	K08325	NADP-dependent alcohol dehydrogenase [EC:1.1.-.-]	ko00640	-	-	http://www.genome.jp/dbget-bin/www_bget?ko:K08325	99.2	385	Metabolism	Carbohydrate metabolism	Propanoate metabolism	Scaffold2	NADH-dependent alcohol dehydrogenase
gene0452	glnL	K07708	two-component system, NtrC family, nitrogen regulation sensor histidine kinase GlnL [EC:2.7.13.3]	ko02020	2.7.13.3	M00497	http://www.genome.jp/dbget-bin/www_bget?ko:K07708	100	348	Environmental Information Processing	Signal transduction	Two-component system	Scaffold2	two-component system sensor histidine kinase NtrB
gene0453	glnG	K07712	two-component system, NtrC family, nitrogen regulation response regulator GlnG	ko02020	-	M00497	http://www.genome.jp/dbget-bin/www_bget?ko:K07712	99.4	469	Environmental Information Processing	Signal transduction	Two-component system	Scaffold2	nitrogen regulation protein NR(I)
gene0456	fieF	K13283	ferrous-iron efflux pump FieF	-	-	-	http://www.genome.jp/dbget-bin/www_bget?ko:K13283	99.6	275	-	-	-	Scaffold2	iron transporter
gene0457	cpxP	K06006	periplasmic protein CpxP	-	-	-	http://www.genome.jp/dbget-bin/www_bget?ko:K06006	96.9	162	-	-	-	Scaffold2	hypothetical protein
gene0458	cpxR	K07662	two-component system, OmpR family, response regulator CpxR	ko01503;ko02020	-	M00447	http://www.genome.jp/dbget-bin/www_bget?ko:K07662	100	228	Human Diseases;Environmental Information Processing	Drug resistance: Antimicrobial;Signal transduction	Cationic antimicrobial peptide (CAMP) resistance;Two-component system	Scaffold2	DNA-binding response regulator
gene0459	cpxA	K07640	two-component system, OmpR family, sensor histidine kinase CpxA [EC:2.7.13.3]	ko01503;ko02020	2.7.13.3	M00447	http://www.genome.jp/dbget-bin/www_bget?ko:K07640	99.8	449	Human Diseases;Environmental Information Processing	Drug resistance: Antimicrobial;Signal transduction	Cationic antimicrobial peptide (CAMP) resistance;Two-component system	Scaffold2	two-component sensor histidine kinase
gene0460	acoR	K21405	sigma-54 dependent transcriptional regulator, acetoin dehydrogenase operon transcriptional activator AcoR	-	-	-	http://www.genome.jp/dbget-bin/www_bget?ko:K21405	97.3	628	-	-	-	Scaffold2	GAF modulated sigma54 specific transcriptional regulator, Fis family
gene0461	aldB	K00138	aldehyde dehydrogenase [EC:1.2.1.-]	ko00010;ko00620	-	-	http://www.genome.jp/dbget-bin/www_bget?ko:K00138	99.6	506	Metabolism;Metabolism	Carbohydrate metabolism;Carbohydrate metabolism	Glycolysis / Gluconeogenesis;Pyruvate metabolism	Scaffold2	aldehyde dehydrogenase
gene0472	-	K09983	uncharacterized protein	-	-	-	http://www.genome.jp/dbget-bin/www_bget?ko:K09983	99.4	170	-	-	-	Scaffold2	hypothetical protein
gene0479	djlA	K05801	DnaJ like chaperone protein	-	-	-	http://www.genome.jp/dbget-bin/www_bget?ko:K05801	99.2	248	-	-	-	Scaffold3	molecular chaperone DjlA
gene0480	murU	K00992	MurNAc alpha-1-phosphate uridylyltransferase [EC:2.7.7.-]	ko00520	-	-	http://www.genome.jp/dbget-bin/www_bget?ko:K00992	98.6	222	Metabolism	Carbohydrate metabolism	Amino sugar and nucleotide sugar metabolism	Scaffold3	mannose-1-phosphate guanylyltransferase
gene0481	amgK	K07102	anomeric MurNAc/GlcNAc kinase [EC:2.7.1.-]	ko00520	-	-	http://www.genome.jp/dbget-bin/www_bget?ko:K07102	96.3	349	Metabolism	Carbohydrate metabolism	Amino sugar and nucleotide sugar metabolism	Scaffold3	aminoglycoside phosphotransferase
gene0482	lptD	K04744	LPS-assembly protein	-	-	-	http://www.genome.jp/dbget-bin/www_bget?ko:K04744	99.9	703	-	-	-	Scaffold3	LPS-assembly protein LptD
gene0483	surA	K03771	peptidyl-prolyl cis-trans isomerase SurA [EC:5.2.1.8]	-	5.2.1.8	-	http://www.genome.jp/dbget-bin/www_bget?ko:K03771	99.8	434	-	-	-	Scaffold3	chaperone SurA
gene0484	pdxA	K00097	4-hydroxythreonine-4-phosphate dehydrogenase [EC:1.1.1.262]	ko00750	1.1.1.262	M00124	http://www.genome.jp/dbget-bin/www_bget?ko:K00097	100	328	Metabolism	Metabolism of cofactors and vitamins	Vitamin B6 metabolism	Scaffold3	4-hydroxythreonine-4-phosphate dehydrogenase PdxA
gene0485	ksgA	K02528	16S rRNA (adenine1518-N6/adenine1519-N6)-dimethyltransferase [EC:2.1.1.182]	-	2.1.1.182	-	http://www.genome.jp/dbget-bin/www_bget?ko:K02528	99.6	268	-	-	-	Scaffold3	ribosomal RNA small subunit methyltransferase A
gene0486	apaG	K06195	ApaG protein	-	-	-	http://www.genome.jp/dbget-bin/www_bget?ko:K06195	99.2	123	-	-	-	Scaffold3	Co2+/Mg2+ efflux protein ApaG
gene0487	apaH	K01525	bis(5'-nucleosyl)-tetraphosphatase (symmetrical) [EC:3.6.1.41]	ko00230	3.6.1.41	-	http://www.genome.jp/dbget-bin/www_bget?ko:K01525	98.5	274	Metabolism	Nucleotide metabolism	Purine metabolism	Scaffold3	bis(5'-nucleosyl)-tetraphosphatase (symmetrical)
gene0488	mcp	K03406	methyl-accepting chemotaxis protein	ko02020;ko02030	-	-	http://www.genome.jp/dbget-bin/www_bget?ko:K03406	98.6	633	Environmental Information Processing;Cellular Processes	Signal transduction;Cell motility	Two-component system;Bacterial chemotaxis	Scaffold3	chemotaxis protein
gene0490	folA	K00287	dihydrofolate reductase [EC:1.5.1.3]	ko00670;ko00790;ko01523	1.5.1.3	M00126	http://www.genome.jp/dbget-bin/www_bget?ko:K00287	97.4	156	Metabolism;Metabolism;Human Diseases	Metabolism of cofactors and vitamins;Metabolism of cofactors and vitamins;Drug resistance: Antineoplastic	One carbon pool by folate;Folate biosynthesis;Antifolate resistance	Scaffold3	diacylglycerol kinase
gene0493	obgE	K03979	GTPase [EC:3.6.5.-]	-	-	-	http://www.genome.jp/dbget-bin/www_bget?ko:K03979	99.7	388	-	-	-	Scaffold3	GTPase ObgE
gene0494	rpmA	K02899	large subunit ribosomal protein L27	ko03010	-	M00178	http://www.genome.jp/dbget-bin/www_bget?ko:K02899	100	84	Genetic Information Processing	Translation	Ribosome	Scaffold3	50S ribosomal protein L27
gene0495	rplU	K02888	large subunit ribosomal protein L21	ko03010	-	M00178	http://www.genome.jp/dbget-bin/www_bget?ko:K02888	100	103	Genetic Information Processing	Translation	Ribosome	Scaffold3	50S ribosomal protein L21
gene0496	ispB	K02523	octaprenyl-diphosphate synthase [EC:2.5.1.90]	ko00900	2.5.1.90	-	http://www.genome.jp/dbget-bin/www_bget?ko:K02523	99.7	331	Metabolism	Metabolism of terpenoids and polyketides	Terpenoid backbone biosynthesis	Scaffold3	Trans-hexaprenyltranstransferase
gene0498	UDG	K03648	uracil-DNA glycosylase [EC:3.2.2.27]	ko03410;ko05340	3.2.2.27	-	http://www.genome.jp/dbget-bin/www_bget?ko:K03648	99.1	219	Genetic Information Processing;Human Diseases	Replication and repair;Immune diseases	Base excision repair;Primary immunodeficiency	Scaffold3	uracil-DNA glycosylase
gene0508	map	K01265	methionyl aminopeptidase [EC:3.4.11.18]	-	3.4.11.18	-	http://www.genome.jp/dbget-bin/www_bget?ko:K01265	98.8	259	-	-	-	Scaffold3	type I methionyl aminopeptidase
gene0509	fadD	K01897	long-chain acyl-CoA synthetase [EC:6.2.1.3]	ko00061;ko00071;ko01212;ko02024;ko03320;ko04146;ko04216;ko04920	6.2.1.3	M00086	http://www.genome.jp/dbget-bin/www_bget?ko:K01897	99.6	534	Metabolism;Metabolism;Metabolism;Cellular Processes;Organismal Systems;Cellular Processes;Cellular Processes;Organismal Systems	Lipid metabolism;Lipid metabolism;Global and overview maps;Cellular community - prokaryotes;Endocrine system;Transport and catabolism;Cell growth and death;Endocrine system	Fatty acid biosynthesis;Fatty acid degradation;Fatty acid metabolism;Quorum sensing;PPAR signaling pathway;Peroxisome;Ferroptosis;Adipocytokine signaling pathway	Scaffold3	long-chain-fatty-acid--CoA ligase
gene0510	-	K06147	ATP-binding cassette, subfamily B, bacterial	-	-	-	http://www.genome.jp/dbget-bin/www_bget?ko:K06147	99	580	-	-	-	Scaffold3	ABC transporter permease
gene0512	hugZ	K07226	heme iron utilization protein	-	-	-	http://www.genome.jp/dbget-bin/www_bget?ko:K07226	98.4	185	-	-	-	Scaffold3	heme utilization protein HutZ
gene0513	chuX	K07227	heme iron utilization protein	-	-	-	http://www.genome.jp/dbget-bin/www_bget?ko:K07227	96.3	188	-	-	-	Scaffold3	heme iron utilization protein HmuX
gene0514	tbpA	K16087	hemoglobin/transferrin/lactoferrin receptor protein	-	-	-	http://www.genome.jp/dbget-bin/www_bget?ko:K16087	99.1	695	-	-	-	Scaffold3	TonB-dependent receptor
gene0516	tonB	K03832	periplasmic protein TonB	-	-	-	http://www.genome.jp/dbget-bin/www_bget?ko:K03832	86.6	253	-	-	-	Scaffold3	TonB family protein
gene0517	exbB	K03561	biopolymer transport protein ExbB	-	-	-	http://www.genome.jp/dbget-bin/www_bget?ko:K03561	97.7	217	-	-	-	Scaffold3	flagellar motor protein MotA
gene0519	-	K02016	iron complex transport system substrate-binding protein	ko02010	-	M00240	http://www.genome.jp/dbget-bin/www_bget?ko:K02016	94.4	306	Environmental Information Processing	Membrane transport	ABC transporters	Scaffold3	hemin ABC transporter substrate-binding protein
gene0520	-	K02015	iron complex transport system permease protein	ko02010	-	M00240	http://www.genome.jp/dbget-bin/www_bget?ko:K02015	98.7	311	Environmental Information Processing	Membrane transport	ABC transporters	Scaffold3	iron ABC transporter permease
gene0521	-	K02013	iron complex transport system ATP-binding protein [EC:3.6.3.34]	ko02010	3.6.3.34	M00240	http://www.genome.jp/dbget-bin/www_bget?ko:K02013	94.9	272	Environmental Information Processing	Membrane transport	ABC transporters	Scaffold3	hemin abc transporter atp-binding protein
gene0527	-	K02030	polar amino acid transport system substrate-binding protein	-	-	M00236	http://www.genome.jp/dbget-bin/www_bget?ko:K02030	99.2	265	-	-	-	Scaffold3	amino acid ABC transporter substrate-binding protein
gene0529	uspA	K06149	universal stress protein A	-	-	-	http://www.genome.jp/dbget-bin/www_bget?ko:K06149	100	143	-	-	-	Scaffold3	universal stress protein A
gene0531	-	K00154	coniferyl-aldehyde dehydrogenase [EC:1.2.1.68]	-	1.2.1.68	-	http://www.genome.jp/dbget-bin/www_bget?ko:K00154	98.9	472	-	-	-	Scaffold3	coniferyl aldehyde dehydrogenase
gene0533	csgG	K06214	curli production assembly/transport component CsgG	-	-	-	http://www.genome.jp/dbget-bin/www_bget?ko:K06214	99.3	268	-	-	-	Scaffold3	transporter
gene0534	csgF	K04338	curli production assembly/transport component CsgF	-	-	-	http://www.genome.jp/dbget-bin/www_bget?ko:K04338	99.2	118	-	-	-	Scaffold3	curli production assembly protein CsgF
gene0535	csgE	K04337	curli production assembly/transport component CsgE	-	-	-	http://www.genome.jp/dbget-bin/www_bget?ko:K04337	99.1	112	-	-	-	Scaffold3	curli production assembly protein CsgE
gene0538	-	K02004	putative ABC transport system permease protein	-	-	M00258	http://www.genome.jp/dbget-bin/www_bget?ko:K02004	99.7	399	-	-	-	Scaffold3	ABC transporter permease
gene0539	-	K02004	putative ABC transport system permease protein	-	-	M00258	http://www.genome.jp/dbget-bin/www_bget?ko:K02004	98.8	434	-	-	-	Scaffold3	ABC transporter ATP-binding protein
gene0540	-	K02003	putative ABC transport system ATP-binding protein	-	-	M00258	http://www.genome.jp/dbget-bin/www_bget?ko:K02003	99.6	246	-	-	-	Scaffold3	phosphonate ABC transporter ATP-binding protein
gene0542	-	K02005	HlyD family secretion protein	-	-	-	http://www.genome.jp/dbget-bin/www_bget?ko:K02005	99.8	420	-	-	-	Scaffold3	RND transporter MFP subunit
gene0543	pyrC	K01465	dihydroorotase [EC:3.5.2.3]	ko00240	3.5.2.3	M00051	http://www.genome.jp/dbget-bin/www_bget?ko:K01465	99.4	311	Metabolism	Nucleotide metabolism	Pyrimidine metabolism	Scaffold3	dihydroorotase
gene0552	btuF	K06858	vitamin B12 transport system substrate-binding protein	ko02010	-	M00241	http://www.genome.jp/dbget-bin/www_bget?ko:K06858	98.5	274	Environmental Information Processing	Membrane transport	ABC transporters	Scaffold3	cobalamin-binding protein
gene0554	cobA	K19221	cob(I)alamin adenosyltransferase [EC:2.5.1.17]	ko00860	2.5.1.17	M00122	http://www.genome.jp/dbget-bin/www_bget?ko:K19221	99.1	211	Metabolism	Metabolism of cofactors and vitamins	Porphyrin and chlorophyll metabolism	Scaffold3	cob(I)alamin adenolsyltransferase/cobinamide ATP-dependent adenolsyltransferase
gene0555	cobQ	K02232	adenosylcobyric acid synthase [EC:6.3.5.10]	ko00860	6.3.5.10	M00122	http://www.genome.jp/dbget-bin/www_bget?ko:K02232	97.7	486	Metabolism	Metabolism of cofactors and vitamins	Porphyrin and chlorophyll metabolism	Scaffold3	cobyric acid synthase CobQ
gene0556	cobQ	K02232	adenosylcobyric acid synthase [EC:6.3.5.10]	ko00860	6.3.5.10	M00122	http://www.genome.jp/dbget-bin/www_bget?ko:K02232	95.2	42	Metabolism	Metabolism of cofactors and vitamins	Porphyrin and chlorophyll metabolism	Scaffold3	cobyric acid synthase CobQ
gene0557	cobP	K02231	adenosylcobinamide kinase / adenosylcobinamide-phosphate guanylyltransferase [EC:2.7.1.156 2.7.7.62]	ko00860	2.7.1.156;2.7.7.62	M00122	http://www.genome.jp/dbget-bin/www_bget?ko:K02231	99	200	Metabolism	Metabolism of cofactors and vitamins	Porphyrin and chlorophyll metabolism	Scaffold3	bifunctional adenosylcobinamide kinase/adenosylcobinamide-phosphate guanylyltransferase
gene0558	cobS	K02233	adenosylcobinamide-GDP ribazoletransferase [EC:2.7.8.26]	ko00860	2.7.8.26	M00122	http://www.genome.jp/dbget-bin/www_bget?ko:K02233	100	262	Metabolism	Metabolism of cofactors and vitamins	Porphyrin and chlorophyll metabolism	Scaffold3	adenosylcobinamide-GDP ribazoletransferase
gene0559	cobU	K00768	nicotinate-nucleotide--dimethylbenzimidazole phosphoribosyltransferase [EC:2.4.2.21]	ko00860	2.4.2.21	M00122	http://www.genome.jp/dbget-bin/www_bget?ko:K00768	98	350	Metabolism	Metabolism of cofactors and vitamins	Porphyrin and chlorophyll metabolism	Scaffold3	nicotinate-nucleotide--dimethylbenzimidazole phosphoribosyltransferase
gene0560	-	K02015	iron complex transport system permease protein	ko02010	-	M00240	http://www.genome.jp/dbget-bin/www_bget?ko:K02015	97.3	373	Environmental Information Processing	Membrane transport	ABC transporters	Scaffold3	ABC transporter permease
gene0561	-	K02013	iron complex transport system ATP-binding protein [EC:3.6.3.34]	ko02010	3.6.3.34	M00240	http://www.genome.jp/dbget-bin/www_bget?ko:K02013	98.1	321	Environmental Information Processing	Membrane transport	ABC transporters	Scaffold3	ABC transporter
gene0562	cobC	K02226	alpha-ribazole phosphatase [EC:3.1.3.73]	ko00860	3.1.3.73	M00122	http://www.genome.jp/dbget-bin/www_bget?ko:K02226	98.6	217	Metabolism	Metabolism of cofactors and vitamins	Porphyrin and chlorophyll metabolism	Scaffold3	phosphoglycerate mutase
gene0563	metH	K00548	5-methyltetrahydrofolate--homocysteine methyltransferase [EC:2.1.1.13]	ko00270;ko00450;ko00670;ko01230	2.1.1.13	M00017	http://www.genome.jp/dbget-bin/www_bget?ko:K00548	99.8	1244	Metabolism;Metabolism;Metabolism;Metabolism	Amino acid metabolism;Metabolism of other amino acids;Metabolism of cofactors and vitamins;Global and overview maps	Cysteine and methionine metabolism;Selenocompound metabolism;One carbon pool by folate;Biosynthesis of amino acids	Scaffold3	methionine synthase
gene0568	-	K01061	carboxymethylenebutenolidase [EC:3.1.1.45]	ko00361;ko00364;ko00623	3.1.1.45	-	http://www.genome.jp/dbget-bin/www_bget?ko:K01061	99.4	320	Metabolism;Metabolism;Metabolism	Xenobiotics biodegradation and metabolism;Xenobiotics biodegradation and metabolism;Xenobiotics biodegradation and metabolism	Chlorocyclohexane and chlorobenzene degradation;Fluorobenzoate degradation;Toluene degradation	Scaffold3	dienelactone hydrolase
gene0575	pbpG	K07262	serine-type D-Ala-D-Ala endopeptidase (penicillin-binding protein 7) [EC:3.4.21.-]	-	-	-	http://www.genome.jp/dbget-bin/www_bget?ko:K07262	100	318	-	-	-	Scaffold3	D-alanyl-D-alanine endopeptidase
gene0576	lysS	K04567	lysyl-tRNA synthetase, class II [EC:6.1.1.6]	ko00970	6.1.1.6	M00359	http://www.genome.jp/dbget-bin/www_bget?ko:K04567	99.8	500	Genetic Information Processing	Translation	Aminoacyl-tRNA biosynthesis	Scaffold3	lysine--tRNA ligase
gene0577	prfB	K02836	peptide chain release factor 2	-	-	-	http://www.genome.jp/dbget-bin/www_bget?ko:K02836	100	352	-	-	-	Scaffold3	bacterial peptide chain release factor 2 (bRF-2)
gene0580	fdoG	K00123	formate dehydrogenase major subunit [EC:1.2.1.2]	ko00630;ko00680;ko01200	1.2.1.2	-	http://www.genome.jp/dbget-bin/www_bget?ko:K00123	96.8	1432	Metabolism;Metabolism;Metabolism	Carbohydrate metabolism;Energy metabolism;Global and overview maps	Glyoxylate and dicarboxylate metabolism;Methane metabolism;Carbon metabolism	Scaffold3	formate dehydrogenase subunit alpha
gene0581	mcp	K03406	methyl-accepting chemotaxis protein	ko02020;ko02030	-	-	http://www.genome.jp/dbget-bin/www_bget?ko:K03406	99.3	554	Environmental Information Processing;Cellular Processes	Signal transduction;Cell motility	Two-component system;Bacterial chemotaxis	Scaffold3	chemotaxis protein
gene0582	chrA	K07240	chromate transporter	-	-	-	http://www.genome.jp/dbget-bin/www_bget?ko:K07240	98.7	390	-	-	-	Scaffold3	chromate transporter, chromate ion transporter (CHR) family
gene0588	rumB	K03212	23S rRNA (uracil747-C5)-methyltransferase [EC:2.1.1.189]	-	2.1.1.189	-	http://www.genome.jp/dbget-bin/www_bget?ko:K03212	99.2	360	-	-	-	Scaffold3	23S rRNA (uracil(747)-C(5))-methyltransferase RlmC
gene0589	glpA	K00111	glycerol-3-phosphate dehydrogenase [EC:1.1.5.3]	ko00564	1.1.5.3	-	http://www.genome.jp/dbget-bin/www_bget?ko:K00111	95.5	396	Metabolism	Lipid metabolism	Glycerophospholipid metabolism	Scaffold3	FAD dependent oxidoreductase
gene0591	osmC	K04063	osmotically inducible protein OsmC	-	-	-	http://www.genome.jp/dbget-bin/www_bget?ko:K04063	100	141	-	-	-	Scaffold3	OsmC family protein
gene0597	frdA	K00244	fumarate reductase flavoprotein subunit [EC:1.3.5.4]	ko00020;ko00190;ko00620;ko00650;ko00720;ko01200;ko02020	1.3.5.4	M00009	http://www.genome.jp/dbget-bin/www_bget?ko:K00244	99.5	596	Metabolism;Metabolism;Metabolism;Metabolism;Metabolism;Metabolism;Environmental Information Processing	Carbohydrate metabolism;Energy metabolism;Carbohydrate metabolism;Carbohydrate metabolism;Energy metabolism;Global and overview maps;Signal transduction	Citrate cycle (TCA cycle);Oxidative phosphorylation;Pyruvate metabolism;Butanoate metabolism;Carbon fixation pathways in prokaryotes;Carbon metabolism;Two-component system	Scaffold3	flavocytochrome c
gene0598	ldhA	K03778	D-lactate dehydrogenase [EC:1.1.1.28]	ko00620	1.1.1.28	-	http://www.genome.jp/dbget-bin/www_bget?ko:K03778	100	329	Metabolism	Carbohydrate metabolism	Pyruvate metabolism	Scaffold3	lactate dehydrogenase
gene0599	-	K01061	carboxymethylenebutenolidase [EC:3.1.1.45]	ko00361;ko00364;ko00623	3.1.1.45	-	http://www.genome.jp/dbget-bin/www_bget?ko:K01061	99.6	245	Metabolism;Metabolism;Metabolism	Xenobiotics biodegradation and metabolism;Xenobiotics biodegradation and metabolism;Xenobiotics biodegradation and metabolism	Chlorocyclohexane and chlorobenzene degradation;Fluorobenzoate degradation;Toluene degradation	Scaffold3	dienelactone hydrolase
gene0603	pepA	K01255	leucyl aminopeptidase [EC:3.4.11.1]	ko00480	3.4.11.1	-	http://www.genome.jp/dbget-bin/www_bget?ko:K01255	100	511	Metabolism	Metabolism of other amino acids	Glutathione metabolism	Scaffold3	leucyl aminopeptidase
gene0604	ahpC	K03386	peroxiredoxin (alkyl hydroperoxide reductase subunit C) [EC:1.11.1.15]	ko04214	1.11.1.15	-	http://www.genome.jp/dbget-bin/www_bget?ko:K03386	100	189	Cellular Processes	Cell growth and death	Apoptosis - fly	Scaffold3	peroxiredoxin
gene0605	ahpF	K03387	alkyl hydroperoxide reductase subunit F [EC:1.6.4.-]	-	-	-	http://www.genome.jp/dbget-bin/www_bget?ko:K03387	98.9	525	-	-	-	Scaffold3	alkyl hydroperoxide reductase subunit F
gene0608	recJ	K07462	single-stranded-DNA-specific exonuclease [EC:3.1.-.-]	ko03410;ko03430;ko03440	-	-	http://www.genome.jp/dbget-bin/www_bget?ko:K07462	99.8	574	Genetic Information Processing;Genetic Information Processing;Genetic Information Processing	Replication and repair;Replication and repair;Replication and repair	Base excision repair;Mismatch repair;Homologous recombination	Scaffold3	single-stranded-DNA-specific exonuclease RecJ
gene0609	dsbC	K03981	thiol:disulfide interchange protein DsbC [EC:5.3.4.1]	-	5.3.4.1	-	http://www.genome.jp/dbget-bin/www_bget?ko:K03981	100	241	-	-	-	Scaffold3	thiol:disulfide interchange protein
gene0610	xerD	K04763	integrase/recombinase XerD	-	-	-	http://www.genome.jp/dbget-bin/www_bget?ko:K04763	99.7	300	-	-	-	Scaffold3	site-specific tyrosine recombinase XerD
gene0611	-	K03311	branched-chain amino acid:cation transporter, LIVCS family	-	-	-	http://www.genome.jp/dbget-bin/www_bget?ko:K03311	99.6	462	-	-	-	Scaffold3	branched-chain amino acid transport system II carrier protein
gene0612	yfiC	K15460	tRNA1Val (adenine37-N6)-methyltransferase [EC:2.1.1.223]	-	2.1.1.223	-	http://www.genome.jp/dbget-bin/www_bget?ko:K15460	100	236	-	-	-	Scaffold3	tRNA(1)(Val) (adenine(37)-N(6))-methyltransferase
gene0613	-	K07814	putative two-component system response regulator	-	-	-	http://www.genome.jp/dbget-bin/www_bget?ko:K07814	100	331	-	-	-	Scaffold3	two-component system response regulator
gene0615	srmB	K05590	ATP-dependent RNA helicase SrmB [EC:3.6.4.13]	-	3.6.4.13	-	http://www.genome.jp/dbget-bin/www_bget?ko:K05590	100	420	-	-	-	Scaffold3	RNA helicase
gene0631	fbaA	K01624	fructose-bisphosphate aldolase, class II [EC:4.1.2.13]	ko00010;ko00030;ko00051;ko00680;ko00710;ko01200;ko01230	4.1.2.13	M00001	http://www.genome.jp/dbget-bin/www_bget?ko:K01624	100	355	Metabolism;Metabolism;Metabolism;Metabolism;Metabolism;Metabolism;Metabolism	Carbohydrate metabolism;Carbohydrate metabolism;Carbohydrate metabolism;Energy metabolism;Energy metabolism;Global and overview maps;Global and overview maps	Glycolysis / Gluconeogenesis;Pentose phosphate pathway;Fructose and mannose metabolism;Methane metabolism;Carbon fixation in photosynthetic organisms;Carbon metabolism;Biosynthesis of amino acids	Scaffold3	fructose-1,6-bisphosphate aldolase
gene0633	pgk	K00927	phosphoglycerate kinase [EC:2.7.2.3]	ko00010;ko00710;ko01200;ko01230	2.7.2.3	M00001	http://www.genome.jp/dbget-bin/www_bget?ko:K00927	100	386	Metabolism;Metabolism;Metabolism;Metabolism	Carbohydrate metabolism;Energy metabolism;Global and overview maps;Global and overview maps	Glycolysis / Gluconeogenesis;Carbon fixation in photosynthetic organisms;Carbon metabolism;Biosynthesis of amino acids	Scaffold3	phosphoglycerate kinase
gene0634	gapA	K00134	glyceraldehyde 3-phosphate dehydrogenase [EC:1.2.1.12]	ko00010;ko00710;ko01200;ko01230;ko04066;ko05010	1.2.1.12	M00001	http://www.genome.jp/dbget-bin/www_bget?ko:K00134	99.7	338	Metabolism;Metabolism;Metabolism;Metabolism;Environmental Information Processing;Human Diseases	Carbohydrate metabolism;Energy metabolism;Global and overview maps;Global and overview maps;Signal transduction;Neurodegenerative diseases	Glycolysis / Gluconeogenesis;Carbon fixation in photosynthetic organisms;Carbon metabolism;Biosynthesis of amino acids;HIF-1 signaling pathway;Alzheimer's disease	Scaffold3	D-erythrose-4-phosphate dehydrogenase
gene0635	tktA	K00615	transketolase [EC:2.2.1.1]	ko00030;ko00710;ko01051;ko01200;ko01230	2.2.1.1	M00004	http://www.genome.jp/dbget-bin/www_bget?ko:K00615	99.5	664	Metabolism;Metabolism;Metabolism;Metabolism;Metabolism	Carbohydrate metabolism;Energy metabolism;Metabolism of terpenoids and polyketides;Global and overview maps;Global and overview maps	Pentose phosphate pathway;Carbon fixation in photosynthetic organisms;Biosynthesis of ansamycins;Carbon metabolism;Biosynthesis of amino acids	Scaffold3	transketolase
gene0636	metK	K00789	S-adenosylmethionine synthetase [EC:2.5.1.6]	ko00270;ko01230	2.5.1.6	M00034	http://www.genome.jp/dbget-bin/www_bget?ko:K00789	99.5	379	Metabolism;Metabolism	Amino acid metabolism;Global and overview maps	Cysteine and methionine metabolism;Biosynthesis of amino acids	Scaffold3	S-adenosylmethionine synthase
gene0649	sdaC	K03837	serine transporter	-	-	-	http://www.genome.jp/dbget-bin/www_bget?ko:K03837	100	398	-	-	-	Scaffold3	septum formation initiator
gene0651	pvdQ	K07116	acyl-homoserine-lactone acylase [EC:3.5.1.97]	-	3.5.1.97	-	http://www.genome.jp/dbget-bin/www_bget?ko:K07116	99.6	839	-	-	-	Scaffold3	peptidase S45
gene0654	yjgM	K03828	putative acetyltransferase [EC:2.3.1.-]	-	-	-	http://www.genome.jp/dbget-bin/www_bget?ko:K03828	98.8	326	-	-	-	Scaffold3	transcriptional regulator, MarR family with acetyltransferase activity
gene0659	nqrF	K00351	Na+-transporting NADH:ubiquinone oxidoreductase subunit F [EC:1.6.5.8]	-	1.6.5.8	-	http://www.genome.jp/dbget-bin/www_bget?ko:K00351	98.8	405	-	-	-	Scaffold3	NADH:ubiquinone reductase (Na(+)-transporting) subunit F
gene0660	nqrE	K00350	Na+-transporting NADH:ubiquinone oxidoreductase subunit E [EC:1.6.5.8]	-	1.6.5.8	-	http://www.genome.jp/dbget-bin/www_bget?ko:K00350	100	202	-	-	-	Scaffold3	NADH:ubiquinone reductase (Na(+)-transporting) subunit E
gene0661	nqrD	K00349	Na+-transporting NADH:ubiquinone oxidoreductase subunit D [EC:1.6.5.8]	-	1.6.5.8	-	http://www.genome.jp/dbget-bin/www_bget?ko:K00349	100	206	-	-	-	Scaffold3	NADH:ubiquinone reductase (Na(+)-transporting) subunit D
gene0662	nqrC	K00348	Na+-transporting NADH:ubiquinone oxidoreductase subunit C [EC:1.6.5.8]	-	1.6.5.8	-	http://www.genome.jp/dbget-bin/www_bget?ko:K00348	100	240	-	-	-	Scaffold3	NADH:ubiquinone reductase (Na(+)-transporting) subunit C
gene0663	nqrB	K00347	Na+-transporting NADH:ubiquinone oxidoreductase subunit B [EC:1.6.5.8]	-	1.6.5.8	-	http://www.genome.jp/dbget-bin/www_bget?ko:K00347	99.5	395	-	-	-	Scaffold3	NADH:ubiquinone reductase (Na(+)-transporting) subunit B
gene0664	nqrA	K00346	Na+-transporting NADH:ubiquinone oxidoreductase subunit A [EC:1.6.5.8]	-	1.6.5.8	-	http://www.genome.jp/dbget-bin/www_bget?ko:K00346	99.6	456	-	-	-	Scaffold3	NADH:ubiquinone reductase (Na(+)-transporting) subunit A
gene0667	dbpA	K05591	ATP-independent RNA helicase DbpA [EC:3.6.4.13]	-	3.6.4.13	-	http://www.genome.jp/dbget-bin/www_bget?ko:K05591	99.6	458	-	-	-	Scaffold3	DEAD/DEAH box helicase domain protein
gene0668	-	K06911	uncharacterized protein	-	-	-	http://www.genome.jp/dbget-bin/www_bget?ko:K06911	98.9	285	-	-	-	Scaffold3	hypothetical protein
gene0673	-	K07070	uncharacterized protein	-	-	-	http://www.genome.jp/dbget-bin/www_bget?ko:K07070	100	66	-	-	-	Scaffold3	DNA-binding protein
gene0675	-	K06158	ATP-binding cassette, subfamily F, member 3	-	-	-	http://www.genome.jp/dbget-bin/www_bget?ko:K06158	99.7	637	-	-	-	Scaffold3	ABC transporter ATP-binding protein
gene0682	-	K07019	uncharacterized protein	-	-	-	http://www.genome.jp/dbget-bin/www_bget?ko:K07019	99	298	-	-	-	Scaffold3	alpha/beta hydrolase
gene0684	prkB	K00855	phosphoribulokinase [EC:2.7.1.19]	ko00710;ko01200	2.7.1.19	M00165	http://www.genome.jp/dbget-bin/www_bget?ko:K00855	99.7	295	Metabolism;Metabolism	Energy metabolism;Global and overview maps	Carbon fixation in photosynthetic organisms;Carbon metabolism	Scaffold3	phosphoribulokinase
gene0688	pepB	K07751	PepB aminopeptidase [EC:3.4.11.23]	ko00480	3.4.11.23	-	http://www.genome.jp/dbget-bin/www_bget?ko:K07751	99.1	430	Metabolism	Metabolism of other amino acids	Glutathione metabolism	Scaffold3	aminopeptidase PepB
gene0689	sfsA	K06206	sugar fermentation stimulation protein A	-	-	-	http://www.genome.jp/dbget-bin/www_bget?ko:K06206	98.3	234	-	-	-	Scaffold3	sugar fermentation stimulation protein SfsA
gene0690	dksA	K06204	DnaK suppressor protein	ko02026	-	-	http://www.genome.jp/dbget-bin/www_bget?ko:K06204	100	120	Cellular Processes	Cellular community - prokaryotes	Biofilm formation - Escherichia coli	Scaffold3	RNA polymerase-binding protein DksA
gene0691	gluQ	K01894	glutamyl-Q tRNA(Asp) synthetase [EC:6.1.1.-]	-	-	-	http://www.genome.jp/dbget-bin/www_bget?ko:K01894	98.3	299	-	-	-	Scaffold3	glutamyl-tRNA synthetase, class Ic
gene0693	pcnB	K00970	poly(A) polymerase [EC:2.7.7.19]	ko03018	2.7.7.19	-	http://www.genome.jp/dbget-bin/www_bget?ko:K00970	99.3	412	Genetic Information Processing	Folding, sorting and degradation	RNA degradation	Scaffold3	polynucleotide adenylyltransferase PcnB
gene0694	folK	K00950	2-amino-4-hydroxy-6-hydroxymethyldihydropteridine diphosphokinase [EC:2.7.6.3]	ko00790	2.7.6.3	M00126	http://www.genome.jp/dbget-bin/www_bget?ko:K00950	100	162	Metabolism	Metabolism of cofactors and vitamins	Folate biosynthesis	Scaffold3	2-amino-4-hydroxy-6-hydroxymethyldihydropteridine diphosphokinase
gene0695	panB	K00606	3-methyl-2-oxobutanoate hydroxymethyltransferase [EC:2.1.2.11]	ko00770	2.1.2.11	M00119	http://www.genome.jp/dbget-bin/www_bget?ko:K00606	100	264	Metabolism	Metabolism of cofactors and vitamins	Pantothenate and CoA biosynthesis	Scaffold3	3-methyl-2-oxobutanoate hydroxymethyltransferase
gene0696	panC	K01918	pantoate--beta-alanine ligase [EC:6.3.2.1]	ko00410;ko00770	6.3.2.1	M00119	http://www.genome.jp/dbget-bin/www_bget?ko:K01918	97.5	281	Metabolism;Metabolism	Metabolism of other amino acids;Metabolism of cofactors and vitamins	beta-Alanine metabolism;Pantothenate and CoA biosynthesis	Scaffold3	pantoate--beta-alanine ligase
gene0698	csgB	K04335	minor curlin subunit	ko02026	-	-	http://www.genome.jp/dbget-bin/www_bget?ko:K04335	100	118	Cellular Processes	Cellular community - prokaryotes	Biofilm formation - Escherichia coli	Scaffold3	curlin
gene0701	yjdF	K08984	putative membrane protein	-	-	-	http://www.genome.jp/dbget-bin/www_bget?ko:K08984	96.5	170	-	-	-	Scaffold3	membrane protein
gene0702	serA	K00058	D-3-phosphoglycerate dehydrogenase [EC:1.1.1.95]	ko00260;ko00680;ko01200;ko01230	1.1.1.95	M00020	http://www.genome.jp/dbget-bin/www_bget?ko:K00058	99.8	409	Metabolism;Metabolism;Metabolism;Metabolism	Amino acid metabolism;Energy metabolism;Global and overview maps;Global and overview maps	Glycine, serine and threonine metabolism;Methane metabolism;Carbon metabolism;Biosynthesis of amino acids	Scaffold3	D-3-phosphoglycerate dehydrogenase
gene0703	ygfZ	K06980	tRNA-modifying protein YgfZ	-	-	-	http://www.genome.jp/dbget-bin/www_bget?ko:K06980	96	299	-	-	-	Scaffold3	glycine cleavage system protein T
gene0704	-	K07814	putative two-component system response regulator	-	-	-	http://www.genome.jp/dbget-bin/www_bget?ko:K07814	100	338	-	-	-	Scaffold3	two-component system response regulator
gene0707	-	K03310	alanine or glycine:cation symporter, AGCS family	-	-	-	http://www.genome.jp/dbget-bin/www_bget?ko:K03310	97.7	221	-	-	-	Scaffold3	transporter
gene0709	astB	K01484	succinylarginine dihydrolase [EC:3.5.3.23]	ko00330	3.5.3.23	-	http://www.genome.jp/dbget-bin/www_bget?ko:K01484	99.8	444	Metabolism	Amino acid metabolism	Arginine and proline metabolism	Scaffold4	succinylarginine dihydrolase
gene0710	topA	K03168	DNA topoisomerase I [EC:5.99.1.2]	-	5.99.1.2	-	http://www.genome.jp/dbget-bin/www_bget?ko:K03168	99.5	878	-	-	-	Scaffold4	DNA topoisomerase I
gene0712	cysB	K13634	LysR family transcriptional regulator, cys regulon transcriptional activator	-	-	-	http://www.genome.jp/dbget-bin/www_bget?ko:K13634	100	324	-	-	-	Scaffold4	transcriptional regulator CysB
gene0715	aroF	K01626	3-deoxy-7-phosphoheptulonate synthase [EC:2.5.1.54]	ko00400;ko01230;ko02024	2.5.1.54	M00022	http://www.genome.jp/dbget-bin/www_bget?ko:K01626	100	354	Metabolism;Metabolism;Cellular Processes	Amino acid metabolism;Global and overview maps;Cellular community - prokaryotes	Phenylalanine, tyrosine and tryptophan biosynthesis;Biosynthesis of amino acids;Quorum sensing	Scaffold4	3-deoxy-7-phosphoheptulonate synthase
gene0716	ppsR	K09773	[pyruvate, water dikinase]-phosphate phosphotransferase / [pyruvate, water dikinase] kinase [EC:2.7.4.28 2.7.11.33]	-	2.7.4.28;2.7.11.33	-	http://www.genome.jp/dbget-bin/www_bget?ko:K09773	99.5	206	-	-	-	Scaffold4	phosphoenolpyruvate synthase regulatory protein
gene0717	pps	K01007	pyruvate, water dikinase [EC:2.7.9.2]	ko00620;ko00680;ko00720;ko01200	2.7.9.2	M00173	http://www.genome.jp/dbget-bin/www_bget?ko:K01007	99.9	789	Metabolism;Metabolism;Metabolism;Metabolism	Carbohydrate metabolism;Energy metabolism;Energy metabolism;Global and overview maps	Pyruvate metabolism;Methane metabolism;Carbon fixation pathways in prokaryotes;Carbon metabolism	Scaffold4	phosphoenolpyruvate synthase
gene0719	-	K09986	uncharacterized protein	-	-	-	http://www.genome.jp/dbget-bin/www_bget?ko:K09986	92.6	163	-	-	-	Scaffold4	hypothetical protein
gene0724	-	K00263	leucine dehydrogenase [EC:1.4.1.9]	ko00280;ko00290	1.4.1.9	-	http://www.genome.jp/dbget-bin/www_bget?ko:K00263	100	344	Metabolism;Metabolism	Amino acid metabolism;Amino acid metabolism	Valine, leucine and isoleucine degradation;Valine, leucine and isoleucine biosynthesis	Scaffold4	leucine dehydrogenase
gene0727	ycfD	K18850	50S ribosomal protein L16 3-hydroxylase [EC:1.14.11.47]	-	1.14.11.47	-	http://www.genome.jp/dbget-bin/www_bget?ko:K18850	97.9	379	-	-	-	Scaffold4	cupin
gene0728	purB	K01756	adenylosuccinate lyase [EC:4.3.2.2]	ko00230;ko00250	4.3.2.2	M00048	http://www.genome.jp/dbget-bin/www_bget?ko:K01756	99.5	434	Metabolism;Metabolism	Nucleotide metabolism;Amino acid metabolism	Purine metabolism;Alanine, aspartate and glutamate metabolism	Scaffold4	adenylosuccinate lyase
gene0729	hflD	K07153	high frequency lysogenization protein	-	-	-	http://www.genome.jp/dbget-bin/www_bget?ko:K07153	99	196	-	-	-	Scaffold4	lysogenization regulator
gene0730	mnmA	K00566	tRNA-uridine 2-sulfurtransferase [EC:2.8.1.13]	ko04122	2.8.1.13	-	http://www.genome.jp/dbget-bin/www_bget?ko:K00566	99.5	372	Genetic Information Processing	Folding, sorting and degradation	Sulfur relay system	Scaffold4	tRNA(5-methylaminomethyl-2-thiouridine)-methyltransferase
gene0732	nudJ	K12152	phosphatase NudJ [EC:3.6.1.-]	-	-	-	http://www.genome.jp/dbget-bin/www_bget?ko:K12152	99.4	163	-	-	-	Scaffold4	NUDIX hydrolase
gene0733	rluE	K06181	23S rRNA pseudouridine2457 synthase [EC:5.4.99.20]	-	5.4.99.20	-	http://www.genome.jp/dbget-bin/www_bget?ko:K06181	98.3	177	-	-	-	Scaffold4	ribosomal large subunit pseudouridine synthase E
gene0736	icd	K00031	isocitrate dehydrogenase [EC:1.1.1.42]	ko00020;ko00480;ko00720;ko01200;ko01210;ko01230;ko04146	1.1.1.42	M00009	http://www.genome.jp/dbget-bin/www_bget?ko:K00031	99.7	741	Metabolism;Metabolism;Metabolism;Metabolism;Metabolism;Metabolism;Cellular Processes	Carbohydrate metabolism;Metabolism of other amino acids;Energy metabolism;Global and overview maps;Global and overview maps;Global and overview maps;Transport and catabolism	Citrate cycle (TCA cycle);Glutathione metabolism;Carbon fixation pathways in prokaryotes;Carbon metabolism;2-Oxocarboxylic acid metabolism;Biosynthesis of amino acids;Peroxisome	Scaffold4	isocitrate dehydrogenase, NADP-dependent
gene0737	sugE	K11741	quaternary ammonium compound-resistance protein SugE	-	-	-	http://www.genome.jp/dbget-bin/www_bget?ko:K11741	98.5	66	-	-	-	Scaffold4	multidrug transporter
gene0738	gnd	K00033	6-phosphogluconate dehydrogenase [EC:1.1.1.44 1.1.1.343]	ko00030;ko00480;ko01200	1.1.1.44;1.1.1.343	M00004	http://www.genome.jp/dbget-bin/www_bget?ko:K00033	99.6	508	Metabolism;Metabolism;Metabolism	Carbohydrate metabolism;Metabolism of other amino acids;Global and overview maps	Pentose phosphate pathway;Glutathione metabolism;Carbon metabolism	Scaffold4	phosphogluconate dehydrogenase (NADP(+)-dependent, decarboxylating)
gene0739	-	K20755	Lys-Lys/Arg-Xaa endopeptidase [EC:3.4.21.121]	-	3.4.21.121	-	http://www.genome.jp/dbget-bin/www_bget?ko:K20755	95.7	693	-	-	-	Scaffold4	peptidase S8
gene0746	menA	K02548	1,4-dihydroxy-2-naphthoate octaprenyltransferase [EC:2.5.1.74 2.5.1.-]	ko00130	2.5.1.74	M00116	http://www.genome.jp/dbget-bin/www_bget?ko:K02548	99	291	Metabolism	Metabolism of cofactors and vitamins	Ubiquinone and other terpenoid-quinone biosynthesis	Scaffold4	1,4-dihydroxy-2-naphthoate octaprenyltransferase
gene0749	tesB	K10805	acyl-CoA thioesterase II [EC:3.1.2.-]	ko01040	-	-	http://www.genome.jp/dbget-bin/www_bget?ko:K10805	100	288	Metabolism	Lipid metabolism	Biosynthesis of unsaturated fatty acids	Scaffold4	acyl-CoA thioesterase II
gene0756	-	K09900	uncharacterized protein	-	-	-	http://www.genome.jp/dbget-bin/www_bget?ko:K09900	98.1	103	-	-	-	Scaffold4	ASCH domain-containing protein
gene0759	-	K03296	hydrophobic/amphiphilic exporter-1 (mainly G- bacteria), HAE1 family	-	-	-	http://www.genome.jp/dbget-bin/www_bget?ko:K03296	99.8	1070	-	-	-	Scaffold4	acriflavin resistance protein
gene0761	gltA	K01647	citrate synthase [EC:2.3.3.1]	ko00020;ko00630;ko01200;ko01210;ko01230	2.3.3.1	M00009	http://www.genome.jp/dbget-bin/www_bget?ko:K01647	100	428	Metabolism;Metabolism;Metabolism;Metabolism;Metabolism	Carbohydrate metabolism;Carbohydrate metabolism;Global and overview maps;Global and overview maps;Global and overview maps	Citrate cycle (TCA cycle);Glyoxylate and dicarboxylate metabolism;Carbon metabolism;2-Oxocarboxylic acid metabolism;Biosynthesis of amino acids	Scaffold4	citrate (Si)-synthase
gene0763	sdhC	K00241	succinate dehydrogenase / fumarate reductase, cytochrome b subunit	ko00020;ko00190;ko00650;ko00720;ko01200	-	M00009	http://www.genome.jp/dbget-bin/www_bget?ko:K00241	100	131	Metabolism;Metabolism;Metabolism;Metabolism;Metabolism	Carbohydrate metabolism;Energy metabolism;Carbohydrate metabolism;Energy metabolism;Global and overview maps	Citrate cycle (TCA cycle);Oxidative phosphorylation;Butanoate metabolism;Carbon fixation pathways in prokaryotes;Carbon metabolism	Scaffold4	succinate dehydrogenase, cytochrome b556 subunit
gene0764	sdhD	K00242	succinate dehydrogenase / fumarate reductase, membrane anchor subunit	ko00020;ko00190;ko00650;ko00720;ko01200	-	M00009	http://www.genome.jp/dbget-bin/www_bget?ko:K00242	100	59	Metabolism;Metabolism;Metabolism;Metabolism;Metabolism	Carbohydrate metabolism;Energy metabolism;Carbohydrate metabolism;Energy metabolism;Global and overview maps	Citrate cycle (TCA cycle);Oxidative phosphorylation;Butanoate metabolism;Carbon fixation pathways in prokaryotes;Carbon metabolism	Scaffold4	succinate dehydrogenase, hydrophobic membrane anchor protein
gene0765	sdhA	K00239	succinate dehydrogenase / fumarate reductase, flavoprotein subunit [EC:1.3.5.1 1.3.5.4]	ko00020;ko00190;ko00650;ko00720;ko01200;ko05134	1.3.5.1;1.3.5.4	M00009	http://www.genome.jp/dbget-bin/www_bget?ko:K00239	99.8	588	Metabolism;Metabolism;Metabolism;Metabolism;Metabolism;Human Diseases	Carbohydrate metabolism;Energy metabolism;Carbohydrate metabolism;Energy metabolism;Global and overview maps;Infectious diseases: Bacterial	Citrate cycle (TCA cycle);Oxidative phosphorylation;Butanoate metabolism;Carbon fixation pathways in prokaryotes;Carbon metabolism;Legionellosis	Scaffold4	succinate dehydrogenase flavoprotein subunit
gene0766	sdhB	K00240	succinate dehydrogenase / fumarate reductase, iron-sulfur subunit [EC:1.3.5.1 1.3.5.4]	ko00020;ko00190;ko00650;ko00720;ko01200	1.3.5.1;1.3.5.4	M00009	http://www.genome.jp/dbget-bin/www_bget?ko:K00240	100	216	Metabolism;Metabolism;Metabolism;Metabolism;Metabolism	Carbohydrate metabolism;Energy metabolism;Carbohydrate metabolism;Energy metabolism;Global and overview maps	Citrate cycle (TCA cycle);Oxidative phosphorylation;Butanoate metabolism;Carbon fixation pathways in prokaryotes;Carbon metabolism	Scaffold4	succinate dehydrogenase iron-sulfur subunit
gene0767	sucA	K00164	2-oxoglutarate dehydrogenase E1 component [EC:1.2.4.2]	ko00020;ko00310;ko00380;ko01200	1.2.4.2	M00009	http://www.genome.jp/dbget-bin/www_bget?ko:K00164	99.8	939	Metabolism;Metabolism;Metabolism;Metabolism	Carbohydrate metabolism;Amino acid metabolism;Amino acid metabolism;Global and overview maps	Citrate cycle (TCA cycle);Lysine degradation;Tryptophan metabolism;Carbon metabolism	Scaffold4	2-oxoglutarate dehydrogenase subunit E1
gene0768	sucB	K00658	2-oxoglutarate dehydrogenase E2 component (dihydrolipoamide succinyltransferase) [EC:2.3.1.61]	ko00020;ko00310;ko01200	2.3.1.61	M00009	http://www.genome.jp/dbget-bin/www_bget?ko:K00658	100	398	Metabolism;Metabolism;Metabolism	Carbohydrate metabolism;Amino acid metabolism;Global and overview maps	Citrate cycle (TCA cycle);Lysine degradation;Carbon metabolism	Scaffold4	dihydrolipoamide succinyltransferase
gene0769	sucC	K01903	succinyl-CoA synthetase beta subunit [EC:6.2.1.5]	ko00020;ko00640;ko00660;ko00720;ko01200	6.2.1.5	M00009	http://www.genome.jp/dbget-bin/www_bget?ko:K01903	100	388	Metabolism;Metabolism;Metabolism;Metabolism;Metabolism	Carbohydrate metabolism;Carbohydrate metabolism;Carbohydrate metabolism;Energy metabolism;Global and overview maps	Citrate cycle (TCA cycle);Propanoate metabolism;C5-Branched dibasic acid metabolism;Carbon fixation pathways in prokaryotes;Carbon metabolism	Scaffold4	succinyl-CoA ligase subunit beta
gene0770	sucD	K01902	succinyl-CoA synthetase alpha subunit [EC:6.2.1.5]	ko00020;ko00640;ko00660;ko00720;ko01200	6.2.1.5	M00009	http://www.genome.jp/dbget-bin/www_bget?ko:K01902	100	290	Metabolism;Metabolism;Metabolism;Metabolism;Metabolism	Carbohydrate metabolism;Carbohydrate metabolism;Carbohydrate metabolism;Energy metabolism;Global and overview maps	Citrate cycle (TCA cycle);Propanoate metabolism;C5-Branched dibasic acid metabolism;Carbon fixation pathways in prokaryotes;Carbon metabolism	Scaffold4	succinate--CoA ligase subunit alpha
gene0771	rnk	K06140	regulator of nucleoside diphosphate kinase	-	-	-	http://www.genome.jp/dbget-bin/www_bget?ko:K06140	98.5	135	-	-	-	Scaffold4	nucleoside diphosphate kinase regulator
gene0773	fur	K03711	Fur family transcriptional regulator, ferric uptake regulator	-	-	-	http://www.genome.jp/dbget-bin/www_bget?ko:K03711	100	143	-	-	-	Scaffold4	transcriptional repressor
gene0774	npdA	K12410	NAD-dependent deacetylase [EC:3.5.1.-]	-	-	-	http://www.genome.jp/dbget-bin/www_bget?ko:K12410	99.6	246	-	-	-	Scaffold4	NAD-dependent deacylase
gene0777	corA	K03284	magnesium transporter	-	-	-	http://www.genome.jp/dbget-bin/www_bget?ko:K03284	99.7	286	-	-	-	Scaffold4	magnesium and cobalt transport protein CorA
gene0778	cspA	K03704	cold shock protein (beta-ribbon, CspA family)	-	-	-	http://www.genome.jp/dbget-bin/www_bget?ko:K03704	100	68	-	-	-	Scaffold4	cold shock domain protein CspD
gene0779	clpS	K06891	ATP-dependent Clp protease adaptor protein ClpS	-	-	-	http://www.genome.jp/dbget-bin/www_bget?ko:K06891	100	102	-	-	-	Scaffold4	ATP-dependent Clp protease adaptor ClpS
gene0780	clpA	K03694	ATP-dependent Clp protease ATP-binding subunit ClpA	-	-	-	http://www.genome.jp/dbget-bin/www_bget?ko:K03694	100	755	-	-	-	Scaffold4	ATP-dependent Clp protease ATP-binding subunit ClpA
gene0781	infA	K02518	translation initiation factor IF-1	-	-	-	http://www.genome.jp/dbget-bin/www_bget?ko:K02518	100	72	-	-	-	Scaffold4	translation initiation factor IF-1
gene0782	bpt	K21420	leucyl-tRNA---protein transferase [EC:2.3.2.29]	-	2.3.2.29	-	http://www.genome.jp/dbget-bin/www_bget?ko:K21420	99.2	238	-	-	-	Scaffold4	arginyl-tRNA-protein transferase
gene0783	aat	K00684	leucyl/phenylalanyl-tRNA---protein transferase [EC:2.3.2.6]	-	2.3.2.6	-	http://www.genome.jp/dbget-bin/www_bget?ko:K00684	100	236	-	-	-	Scaffold4	leucyl/phenylalanyl-tRNA--protein transferase
gene0784	slyB	K06077	outer membrane lipoprotein SlyB	-	-	-	http://www.genome.jp/dbget-bin/www_bget?ko:K06077	100	156	-	-	-	Scaffold4	membrane protein
gene0786	-	K07088	uncharacterized protein	-	-	-	http://www.genome.jp/dbget-bin/www_bget?ko:K07088	99.4	318	-	-	-	Scaffold4	transporter
gene0787	metG	K01874	methionyl-tRNA synthetase [EC:6.1.1.10]	ko00450;ko00970	6.1.1.10	M00359	http://www.genome.jp/dbget-bin/www_bget?ko:K01874	99	617	Metabolism;Genetic Information Processing	Metabolism of other amino acids;Translation	Selenocompound metabolism;Aminoacyl-tRNA biosynthesis	Scaffold4	methionine--tRNA ligase
gene0788	mrp	K03593	ATP-binding protein involved in chromosome partitioning	-	-	-	http://www.genome.jp/dbget-bin/www_bget?ko:K03593	100	371	-	-	-	Scaffold4	ATP-binding protein
gene0789	udk	K00876	uridine kinase [EC:2.7.1.48]	ko00240;ko00983	2.7.1.48	-	http://www.genome.jp/dbget-bin/www_bget?ko:K00876	100	212	Metabolism;Metabolism	Nucleotide metabolism;Xenobiotics biodegradation and metabolism	Pyrimidine metabolism;Drug metabolism - other enzymes	Scaffold4	uridine kinase
gene0790	dcd	K01494	dCTP deaminase [EC:3.5.4.13]	ko00240	3.5.4.13	M00053	http://www.genome.jp/dbget-bin/www_bget?ko:K01494	99.5	193	Metabolism	Nucleotide metabolism	Pyrimidine metabolism	Scaffold4	deoxycytidine triphosphate deaminase
gene0791	pabC	K02619	4-amino-4-deoxychorismate lyase [EC:4.1.3.38]	ko00790	4.1.3.38	-	http://www.genome.jp/dbget-bin/www_bget?ko:K02619	98.4	255	Metabolism	Metabolism of cofactors and vitamins	Folate biosynthesis	Scaffold4	4-amino-4-deoxychorismate lyase
gene0792	-	K07082	UPF0755 protein	-	-	-	http://www.genome.jp/dbget-bin/www_bget?ko:K07082	99.4	336	-	-	-	Scaffold4	aminodeoxychorismate lyase
gene0793	tmk	K00943	dTMP kinase [EC:2.7.4.9]	ko00240	2.7.4.9	M00053	http://www.genome.jp/dbget-bin/www_bget?ko:K00943	100	209	Metabolism	Nucleotide metabolism	Pyrimidine metabolism	Scaffold4	thymidylate kinase
gene0794	holB	K02341	DNA polymerase III subunit delta' [EC:2.7.7.7]	ko00230;ko00240;ko03030;ko03430;ko03440	2.7.7.7	M00260	http://www.genome.jp/dbget-bin/www_bget?ko:K02341	98.7	318	Metabolism;Metabolism;Genetic Information Processing;Genetic Information Processing;Genetic Information Processing	Nucleotide metabolism;Nucleotide metabolism;Replication and repair;Replication and repair;Replication and repair	Purine metabolism;Pyrimidine metabolism;DNA replication;Mismatch repair;Homologous recombination	Scaffold4	DNA polymerase III subunit delta'
gene0795	pilZ	K02676	type IV pilus assembly protein PilZ	-	-	-	http://www.genome.jp/dbget-bin/www_bget?ko:K02676	100	108	-	-	-	Scaffold4	pilus assembly protein PilZ
gene0796	tatD	K03424	TatD DNase family protein [EC:3.1.21.-]	-	-	-	http://www.genome.jp/dbget-bin/www_bget?ko:K03424	99.3	271	-	-	-	Scaffold4	hydrolase, TatD family
gene0797	rsmF	K11392	16S rRNA (cytosine1407-C5)-methyltransferase [EC:2.1.1.178]	-	2.1.1.178	-	http://www.genome.jp/dbget-bin/www_bget?ko:K11392	98.8	510	-	-	-	Scaffold4	putative RNA methylase, NOL1/NOP2/sun family
gene0800	pqiA	K03808	paraquat-inducible protein A	-	-	-	http://www.genome.jp/dbget-bin/www_bget?ko:K03808	100	205	-	-	-	Scaffold4	paraquat-inducible protein A
gene0801	pqiA	K03808	paraquat-inducible protein A	-	-	-	http://www.genome.jp/dbget-bin/www_bget?ko:K03808	99.4	161	-	-	-	Scaffold4	paraquat-inducible protein A
gene0802	-	K09918	uncharacterized protein	-	-	-	http://www.genome.jp/dbget-bin/www_bget?ko:K09918	100	69	-	-	-	Scaffold4	hypothetical protein
gene0803	msrC	K08968	L-methionine (R)-S-oxide reductase [EC:1.8.4.14]	ko00270	1.8.4.14	-	http://www.genome.jp/dbget-bin/www_bget?ko:K08968	100	152	Metabolism	Amino acid metabolism	Cysteine and methionine metabolism	Scaffold4	GAF sensor protein
gene0804	proQ	K03607	ProP effector	-	-	-	http://www.genome.jp/dbget-bin/www_bget?ko:K03607	99	197	-	-	-	Scaffold4	RNA chaperone ProQ
gene0805	prc	K03797	carboxyl-terminal processing protease [EC:3.4.21.102]	-	3.4.21.102	-	http://www.genome.jp/dbget-bin/www_bget?ko:K03797	98.7	637	-	-	-	Scaffold4	tail-specific protease
gene0806	pepN	K01256	aminopeptidase N [EC:3.4.11.2]	ko00480	3.4.11.2	-	http://www.genome.jp/dbget-bin/www_bget?ko:K01256	98.6	849	Metabolism	Metabolism of other amino acids	Glutathione metabolism	Scaffold4	aminopeptidase N
gene0811	-	K07003	uncharacterized protein	-	-	-	http://www.genome.jp/dbget-bin/www_bget?ko:K07003	99.7	771	-	-	-	Scaffold4	RND transporter
gene0812	-	K15371	glutamate dehydrogenase [EC:1.4.1.2]	ko00220;ko00250;ko00430;ko00910	1.4.1.2	-	http://www.genome.jp/dbget-bin/www_bget?ko:K15371	100	1614	Metabolism;Metabolism;Metabolism;Metabolism	Amino acid metabolism;Amino acid metabolism;Metabolism of other amino acids;Energy metabolism	Arginine biosynthesis;Alanine, aspartate and glutamate metabolism;Taurine and hypotaurine metabolism;Nitrogen metabolism	Scaffold4	NAD-glutamate dehydrogenase
gene0813	pyrD	K00254	dihydroorotate dehydrogenase [EC:1.3.5.2]	ko00240	1.3.5.2	M00051	http://www.genome.jp/dbget-bin/www_bget?ko:K00254	100	339	Metabolism	Nucleotide metabolism	Pyrimidine metabolism	Scaffold4	dihydroorotate dehydrogenase 2
gene0814	zapC	K18657	cell division protein ZapC	-	-	-	http://www.genome.jp/dbget-bin/www_bget?ko:K18657	100	177	-	-	-	Scaffold4	cell division protein ZapC
gene0816	adhE	K04072	acetaldehyde dehydrogenase / alcohol dehydrogenase [EC:1.2.1.10 1.1.1.1]	ko00010;ko00071;ko00350;ko00620;ko00625;ko00626;ko00650;ko01220	1.1.1.1;1.2.1.10	-	http://www.genome.jp/dbget-bin/www_bget?ko:K04072	99.4	866	Metabolism;Metabolism;Metabolism;Metabolism;Metabolism;Metabolism;Metabolism;Metabolism	Carbohydrate metabolism;Lipid metabolism;Amino acid metabolism;Carbohydrate metabolism;Xenobiotics biodegradation and metabolism;Xenobiotics biodegradation and metabolism;Carbohydrate metabolism;Global and overview maps	Glycolysis / Gluconeogenesis;Fatty acid degradation;Tyrosine metabolism;Pyruvate metabolism;Chloroalkane and chloroalkene degradation;Naphthalene degradation;Butanoate metabolism;Degradation of aromatic compounds	Scaffold4	bifunctional acetaldehyde-CoA/alcohol dehydrogenase
gene0817	marC	K05595	multiple antibiotic resistance protein	-	-	-	http://www.genome.jp/dbget-bin/www_bget?ko:K05595	100	210	-	-	-	Scaffold4	hypothetical protein
gene0836	radC	K03630	DNA repair protein RadC	-	-	-	http://www.genome.jp/dbget-bin/www_bget?ko:K03630	96.8	126	-	-	-	Scaffold4	hypothetical protein
gene0842	dptF	K19173	DNA phosphorothioation-dependent restriction protein DptF	-	-	-	http://www.genome.jp/dbget-bin/www_bget?ko:K19173	63.4	513	-	-	-	Scaffold4	DNA phosphorothioation-dependent restriction protein DptF
gene0843	dptG	K19174	DNA phosphorothioation-dependent restriction protein DptG	-	-	-	http://www.genome.jp/dbget-bin/www_bget?ko:K19174	71.5	446	-	-	-	Scaffold4	DNA phosphorothioation-dependent restriction protein DptG
gene0844	dptH	K19175	DNA phosphorothioation-dependent restriction protein DptH	-	-	-	http://www.genome.jp/dbget-bin/www_bget?ko:K19175	70.9	1691	-	-	-	Scaffold4	DNA phosphorothioation-dependent restriction protein DptH
gene0847	dndD	K19171	DNA sulfur modification protein DndD	-	-	-	http://www.genome.jp/dbget-bin/www_bget?ko:K19171	29.2	684	-	-	-	Scaffold4	hypothetical protein
gene0849	dndE	K19172	DNA sulfur modification protein DndE	-	-	-	http://www.genome.jp/dbget-bin/www_bget?ko:K19172	70.9	110	-	-	-	Scaffold4	DNA sulfur modification protein DndE
gene0850	dndD	K19171	DNA sulfur modification protein DndD	-	-	-	http://www.genome.jp/dbget-bin/www_bget?ko:K19171	61	666	-	-	-	Scaffold4	DNA sulfur modification protein DndD
gene0851	dndC	K19170	DNA sulfur modification protein DndC	-	-	-	http://www.genome.jp/dbget-bin/www_bget?ko:K19170	77	539	-	-	-	Scaffold4	hypothetical protein
gene0852	dndB	K19169	DNA sulfur modification protein DndB	-	-	-	http://www.genome.jp/dbget-bin/www_bget?ko:K19169	78.8	359	-	-	-	Scaffold4	DNA sulfur modification protein DndB
gene0856	int	K14059	integrase	-	-	-	http://www.genome.jp/dbget-bin/www_bget?ko:K14059	72.5	51	-	-	-	Scaffold4	hypothetical protein
gene0859	sdaA	K01752	L-serine dehydratase [EC:4.3.1.17]	ko00260;ko00270;ko01200;ko01230	4.3.1.17	-	http://www.genome.jp/dbget-bin/www_bget?ko:K01752	100	436	Metabolism;Metabolism;Metabolism;Metabolism	Amino acid metabolism;Amino acid metabolism;Global and overview maps;Global and overview maps	Glycine, serine and threonine metabolism;Cysteine and methionine metabolism;Carbon metabolism;Biosynthesis of amino acids	Scaffold4	L-serine ammonia-lyase
gene0862	nagZ	K01207	beta-N-acetylhexosaminidase [EC:3.2.1.52]	ko00520;ko00531;ko01501	3.2.1.52	M00628	http://www.genome.jp/dbget-bin/www_bget?ko:K01207	98.5	342	Metabolism;Metabolism;Human Diseases	Carbohydrate metabolism;Glycan biosynthesis and metabolism;Drug resistance: Antimicrobial	Amino sugar and nucleotide sugar metabolism;Glycosaminoglycan degradation;beta-Lactam resistance	Scaffold4	beta-hexosaminidase
gene0863	-	K07000	uncharacterized protein	-	-	-	http://www.genome.jp/dbget-bin/www_bget?ko:K07000	100	179	-	-	-	Scaffold4	hypothetical protein
gene0865	acyP	K01512	acylphosphatase [EC:3.6.1.7]	ko00620;ko00627	3.6.1.7	-	http://www.genome.jp/dbget-bin/www_bget?ko:K01512	100	90	Metabolism;Metabolism	Carbohydrate metabolism;Xenobiotics biodegradation and metabolism	Pyruvate metabolism;Aminobenzoate degradation	Scaffold4	acylphosphatase
gene0867	mfd	K03723	transcription-repair coupling factor (superfamily II helicase) [EC:3.6.4.-]	ko03420	-	-	http://www.genome.jp/dbget-bin/www_bget?ko:K03723	99.4	1160	Genetic Information Processing	Replication and repair	Nucleotide excision repair	Scaffold4	transcription-repair coupling factor
gene0869	lolC_E	K09808	lipoprotein-releasing system permease protein	ko02010	-	M00255	http://www.genome.jp/dbget-bin/www_bget?ko:K09808	99.8	410	Environmental Information Processing	Membrane transport	ABC transporters	Scaffold4	ABC transporter substrate-binding protein
gene0870	lolD	K09810	lipoprotein-releasing system ATP-binding protein [EC:3.6.3.-]	ko02010	-	M00255	http://www.genome.jp/dbget-bin/www_bget?ko:K09810	99.6	231	Environmental Information Processing	Membrane transport	ABC transporters	Scaffold4	lipoprotein releasing system, ATP-binding protein
gene0871	lolC_E	K09808	lipoprotein-releasing system permease protein	ko02010	-	M00255	http://www.genome.jp/dbget-bin/www_bget?ko:K09808	99.3	416	Environmental Information Processing	Membrane transport	ABC transporters	Scaffold4	cell division protein FtsX
gene0872	suhB	K01092	myo-inositol-1(or 4)-monophosphatase [EC:3.1.3.25]	ko00521;ko00562;ko04070	3.1.3.25	M00131	http://www.genome.jp/dbget-bin/www_bget?ko:K01092	100	267	Metabolism;Metabolism;Environmental Information Processing	Biosynthesis of other secondary metabolites;Carbohydrate metabolism;Signal transduction	Streptomycin biosynthesis;Inositol phosphate metabolism;Phosphatidylinositol signaling system	Scaffold4	inositol monophosphatase
gene0873	trmJ	K15396	tRNA (cytidine32/uridine32-2'-O)-methyltransferase [EC:2.1.1.200]	-	2.1.1.200	-	http://www.genome.jp/dbget-bin/www_bget?ko:K15396	100	241	-	-	-	Scaffold4	tRNA (cytosine(32)/uridine(32)-2'-O)-methyltransferase TrmJ
gene0875	cysE	K00640	serine O-acetyltransferase [EC:2.3.1.30]	ko00270;ko00920;ko01200;ko01230;ko05111	2.3.1.30	M00021	http://www.genome.jp/dbget-bin/www_bget?ko:K00640	99	206	Metabolism;Metabolism;Metabolism;Metabolism;Cellular Processes	Amino acid metabolism;Energy metabolism;Global and overview maps;Global and overview maps;Cellular community - prokaryotes	Cysteine and methionine metabolism;Sulfur metabolism;Carbon metabolism;Biosynthesis of amino acids;Biofilm formation - Vibrio cholerae	Scaffold4	serine acetyltransferase
gene0877	iscR	K13643	Rrf2 family transcriptional regulator, iron-sulfur cluster assembly transcription factor	-	-	-	http://www.genome.jp/dbget-bin/www_bget?ko:K13643	100	153	-	-	-	Scaffold4	Fe-S cluster assembly transcriptional regulator IscR
gene0878	iscS	K04487	cysteine desulfurase [EC:2.8.1.7]	ko00730;ko04122	2.8.1.7	-	http://www.genome.jp/dbget-bin/www_bget?ko:K04487	100	404	Metabolism;Genetic Information Processing	Metabolism of cofactors and vitamins;Folding, sorting and degradation	Thiamine metabolism;Sulfur relay system	Scaffold4	cysteine desulfurase IscS
gene0879	iscU	K04488	nitrogen fixation protein NifU and related proteins	-	-	-	http://www.genome.jp/dbget-bin/www_bget?ko:K04488	100	127	-	-	-	Scaffold4	iron-sulfur cluster scaffold-like protein
gene0880	iscA	K13628	iron-sulfur cluster assembly protein	-	-	-	http://www.genome.jp/dbget-bin/www_bget?ko:K13628	100	103	-	-	-	Scaffold4	iron-sulfur cluster assembly protein IscA
gene0881	hscB	K04082	molecular chaperone HscB	-	-	-	http://www.genome.jp/dbget-bin/www_bget?ko:K04082	99.4	174	-	-	-	Scaffold4	Co-chaperone protein HscB homolog
gene0882	hscA	K04044	molecular chaperone HscA	-	-	-	http://www.genome.jp/dbget-bin/www_bget?ko:K04044	99.4	617	-	-	-	Scaffold4	molecular chaperone HscA
gene0883	fdx	K04755	ferredoxin, 2Fe-2S	-	-	-	http://www.genome.jp/dbget-bin/www_bget?ko:K04755	98.9	93	-	-	-	Scaffold4	ferredoxin, 2Fe-2S type, ISC system
gene0884	rimK	K05844	ribosomal protein S6--L-glutamate ligase [EC:6.3.2.-]	-	-	-	http://www.genome.jp/dbget-bin/www_bget?ko:K05844	99.6	269	-	-	-	Scaffold4	alpha-L-glutamate ligase
gene0887	ndk	K00940	nucleoside-diphosphate kinase [EC:2.7.4.6]	ko00230;ko00240;ko04016	2.7.4.6	M00049	http://www.genome.jp/dbget-bin/www_bget?ko:K00940	100	143	Metabolism;Metabolism;Environmental Information Processing	Nucleotide metabolism;Nucleotide metabolism;Signal transduction	Purine metabolism;Pyrimidine metabolism;MAPK signaling pathway - plant	Scaffold4	nucleoside-diphosphate kinase
gene0888	ibpA	K04080	molecular chaperone IbpA	-	-	-	http://www.genome.jp/dbget-bin/www_bget?ko:K04080	100	147	-	-	-	Scaffold4	heat shock protein hsp20
gene0889	ilvH	K01653	acetolactate synthase I/III small subunit [EC:2.2.1.6]	ko00290;ko00650;ko00660;ko00770;ko01210;ko01230	2.2.1.6	M00019	http://www.genome.jp/dbget-bin/www_bget?ko:K01653	99.3	146	Metabolism;Metabolism;Metabolism;Metabolism;Metabolism;Metabolism	Amino acid metabolism;Carbohydrate metabolism;Carbohydrate metabolism;Metabolism of cofactors and vitamins;Global and overview maps;Global and overview maps	Valine, leucine and isoleucine biosynthesis;Butanoate metabolism;C5-Branched dibasic acid metabolism;Pantothenate and CoA biosynthesis;2-Oxocarboxylic acid metabolism;Biosynthesis of amino acids	Scaffold4	acetolactate synthase small subunit
gene0890	ilvB	K01652	acetolactate synthase I/II/III large subunit [EC:2.2.1.6]	ko00290;ko00650;ko00660;ko00770;ko01210;ko01230	2.2.1.6	M00019	http://www.genome.jp/dbget-bin/www_bget?ko:K01652	99.8	564	Metabolism;Metabolism;Metabolism;Metabolism;Metabolism;Metabolism	Amino acid metabolism;Carbohydrate metabolism;Carbohydrate metabolism;Metabolism of cofactors and vitamins;Global and overview maps;Global and overview maps	Valine, leucine and isoleucine biosynthesis;Butanoate metabolism;C5-Branched dibasic acid metabolism;Pantothenate and CoA biosynthesis;2-Oxocarboxylic acid metabolism;Biosynthesis of amino acids	Scaffold4	acetolactate synthase
gene0891	bcr	K07552	MFS transporter, DHA1 family, multidrug resistance protein	-	-	-	http://www.genome.jp/dbget-bin/www_bget?ko:K07552	99.7	390	-	-	-	Scaffold4	Bcr/CflA family drug resistance efflux transporter
gene0898	-	K07146	UPF0176 protein	-	-	-	http://www.genome.jp/dbget-bin/www_bget?ko:K07146	99.1	333	-	-	-	Scaffold4	rhodanese domain protein
gene0902	crr	K02777	PTS system, sugar-specific IIA component [EC:2.7.1.-]	ko00010;ko00500;ko00520;ko02026;ko02060;ko05111	-	M00265	http://www.genome.jp/dbget-bin/www_bget?ko:K02777	100	148	Metabolism;Metabolism;Metabolism;Cellular Processes;Environmental Information Processing;Cellular Processes	Carbohydrate metabolism;Carbohydrate metabolism;Carbohydrate metabolism;Cellular community - prokaryotes;Membrane transport;Cellular community - prokaryotes	Glycolysis / Gluconeogenesis;Starch and sucrose metabolism;Amino sugar and nucleotide sugar metabolism;Biofilm formation - Escherichia coli;Phosphotransferase system (PTS);Biofilm formation - Vibrio cholerae	Scaffold4	PTS glucose transporter subunit IIA
gene0904	ptsI	K08483	phosphotransferase system, enzyme I, PtsI [EC:2.7.3.9]	ko02060	2.7.3.9	-	http://www.genome.jp/dbget-bin/www_bget?ko:K08483	99.3	567	Environmental Information Processing	Membrane transport	Phosphotransferase system (PTS)	Scaffold4	phosphoenolpyruvate--protein phosphotransferase
gene0905	ptsH	K02784	phosphocarrier protein HPr	ko02060	-	-	http://www.genome.jp/dbget-bin/www_bget?ko:K02784	100	85	Environmental Information Processing	Membrane transport	Phosphotransferase system (PTS)	Scaffold4	PTS sugar transporter
gene0906	-	K09707	uncharacterized protein	-	-	-	http://www.genome.jp/dbget-bin/www_bget?ko:K09707	100	129	-	-	-	Scaffold4	amino acid-binding protein
gene0907	mcp	K03406	methyl-accepting chemotaxis protein	ko02020;ko02030	-	-	http://www.genome.jp/dbget-bin/www_bget?ko:K03406	100	531	Environmental Information Processing;Cellular Processes	Signal transduction;Cell motility	Two-component system;Bacterial chemotaxis	Scaffold4	chemotaxis protein
gene0912	dnaQ	K02342	DNA polymerase III subunit epsilon [EC:2.7.7.7]	ko00230;ko00240;ko03030;ko03430;ko03440	2.7.7.7	M00260	http://www.genome.jp/dbget-bin/www_bget?ko:K02342	97.7	218	Metabolism;Metabolism;Genetic Information Processing;Genetic Information Processing;Genetic Information Processing	Nucleotide metabolism;Nucleotide metabolism;Replication and repair;Replication and repair;Replication and repair	Purine metabolism;Pyrimidine metabolism;DNA replication;Mismatch repair;Homologous recombination	Scaffold4	DNA polymerase III, epsilon subunit
gene0915	recD	K03581	exodeoxyribonuclease V alpha subunit [EC:3.1.11.5]	ko03440	3.1.11.5	-	http://www.genome.jp/dbget-bin/www_bget?ko:K03581	97.2	710	Genetic Information Processing	Replication and repair	Homologous recombination	Scaffold4	exodeoxyribonuclease V subunit alpha
gene0916	recB	K03582	exodeoxyribonuclease V beta subunit [EC:3.1.11.5]	ko03440	3.1.11.5	-	http://www.genome.jp/dbget-bin/www_bget?ko:K03582	98.1	1275	Genetic Information Processing	Replication and repair	Homologous recombination	Scaffold4	exodeoxyribonuclease V subunit beta
gene0917	recC	K03583	exodeoxyribonuclease V gamma subunit [EC:3.1.11.5]	ko03440	3.1.11.5	-	http://www.genome.jp/dbget-bin/www_bget?ko:K03583	98.4	1216	Genetic Information Processing	Replication and repair	Homologous recombination	Scaffold4	exodeoxyribonuclease V subunit gamma
gene0920	moxR	K03924	MoxR-like ATPase [EC:3.6.3.-]	-	-	-	http://www.genome.jp/dbget-bin/www_bget?ko:K03924	99.4	313	-	-	-	Scaffold4	atpase aaa
gene0929	frmA	K00121	S-(hydroxymethyl)glutathione dehydrogenase / alcohol dehydrogenase [EC:1.1.1.284 1.1.1.1]	ko00010;ko00071;ko00350;ko00625;ko00626;ko00680;ko00830;ko00980;ko00982;ko01200;ko01220;ko05204	1.1.1.1;1.1.1.284	-	http://www.genome.jp/dbget-bin/www_bget?ko:K00121	100	379	Metabolism;Metabolism;Metabolism;Metabolism;Metabolism;Metabolism;Metabolism;Metabolism;Metabolism;Metabolism;Metabolism;Human Diseases	Carbohydrate metabolism;Lipid metabolism;Amino acid metabolism;Xenobiotics biodegradation and metabolism;Xenobiotics biodegradation and metabolism;Energy metabolism;Metabolism of cofactors and vitamins;Xenobiotics biodegradation and metabolism;Xenobiotics biodegradation and metabolism;Global and overview maps;Global and overview maps;Cancers: Overview	Glycolysis / Gluconeogenesis;Fatty acid degradation;Tyrosine metabolism;Chloroalkane and chloroalkene degradation;Naphthalene degradation;Methane metabolism;Retinol metabolism;Metabolism of xenobiotics by cytochrome P450;Drug metabolism - cytochrome P450;Carbon metabolism;Degradation of aromatic compounds;Chemical carcinogenesis	Scaffold5	S-(hydroxymethyl)glutathione dehydrogenase/class III alcohol dehydrogenase
gene0931	frmB	K01070	S-formylglutathione hydrolase [EC:3.1.2.12]	ko00680;ko01200	3.1.2.12	-	http://www.genome.jp/dbget-bin/www_bget?ko:K01070	99.2	250	Metabolism;Metabolism	Energy metabolism;Global and overview maps	Methane metabolism;Carbon metabolism	Scaffold5	S-formylglutathione hydrolase
gene0934	-	K09978	uncharacterized protein	-	-	-	http://www.genome.jp/dbget-bin/www_bget?ko:K09978	100	116	-	-	-	Scaffold5	hypothetical protein
gene0938	tyrP	K03834	tyrosine-specific transport protein	-	-	-	http://www.genome.jp/dbget-bin/www_bget?ko:K03834	98.7	395	-	-	-	Scaffold5	tyrosine transporter TyrP
gene0939	hisIE	K11755	phosphoribosyl-ATP pyrophosphohydrolase / phosphoribosyl-AMP cyclohydrolase [EC:3.6.1.31 3.5.4.19]	ko00340;ko01230	3.5.4.19;3.6.1.31	M00026	http://www.genome.jp/dbget-bin/www_bget?ko:K11755	99.5	219	Metabolism;Metabolism	Amino acid metabolism;Global and overview maps	Histidine metabolism;Biosynthesis of amino acids	Scaffold5	bifunctional phosphoribosyl-AMP cyclohydrolase/phosphoribosyl-ATP pyrophosphatase
gene0941	hisF	K02500	cyclase [EC:4.1.3.-]	ko00340;ko01230	-	M00026	http://www.genome.jp/dbget-bin/www_bget?ko:K02500	99.6	257	Metabolism;Metabolism	Amino acid metabolism;Global and overview maps	Histidine metabolism;Biosynthesis of amino acids	Scaffold5	imidazole glycerol phosphate synthase cyclase subunit
gene0942	hisA	K01814	phosphoribosylformimino-5-aminoimidazole carboxamide ribotide isomerase [EC:5.3.1.16]	ko00340;ko01230	5.3.1.16	M00026	http://www.genome.jp/dbget-bin/www_bget?ko:K01814	99.2	245	Metabolism;Metabolism	Amino acid metabolism;Global and overview maps	Histidine metabolism;Biosynthesis of amino acids	Scaffold5	1-(5-phosphoribosyl)-5-((5-phosphoribosylamino)methylideneamino)imidazole-4-carboxamide isomerase
gene0943	hisH	K02501	glutamine amidotransferase [EC:2.4.2.-]	ko00340;ko01230	-	M00026	http://www.genome.jp/dbget-bin/www_bget?ko:K02501	99.1	221	Metabolism;Metabolism	Amino acid metabolism;Global and overview maps	Histidine metabolism;Biosynthesis of amino acids	Scaffold5	imidazole glycerol phosphate synthase subunit HisH
gene0944	hisB	K01089	imidazoleglycerol-phosphate dehydratase / histidinol-phosphatase [EC:4.2.1.19 3.1.3.15]	ko00340;ko01230	3.1.3.15;4.2.1.19	M00026	http://www.genome.jp/dbget-bin/www_bget?ko:K01089	99.2	363	Metabolism;Metabolism	Amino acid metabolism;Global and overview maps	Histidine metabolism;Biosynthesis of amino acids	Scaffold5	bifunctional imidazole glycerol-phosphate dehydratase/histidinol phosphatase
gene0945	hisC	K00817	histidinol-phosphate aminotransferase [EC:2.6.1.9]	ko00340;ko00350;ko00360;ko00400;ko00401;ko00960;ko01230	2.6.1.9	M00026	http://www.genome.jp/dbget-bin/www_bget?ko:K00817	95.8	401	Metabolism;Metabolism;Metabolism;Metabolism;Metabolism;Metabolism;Metabolism	Amino acid metabolism;Amino acid metabolism;Amino acid metabolism;Amino acid metabolism;Biosynthesis of other secondary metabolites;Biosynthesis of other secondary metabolites;Global and overview maps	Histidine metabolism;Tyrosine metabolism;Phenylalanine metabolism;Phenylalanine, tyrosine and tryptophan biosynthesis;Novobiocin biosynthesis;Tropane, piperidine and pyridine alkaloid biosynthesis;Biosynthesis of amino acids	Scaffold5	histidinol phosphate aminotransferase
gene0946	hisD	K00013	histidinol dehydrogenase [EC:1.1.1.23]	ko00340;ko01230	1.1.1.23	M00026	http://www.genome.jp/dbget-bin/www_bget?ko:K00013	97.7	433	Metabolism;Metabolism	Amino acid metabolism;Global and overview maps	Histidine metabolism;Biosynthesis of amino acids	Scaffold5	histidinol dehydrogenase
gene0947	hisG	K00765	ATP phosphoribosyltransferase [EC:2.4.2.17]	ko00340;ko01230	2.4.2.17	M00026	http://www.genome.jp/dbget-bin/www_bget?ko:K00765	98.7	299	Metabolism;Metabolism	Amino acid metabolism;Global and overview maps	Histidine metabolism;Biosynthesis of amino acids	Scaffold5	ATP phosphoribosyltransferase
gene0953	dinG	K03722	ATP-dependent DNA helicase DinG [EC:3.6.4.12]	-	3.6.4.12	-	http://www.genome.jp/dbget-bin/www_bget?ko:K03722	97.7	659	-	-	-	Scaffold5	helicase c2
gene0954	cirA	K16089	outer membrane receptor for ferrienterochelin and colicins	-	-	-	http://www.genome.jp/dbget-bin/www_bget?ko:K16089	98.4	610	-	-	-	Scaffold5	TonB-dependent receptor
gene0955	mcp	K03406	methyl-accepting chemotaxis protein	ko02020;ko02030	-	-	http://www.genome.jp/dbget-bin/www_bget?ko:K03406	99.8	505	Environmental Information Processing;Cellular Processes	Signal transduction;Cell motility	Two-component system;Bacterial chemotaxis	Scaffold5	methyl-accepting chemotaxis sensory transducer
gene0957	pheS	K01889	phenylalanyl-tRNA synthetase alpha chain [EC:6.1.1.20]	ko00970	6.1.1.20	M00359	http://www.genome.jp/dbget-bin/www_bget?ko:K01889	100	339	Genetic Information Processing	Translation	Aminoacyl-tRNA biosynthesis	Scaffold5	phenylalanyl-tRNA synthetase, alpha subunit
gene0958	pheT	K01890	phenylalanyl-tRNA synthetase beta chain [EC:6.1.1.20]	ko00970	6.1.1.20	M00359	http://www.genome.jp/dbget-bin/www_bget?ko:K01890	99.6	795	Genetic Information Processing	Translation	Aminoacyl-tRNA biosynthesis	Scaffold5	phenylalanine--tRNA ligase subunit beta
gene0959	ihfA	K04764	integration host factor subunit alpha	-	-	-	http://www.genome.jp/dbget-bin/www_bget?ko:K04764	100	98	-	-	-	Scaffold5	integration host factor subunit alpha
gene0960	lpxM	K02560	lauroyl-Kdo2-lipid IVA myristoyltransferase [EC:2.3.1.243]	ko00540	2.3.1.243	M00060	http://www.genome.jp/dbget-bin/www_bget?ko:K02560	100	312	Metabolism	Glycan biosynthesis and metabolism	Lipopolysaccharide biosynthesis	Scaffold5	lipid A biosynthesis (KDO)2-(lauroyl)-lipid IVA acyltransferase
gene0961	hypA	K04651	hydrogenase nickel incorporation protein HypA/HybF	-	-	-	http://www.genome.jp/dbget-bin/www_bget?ko:K04651	98.1	108	-	-	-	Scaffold5	hydrogenase nickel incorporation protein HypA
gene0962	hypE	K04655	hydrogenase expression/formation protein HypE	-	-	-	http://www.genome.jp/dbget-bin/www_bget?ko:K04655	99.7	339	-	-	-	Scaffold5	hydrogenase expression/formation protein HypE
gene0963	hypD	K04654	hydrogenase expression/formation protein HypD	-	-	-	http://www.genome.jp/dbget-bin/www_bget?ko:K04654	100	379	-	-	-	Scaffold5	hydrogenase formation protein HypD
gene0964	hypC	K04653	hydrogenase expression/formation protein HypC	-	-	-	http://www.genome.jp/dbget-bin/www_bget?ko:K04653	98.8	81	-	-	-	Scaffold5	hydrogenase assembly protein HypC
gene0965	hypB	K04652	hydrogenase nickel incorporation protein HypB	-	-	-	http://www.genome.jp/dbget-bin/www_bget?ko:K04652	98.7	229	-	-	-	Scaffold5	hydrogenase accessory protein HypB
gene0966	hypF	K04656	hydrogenase maturation protein HypF	-	-	-	http://www.genome.jp/dbget-bin/www_bget?ko:K04656	95.4	824	-	-	-	Scaffold5	carbamoyltransferase HypF
gene0968	hyaD	K03605	hydrogenase maturation protease [EC:3.4.23.-]	-	-	-	http://www.genome.jp/dbget-bin/www_bget?ko:K03605	100	192	-	-	-	Scaffold5	HybD peptidase
gene0969	hyaC	K03620	Ni/Fe-hydrogenase 1 B-type cytochrome subunit	ko02020	-	-	http://www.genome.jp/dbget-bin/www_bget?ko:K03620	100	224	Environmental Information Processing	Signal transduction	Two-component system	Scaffold5	Ni/Fe-hydrogenase, b-type cytochrome subunit
gene0970	hydB	K05922	quinone-reactive Ni/Fe-hydrogenase large subunit [EC:1.12.5.1]	-	1.12.5.1	-	http://www.genome.jp/dbget-bin/www_bget?ko:K05922	100	567	-	-	-	Scaffold5	hydrogenase 2 large subunit
gene0971	hydA	K05927	quinone-reactive Ni/Fe-hydrogenase small subunit [EC:1.12.5.1]	-	1.12.5.1	-	http://www.genome.jp/dbget-bin/www_bget?ko:K05927	100	378	-	-	-	Scaffold5	quinone-reactive Ni/Fe-hydrogenase small chain
gene0975	apbE	K03734	FAD:protein FMN transferase [EC:2.7.1.180]	-	2.7.1.180	-	http://www.genome.jp/dbget-bin/www_bget?ko:K03734	99.3	275	-	-	-	Scaffold5	thiamine biosynthesis lipoprotein ApbE
gene0976	qseB	K07666	two-component system, OmpR family, response regulator QseB	ko02020;ko02024	-	M00453	http://www.genome.jp/dbget-bin/www_bget?ko:K07666	100	219	Environmental Information Processing;Cellular Processes	Signal transduction;Cellular community - prokaryotes	Two-component system;Quorum sensing	Scaffold5	DNA-binding response regulator
gene0977	qseC	K07645	two-component system, OmpR family, sensor histidine kinase QseC [EC:2.7.13.3]	ko02020;ko02024	2.7.13.3	M00453	http://www.genome.jp/dbget-bin/www_bget?ko:K07645	98.5	453	Environmental Information Processing;Cellular Processes	Signal transduction;Cellular community - prokaryotes	Two-component system;Quorum sensing	Scaffold5	two-component sensor histidine kinase
gene0979	mdoG	K03670	periplasmic glucans biosynthesis protein	-	-	-	http://www.genome.jp/dbget-bin/www_bget?ko:K03670	99.6	497	-	-	-	Scaffold5	glucan biosynthesis protein G
gene0980	mdoH	K03669	membrane glycosyltransferase [EC:2.4.1.-]	-	-	-	http://www.genome.jp/dbget-bin/www_bget?ko:K03669	99.7	727	-	-	-	Scaffold5	glucan biosynthesis protein H
gene0981	ycbB	K21470	L,D-transpeptidase YcbB	-	-	-	http://www.genome.jp/dbget-bin/www_bget?ko:K21470	93.5	542	-	-	-	Scaffold5	peptidoglycan-binding protein
gene0984	rplY	K02897	large subunit ribosomal protein L25	ko03010	-	M00178	http://www.genome.jp/dbget-bin/www_bget?ko:K02897	98.9	95	Genetic Information Processing	Translation	Ribosome	Scaffold5	50S ribosomal protein L25
gene0985	tamB	K09800	translocation and assembly module TamB	-	-	-	http://www.genome.jp/dbget-bin/www_bget?ko:K09800	97.6	1343	-	-	-	Scaffold5	hypothetical protein
gene0986	tamA	K07278	translocation and assembly module TamA	-	-	-	http://www.genome.jp/dbget-bin/www_bget?ko:K07278	99.8	591	-	-	-	Scaffold5	outer membrane protein assembly factor
gene0987	iaaA	K13051	beta-aspartyl-peptidase (threonine type) [EC:3.4.19.5]	-	3.4.19.5	-	http://www.genome.jp/dbget-bin/www_bget?ko:K13051	99.7	343	-	-	-	Scaffold5	isoaspartyl peptidase/L-asparaginase
gene0989	hrpA	K03578	ATP-dependent helicase HrpA [EC:3.6.4.13]	-	3.6.4.13	-	http://www.genome.jp/dbget-bin/www_bget?ko:K03578	99.4	1293	-	-	-	Scaffold5	ATP-dependent helicase
gene0991	napE	K02571	periplasmic nitrate reductase NapE	-	-	-	http://www.genome.jp/dbget-bin/www_bget?ko:K02571	100	52	-	-	-	Scaffold5	nitrate reductase
gene0992	napD	K02570	periplasmic nitrate reductase NapD	-	-	-	http://www.genome.jp/dbget-bin/www_bget?ko:K02570	100	67	-	-	-	Scaffold5	glutamate synthase subunit beta
gene0993	napA	K02567	periplasmic nitrate reductase NapA [EC:1.7.99.4]	ko00910	1.7.99.4	M00529	http://www.genome.jp/dbget-bin/www_bget?ko:K02567	100	829	Metabolism	Energy metabolism	Nitrogen metabolism	Scaffold5	nitrate reductase catalytic subunit
gene0994	napB	K02568	cytochrome c-type protein NapB	ko00910	-	M00529	http://www.genome.jp/dbget-bin/www_bget?ko:K02568	99.4	161	Metabolism	Energy metabolism	Nitrogen metabolism	Scaffold5	nitrate reductase subunit beta
gene0995	napC	K02569	cytochrome c-type protein NapC	-	-	-	http://www.genome.jp/dbget-bin/www_bget?ko:K02569	99.4	179	-	-	-	Scaffold5	cytochrome c
gene1002	kdsB	K00979	3-deoxy-manno-octulosonate cytidylyltransferase (CMP-KDO synthetase) [EC:2.7.7.38]	ko00540	2.7.7.38	M00063	http://www.genome.jp/dbget-bin/www_bget?ko:K00979	100	217	Metabolism	Glycan biosynthesis and metabolism	Lipopolysaccharide biosynthesis	Scaffold5	3-deoxy-manno-octulosonate cytidylyltransferase
gene1003	kdnB	K19714	3-deoxy-alpha-D-manno-octulosonate 8-oxidase [EC:1.1.3.48]	-	1.1.3.48	-	http://www.genome.jp/dbget-bin/www_bget?ko:K19714	99.7	356	-	-	-	Scaffold5	alcohol dehydrogenase
gene1004	kdnA	K19715	8-amino-3,8-dideoxy-alpha-D-manno-octulosonate transaminase [EC:2.6.1.109]	-	2.6.1.109	-	http://www.genome.jp/dbget-bin/www_bget?ko:K19715	100	395	-	-	-	Scaffold5	glutamine--scyllo-inositol aminotransferase
gene1005	cynT	K01673	carbonic anhydrase [EC:4.2.1.1]	ko00910	4.2.1.1	-	http://www.genome.jp/dbget-bin/www_bget?ko:K01673	99	201	Metabolism	Energy metabolism	Nitrogen metabolism	Scaffold5	carbonic anhydrase
gene1008	dapE	K01439	succinyl-diaminopimelate desuccinylase [EC:3.5.1.18]	ko00300;ko01230	3.5.1.18	M00016	http://www.genome.jp/dbget-bin/www_bget?ko:K01439	99.2	381	Metabolism;Metabolism	Amino acid metabolism;Global and overview maps	Lysine biosynthesis;Biosynthesis of amino acids	Scaffold5	succinyl-diaminopimelate desuccinylase
gene1011	-	K02014	iron complex outermembrane recepter protein	-	-	-	http://www.genome.jp/dbget-bin/www_bget?ko:K02014	99	890	-	-	-	Scaffold5	TonB-dependent receptor
gene1017	pqiA	K03808	paraquat-inducible protein A	-	-	-	http://www.genome.jp/dbget-bin/www_bget?ko:K03808	99	383	-	-	-	Scaffold5	paraquat-inducible protein A
gene1018	pqiB	K06192	paraquat-inducible protein B	-	-	-	http://www.genome.jp/dbget-bin/www_bget?ko:K06192	99.6	517	-	-	-	Scaffold5	Mammalian cell entry related domain protein
gene1019	-	K09857	uncharacterized protein	-	-	-	http://www.genome.jp/dbget-bin/www_bget?ko:K09857	95.9	196	-	-	-	Scaffold5	hypothetical protein
gene1024	-	K01178	glucoamylase [EC:3.2.1.3]	ko00500	3.2.1.3	-	http://www.genome.jp/dbget-bin/www_bget?ko:K01178	97.7	838	Metabolism	Carbohydrate metabolism	Starch and sucrose metabolism	Scaffold5	glucan 1,4-alpha-glucosidase
gene1026	malY	K16211	maltose/moltooligosaccharide transporter	-	-	-	http://www.genome.jp/dbget-bin/www_bget?ko:K16211	99.1	531	-	-	-	Scaffold5	MFS transporter
gene1030	rlmI	K06969	23S rRNA (cytosine1962-C5)-methyltransferase [EC:2.1.1.191]	-	2.1.1.191	-	http://www.genome.jp/dbget-bin/www_bget?ko:K06969	99.1	335	-	-	-	Scaffold5	SAM-dependent methyltransferase
gene1033	malZ	K01187	alpha-glucosidase [EC:3.2.1.20]	ko00052;ko00500	3.2.1.20	-	http://www.genome.jp/dbget-bin/www_bget?ko:K01187	98.2	673	Metabolism;Metabolism	Carbohydrate metabolism;Carbohydrate metabolism	Galactose metabolism;Starch and sucrose metabolism	Scaffold5	alpha-glucosidase
gene1036	hlyIII	K11068	hemolysin III	-	-	-	http://www.genome.jp/dbget-bin/www_bget?ko:K11068	98.6	222	-	-	-	Scaffold5	hemolysin III
gene1039	thiC	K03147	phosphomethylpyrimidine synthase [EC:4.1.99.17]	ko00730	4.1.99.17	M00127	http://www.genome.jp/dbget-bin/www_bget?ko:K03147	98.2	720	Metabolism	Metabolism of cofactors and vitamins	Thiamine metabolism	Scaffold5	phosphomethylpyrimidine synthase ThiC
gene1040	thiDE	K14153	hydroxymethylpyrimidine kinase / phosphomethylpyrimidine kinase / thiamine-phosphate diphosphorylase [EC:2.7.1.49 2.7.4.7 2.5.1.3]	ko00730	2.5.1.3;2.7.1.49;2.7.4.7	M00127	http://www.genome.jp/dbget-bin/www_bget?ko:K14153	94.3	565	Metabolism	Metabolism of cofactors and vitamins	Thiamine metabolism	Scaffold5	thiamine-phosphate pyrophosphorylase
gene1041	thiF	K03148	sulfur carrier protein ThiS adenylyltransferase [EC:2.7.7.73]	ko00730;ko04122	2.7.7.73	-	http://www.genome.jp/dbget-bin/www_bget?ko:K03148	93.8	339	Metabolism;Genetic Information Processing	Metabolism of cofactors and vitamins;Folding, sorting and degradation	Thiamine metabolism;Sulfur relay system	Scaffold5	thiamine biosynthesis protein ThiF
gene1042	thiS	K03154	sulfur carrier protein	ko04122	-	-	http://www.genome.jp/dbget-bin/www_bget?ko:K03154	97	67	Genetic Information Processing	Folding, sorting and degradation	Sulfur relay system	Scaffold5	thiamine biosynthesis protein ThiS
gene1043	thiG	K03149	thiazole synthase [EC:2.8.1.10]	ko00730	2.8.1.10	-	http://www.genome.jp/dbget-bin/www_bget?ko:K03149	98.8	254	Metabolism	Metabolism of cofactors and vitamins	Thiamine metabolism	Scaffold5	thiazole synthase
gene1044	thiH	K03150	2-iminoacetate synthase [EC:4.1.99.19]	ko00730	4.1.99.19	-	http://www.genome.jp/dbget-bin/www_bget?ko:K03150	98.9	371	Metabolism	Metabolism of cofactors and vitamins	Thiamine metabolism	Scaffold5	thiamine biosynthesis protein ThiH
gene1055	cmoB	K15257	tRNA (mo5U34)-methyltransferase [EC:2.1.1.-]	-	-	-	http://www.genome.jp/dbget-bin/www_bget?ko:K15257	99.7	330	-	-	-	Scaffold5	tRNA 5-methoxyuridine(34) synthase CmoB
gene1056	cmoA	K15256	tRNA (cmo5U34)-methyltransferase [EC:2.1.1.-]	-	-	-	http://www.genome.jp/dbget-bin/www_bget?ko:K15256	99.6	243	-	-	-	Scaffold5	tRNA (uridine-5-oxyacetic acid methyl ester)(34) synthase TrmP
gene1059	aspS	K01876	aspartyl-tRNA synthetase [EC:6.1.1.12]	ko00970	6.1.1.12	M00359	http://www.genome.jp/dbget-bin/www_bget?ko:K01876	99.6	562	Genetic Information Processing	Translation	Aminoacyl-tRNA biosynthesis	Scaffold5	aspartate--tRNA ligase
gene1061	ruvC	K01159	crossover junction endodeoxyribonuclease RuvC [EC:3.1.22.4]	ko03440	3.1.22.4	-	http://www.genome.jp/dbget-bin/www_bget?ko:K01159	99.4	173	Genetic Information Processing	Replication and repair	Homologous recombination	Scaffold5	crossover junction endodeoxyribonuclease RuvC
gene1062	ruvA	K03550	holliday junction DNA helicase RuvA [EC:3.6.4.12]	ko03440	3.6.4.12	-	http://www.genome.jp/dbget-bin/www_bget?ko:K03550	99.5	205	Genetic Information Processing	Replication and repair	Homologous recombination	Scaffold5	Holliday junction ATP-dependent DNA helicase RuvA
gene1063	ruvB	K03551	holliday junction DNA helicase RuvB [EC:3.6.4.12]	ko03440	3.6.4.12	-	http://www.genome.jp/dbget-bin/www_bget?ko:K03551	100	334	Genetic Information Processing	Replication and repair	Homologous recombination	Scaffold5	Holliday junction DNA helicase RuvB
gene1070	-	K09916	uncharacterized protein	-	-	-	http://www.genome.jp/dbget-bin/www_bget?ko:K09916	100	93	-	-	-	Scaffold5	hypothetical protein
gene1071	ansA	K01424	L-asparaginase [EC:3.5.1.1]	ko00250;ko00460	3.5.1.1	-	http://www.genome.jp/dbget-bin/www_bget?ko:K01424	100	337	Metabolism;Metabolism	Amino acid metabolism;Metabolism of other amino acids	Alanine, aspartate and glutamate metabolism;Cyanoamino acid metabolism	Scaffold5	L-asparaginase 1
gene1072	sppA	K04773	protease IV [EC:3.4.21.-]	-	-	-	http://www.genome.jp/dbget-bin/www_bget?ko:K04773	99	580	-	-	-	Scaffold5	signal peptide peptidase SppA
gene1073	fadH	K00219	2,4-dienoyl-CoA reductase (NADPH2) [EC:1.3.1.34]	-	1.3.1.34	-	http://www.genome.jp/dbget-bin/www_bget?ko:K00219	98.5	652	-	-	-	Scaffold5	NADPH-dependent 2,4-dienoyl-CoA reductase
gene1075	yfaE	K11107	ferredoxin	-	-	-	http://www.genome.jp/dbget-bin/www_bget?ko:K11107	100	136	-	-	-	Scaffold5	ferredoxin
gene1076	nrdB	K00526	ribonucleoside-diphosphate reductase beta chain [EC:1.17.4.1]	ko00230;ko00240	1.17.4.1	M00053	http://www.genome.jp/dbget-bin/www_bget?ko:K00526	99.4	359	Metabolism;Metabolism	Nucleotide metabolism;Nucleotide metabolism	Purine metabolism;Pyrimidine metabolism	Scaffold5	ribonucleotide-diphosphate reductase subunit beta
gene1077	nrdA	K00525	ribonucleoside-diphosphate reductase alpha chain [EC:1.17.4.1]	ko00230;ko00240	1.17.4.1	M00053	http://www.genome.jp/dbget-bin/www_bget?ko:K00525	100	762	Metabolism;Metabolism	Nucleotide metabolism;Nucleotide metabolism	Purine metabolism;Pyrimidine metabolism	Scaffold5	ribonucleotide-diphosphate reductase subunit alpha
gene1078	gph	K01091	phosphoglycolate phosphatase [EC:3.1.3.18]	ko00630	3.1.3.18	-	http://www.genome.jp/dbget-bin/www_bget?ko:K01091	99.1	224	Metabolism	Carbohydrate metabolism	Glyoxylate and dicarboxylate metabolism	Scaffold5	haloacid dehalogenase
gene1079	ubiG	K00568	2-polyprenyl-6-hydroxyphenyl methylase / 3-demethylubiquinone-9 3-methyltransferase [EC:2.1.1.222 2.1.1.64]	ko00130	2.1.1.64;2.1.1.222	M00117	http://www.genome.jp/dbget-bin/www_bget?ko:K00568	100	236	Metabolism	Metabolism of cofactors and vitamins	Ubiquinone and other terpenoid-quinone biosynthesis	Scaffold5	3-demethylubiquinone-9 3-methyltransferase
gene1080	gyrA	K02469	DNA gyrase subunit A [EC:5.99.1.3]	-	5.99.1.3	-	http://www.genome.jp/dbget-bin/www_bget?ko:K02469	99.9	889	-	-	-	Scaffold5	DNA gyrase subunit A
gene1081	serC	K00831	phosphoserine aminotransferase [EC:2.6.1.52]	ko00260;ko00680;ko00750;ko01200;ko01230	2.6.1.52	M00020	http://www.genome.jp/dbget-bin/www_bget?ko:K00831	99.7	363	Metabolism;Metabolism;Metabolism;Metabolism;Metabolism	Amino acid metabolism;Energy metabolism;Metabolism of cofactors and vitamins;Global and overview maps;Global and overview maps	Glycine, serine and threonine metabolism;Methane metabolism;Vitamin B6 metabolism;Carbon metabolism;Biosynthesis of amino acids	Scaffold5	phosphoserine aminotransferase
gene1082	aspC	K00813	aspartate aminotransferase [EC:2.6.1.1]	ko00220;ko00250;ko00270;ko00330;ko00350;ko00360;ko00400;ko00401;ko00950;ko00960;ko01210;ko01230	2.6.1.1	-	http://www.genome.jp/dbget-bin/www_bget?ko:K00813	99.5	396	Metabolism;Metabolism;Metabolism;Metabolism;Metabolism;Metabolism;Metabolism;Metabolism;Metabolism;Metabolism;Metabolism;Metabolism	Amino acid metabolism;Amino acid metabolism;Amino acid metabolism;Amino acid metabolism;Amino acid metabolism;Amino acid metabolism;Amino acid metabolism;Biosynthesis of other secondary metabolites;Biosynthesis of other secondary metabolites;Biosynthesis of other secondary metabolites;Global and overview maps;Global and overview maps	Arginine biosynthesis;Alanine, aspartate and glutamate metabolism;Cysteine and methionine metabolism;Arginine and proline metabolism;Tyrosine metabolism;Phenylalanine metabolism;Phenylalanine, tyrosine and tryptophan biosynthesis;Novobiocin biosynthesis;Isoquinoline alkaloid biosynthesis;Tropane, piperidine and pyridine alkaloid biosynthesis;2-Oxocarboxylic acid metabolism;Biosynthesis of amino a…	Scaffold5	aromatic amino acid aminotransferase
gene1084	aroA	K00800	3-phosphoshikimate 1-carboxyvinyltransferase [EC:2.5.1.19]	ko00400;ko01230	2.5.1.19	M00022	http://www.genome.jp/dbget-bin/www_bget?ko:K00800	98.8	426	Metabolism;Metabolism	Amino acid metabolism;Global and overview maps	Phenylalanine, tyrosine and tryptophan biosynthesis;Biosynthesis of amino acids	Scaffold5	3-phosphoshikimate 1-carboxyvinyltransferase
gene1085	cmk	K00945	CMP/dCMP kinase [EC:2.7.4.25]	ko00240	2.7.4.25	M00052	http://www.genome.jp/dbget-bin/www_bget?ko:K00945	99	206	Metabolism	Nucleotide metabolism	Pyrimidine metabolism	Scaffold5	cytidylate kinase
gene1086	rpsA	K02945	small subunit ribosomal protein S1	ko03010	-	M00178	http://www.genome.jp/dbget-bin/www_bget?ko:K02945	100	555	Genetic Information Processing	Translation	Ribosome	Scaffold5	30S ribosomal protein S1
gene1087	ihfB	K05788	integration host factor subunit beta	-	-	-	http://www.genome.jp/dbget-bin/www_bget?ko:K05788	100	95	-	-	-	Scaffold5	integration host factor subunit beta
gene1088	lapA	K08992	lipopolysaccharide assembly protein A	-	-	-	http://www.genome.jp/dbget-bin/www_bget?ko:K08992	98.8	82	-	-	-	Scaffold5	hypothetical protein
gene1089	lapB	K19804	lipopolysaccharide assembly protein B	-	-	-	http://www.genome.jp/dbget-bin/www_bget?ko:K19804	99	386	-	-	-	Scaffold5	lipopolysaccharide assembly protein LapB
gene1090	pyrF	K01591	orotidine-5'-phosphate decarboxylase [EC:4.1.1.23]	ko00240	4.1.1.23	M00051	http://www.genome.jp/dbget-bin/www_bget?ko:K01591	98.7	231	Metabolism	Nucleotide metabolism	Pyrimidine metabolism	Scaffold5	orotidine 5'-phosphate decarboxylase
gene1092	-	K09912	uncharacterized protein	-	-	-	http://www.genome.jp/dbget-bin/www_bget?ko:K09912	98.9	180	-	-	-	Scaffold5	hypothetical protein
gene1095	dacB	K07259	serine-type D-Ala-D-Ala carboxypeptidase/endopeptidase (penicillin-binding protein 4) [EC:3.4.16.4 3.4.21.-]	ko00550	3.4.16.4	-	http://www.genome.jp/dbget-bin/www_bget?ko:K07259	96.7	487	Metabolism	Glycan biosynthesis and metabolism	Peptidoglycan biosynthesis	Scaffold5	D-alanyl-D-alanine carboxypeptidase
gene1098	pssA	K00998	CDP-diacylglycerol---serine O-phosphatidyltransferase [EC:2.7.8.8]	ko00260;ko00564	2.7.8.8	M00093	http://www.genome.jp/dbget-bin/www_bget?ko:K00998	99.8	410	Metabolism;Metabolism	Amino acid metabolism;Lipid metabolism	Glycine, serine and threonine metabolism;Glycerophospholipid metabolism	Scaffold5	phosphatidylserine synthase
gene1099	emrD	K08154	MFS transporter, DHA1 family, 2-module integral membrane pump EmrD	-	-	-	http://www.genome.jp/dbget-bin/www_bget?ko:K08154	99.5	414	-	-	-	Scaffold5	major facilitator superfamily MFS_1
gene1100	ampC	K01467	beta-lactamase class C [EC:3.5.2.6]	ko01501;ko02020	3.5.2.6	M00628	http://www.genome.jp/dbget-bin/www_bget?ko:K01467	99.2	397	Human Diseases;Environmental Information Processing	Drug resistance: Antimicrobial;Signal transduction	beta-Lactam resistance;Two-component system	Scaffold5	beta-lactamase
gene1101	yfiP	K05812	DTW domain-containing protein	-	-	-	http://www.genome.jp/dbget-bin/www_bget?ko:K05812	99	204	-	-	-	Scaffold5	DTW domain-containing protein
gene1111	nadE	K01916	NAD+ synthase [EC:6.3.1.5]	ko00760	6.3.1.5	M00115	http://www.genome.jp/dbget-bin/www_bget?ko:K01916	99.6	280	Metabolism	Metabolism of cofactors and vitamins	Nicotinate and nicotinamide metabolism	Scaffold6	NH(3)-dependent NAD(+) synthetase
gene1112	gsk	K00892	inosine kinase [EC:2.7.1.73]	ko00230	2.7.1.73	-	http://www.genome.jp/dbget-bin/www_bget?ko:K00892	99.8	434	Metabolism	Nucleotide metabolism	Purine metabolism	Scaffold6	inosine/guanosine kinase
gene1114	hemH	K01772	protoporphyrin/coproporphyrin ferrochelatase [EC:4.99.1.1 4.99.1.9]	ko00860	4.99.1.1;4.99.1.9	M00121	http://www.genome.jp/dbget-bin/www_bget?ko:K01772	99.1	348	Metabolism	Metabolism of cofactors and vitamins	Porphyrin and chlorophyll metabolism	Scaffold6	ferrochelatase
gene1115	adk	K00939	adenylate kinase [EC:2.7.4.3]	ko00230;ko00730	2.7.4.3	M00049	http://www.genome.jp/dbget-bin/www_bget?ko:K00939	99.5	214	Metabolism;Metabolism	Nucleotide metabolism;Metabolism of cofactors and vitamins	Purine metabolism;Thiamine metabolism	Scaffold6	adenylate kinase
gene1116	ybbN	K05838	putative thioredoxin	-	-	-	http://www.genome.jp/dbget-bin/www_bget?ko:K05838	99	287	-	-	-	Scaffold6	co-chaperone YbbN
gene1117	htpG	K04079	molecular chaperone HtpG	ko04141;ko04151;ko04612;ko04621;ko04626;ko04657;ko04659;ko04914;ko04915;ko05200;ko05215;ko05418	-	-	http://www.genome.jp/dbget-bin/www_bget?ko:K04079	99.4	637	Genetic Information Processing;Environmental Information Processing;Organismal Systems;Organismal Systems;Organismal Systems;Organismal Systems;Organismal Systems;Organismal Systems;Organismal Systems;Human Diseases;Human Diseases;Human Diseases	Folding, sorting and degradation;Signal transduction;Immune system;Immune system;Environmental adaptation;Immune system;Immune system;Endocrine system;Endocrine system;Cancers: Overview;Cancers: Specific types;Cardiovascular diseases	Protein processing in endoplasmic reticulum;PI3K-Akt signaling pathway;Antigen processing and presentation;NOD-like receptor signaling pathway;Plant-pathogen interaction;IL-17 signaling pathway;Th17 cell differentiation;Progesterone-mediated oocyte maturation;Estrogen signaling pathway;Pathways in cancer;Prostate cancer;Fluid shear stress and atherosclerosis	Scaffold6	molecular chaperone HtpG
gene1118	recR	K06187	recombination protein RecR	ko03440	-	-	http://www.genome.jp/dbget-bin/www_bget?ko:K06187	99.4	172	Genetic Information Processing	Replication and repair	Homologous recombination	Scaffold6	recombination protein RecR
gene1119	-	K09747	uncharacterized protein	-	-	-	http://www.genome.jp/dbget-bin/www_bget?ko:K09747	99.1	111	-	-	-	Scaffold6	conserved hypothetical protein
gene1121	dnaX	K02343	DNA polymerase III subunit gamma/tau [EC:2.7.7.7]	ko00230;ko00240;ko03030;ko03430;ko03440	2.7.7.7	M00260	http://www.genome.jp/dbget-bin/www_bget?ko:K02343	87.4	1028	Metabolism;Metabolism;Genetic Information Processing;Genetic Information Processing;Genetic Information Processing	Nucleotide metabolism;Nucleotide metabolism;Replication and repair;Replication and repair;Replication and repair	Purine metabolism;Pyrimidine metabolism;DNA replication;Mismatch repair;Homologous recombination	Scaffold6	DNA polymerase III subunit gamma/tau
gene1122	apt	K00759	adenine phosphoribosyltransferase [EC:2.4.2.7]	ko00230	2.4.2.7	-	http://www.genome.jp/dbget-bin/www_bget?ko:K00759	100	183	Metabolism	Nucleotide metabolism	Purine metabolism	Scaffold6	adenine phosphoribosyltransferase
gene1123	-	K09790	uncharacterized protein	-	-	-	http://www.genome.jp/dbget-bin/www_bget?ko:K09790	99.2	120	-	-	-	Scaffold6	membrane protein
gene1126	-	K09929	uncharacterized protein	-	-	-	http://www.genome.jp/dbget-bin/www_bget?ko:K09929	98.8	246	-	-	-	Scaffold6	DUF2063 domain-containing protein
gene1127	-	K09930	uncharacterized protein	-	-	-	http://www.genome.jp/dbget-bin/www_bget?ko:K09930	98.9	279	-	-	-	Scaffold6	hypothetical protein
gene1129	dusC	K05541	tRNA-dihydrouridine synthase C [EC:1.-.-.-]	-	-	-	http://www.genome.jp/dbget-bin/www_bget?ko:K05541	99.4	308	-	-	-	Scaffold6	tRNA dihydrouridine synthase DusC
gene1131	ushA	K11751	5'-nucleotidase / UDP-sugar diphosphatase [EC:3.1.3.5 3.6.1.45]	ko00230;ko00240;ko00760	3.1.3.5;3.6.1.45	-	http://www.genome.jp/dbget-bin/www_bget?ko:K11751	99.3	573	Metabolism;Metabolism;Metabolism	Nucleotide metabolism;Nucleotide metabolism;Metabolism of cofactors and vitamins	Purine metabolism;Pyrimidine metabolism;Nicotinate and nicotinamide metabolism	Scaffold6	bifunctional metallophosphatase/5'-nucleotidase
gene1132	-	K06999	phospholipase/carboxylesterase	-	-	-	http://www.genome.jp/dbget-bin/www_bget?ko:K06999	99.1	221	-	-	-	Scaffold6	carboxylesterase
gene1135	slyD	K03775	FKBP-type peptidyl-prolyl cis-trans isomerase SlyD [EC:5.2.1.8]	-	5.2.1.8	-	http://www.genome.jp/dbget-bin/www_bget?ko:K03775	100	162	-	-	-	Scaffold6	peptidyl-prolyl cis-trans isomerase
gene1136	mltB	K08305	membrane-bound lytic murein transglycosylase B [EC:4.2.2.-]	-	-	-	http://www.genome.jp/dbget-bin/www_bget?ko:K08305	98.3	413	-	-	-	Scaffold6	lytic murein transglycosylase
gene1140	cheV	K03415	two-component system, chemotaxis family, response regulator CheV	ko02020;ko02030	-	M00506	http://www.genome.jp/dbget-bin/www_bget?ko:K03415	100	314	Environmental Information Processing;Cellular Processes	Signal transduction;Cell motility	Two-component system;Bacterial chemotaxis	Scaffold6	chemotaxis protein CheW
gene1142	-	K07157	uncharacterized protein	-	-	-	http://www.genome.jp/dbget-bin/www_bget?ko:K07157	99.3	139	-	-	-	Scaffold6	peptidase S16
gene1143	rpoE	K03088	RNA polymerase sigma-70 factor, ECF subfamily	-	-	-	http://www.genome.jp/dbget-bin/www_bget?ko:K03088	99.5	222	-	-	-	Scaffold6	RNA polymerase sigma factor
gene1144	chrR	K07167	putative transcriptional regulator	-	-	-	http://www.genome.jp/dbget-bin/www_bget?ko:K07167	96.5	231	-	-	-	Scaffold6	anti-ECF sigma factor ChrR
gene1154	-	K00666	fatty-acyl-CoA synthase [EC:6.2.1.-]	-	-	-	http://www.genome.jp/dbget-bin/www_bget?ko:K00666	99.5	570	-	-	-	Scaffold6	AMP-binding protein
gene1160	hmgA	K00451	homogentisate 1,2-dioxygenase [EC:1.13.11.5]	ko00350;ko00643	1.13.11.5	M00044	http://www.genome.jp/dbget-bin/www_bget?ko:K00451	99.2	382	Metabolism;Metabolism	Amino acid metabolism;Xenobiotics biodegradation and metabolism	Tyrosine metabolism;Styrene degradation	Scaffold6	homogentisate 1,2-dioxygenase
gene1161	hppD	K00457	4-hydroxyphenylpyruvate dioxygenase [EC:1.13.11.27]	ko00130;ko00350;ko00360	1.13.11.27	M00044	http://www.genome.jp/dbget-bin/www_bget?ko:K00457	100	346	Metabolism;Metabolism;Metabolism	Metabolism of cofactors and vitamins;Amino acid metabolism;Amino acid metabolism	Ubiquinone and other terpenoid-quinone biosynthesis;Tyrosine metabolism;Phenylalanine metabolism	Scaffold6	4-hydroxyphenylpyruvate dioxygenase
gene1163	maa	K00661	maltose O-acetyltransferase [EC:2.3.1.79]	-	2.3.1.79	-	http://www.genome.jp/dbget-bin/www_bget?ko:K00661	98.9	185	-	-	-	Scaffold6	transferase
gene1165	-	K09919	uncharacterized protein	-	-	-	http://www.genome.jp/dbget-bin/www_bget?ko:K09919	94.5	421	-	-	-	Scaffold6	hypothetical protein
gene1166	ggt	K00681	gamma-glutamyltranspeptidase / glutathione hydrolase [EC:2.3.2.2 3.4.19.13]	ko00430;ko00460;ko00480	2.3.2.2;3.4.19.13	-	http://www.genome.jp/dbget-bin/www_bget?ko:K00681	99.8	564	Metabolism;Metabolism;Metabolism	Metabolism of other amino acids;Metabolism of other amino acids;Metabolism of other amino acids	Taurine and hypotaurine metabolism;Cyanoamino acid metabolism;Glutathione metabolism	Scaffold6	gamma-glutamyltransferase
gene1169	pepD	K01270	dipeptidase D [EC:3.4.13.-]	ko00480	-	-	http://www.genome.jp/dbget-bin/www_bget?ko:K01270	98.6	490	Metabolism	Metabolism of other amino acids	Glutathione metabolism	Scaffold6	hypothetical protein
gene1170	dcp	K01284	peptidyl-dipeptidase Dcp [EC:3.4.15.5]	-	3.4.15.5	-	http://www.genome.jp/dbget-bin/www_bget?ko:K01284	98.9	742	-	-	-	Scaffold6	peptidase M3
gene1177	pnuC	K03811	nicotinamide mononucleotide transporter	-	-	-	http://www.genome.jp/dbget-bin/www_bget?ko:K03811	99.1	221	-	-	-	Scaffold6	nicotinamide mononucleotide transporter
gene1183	hinT	K02503	histidine triad (HIT) family protein	-	-	-	http://www.genome.jp/dbget-bin/www_bget?ko:K02503	100	118	-	-	-	Scaffold6	histidine triad nucleotide-binding protein
gene1189	-	K07497	putative transposase	-	-	-	http://www.genome.jp/dbget-bin/www_bget?ko:K07497	96.6	236	-	-	-	Scaffold6	Integrase, catalytic region
gene1190	prpE	K01908	propionyl-CoA synthetase [EC:6.2.1.17]	ko00640	6.2.1.17	-	http://www.genome.jp/dbget-bin/www_bget?ko:K01908	99.5	635	Metabolism	Carbohydrate metabolism	Propanoate metabolism	Scaffold6	AMP-dependent synthetase and ligase
gene1191	ycbB	K21470	L,D-transpeptidase YcbB	-	-	-	http://www.genome.jp/dbget-bin/www_bget?ko:K21470	98.6	559	-	-	-	Scaffold6	peptidoglycan-binding protein
gene1193	ivd	K00253	isovaleryl-CoA dehydrogenase [EC:1.3.8.4]	ko00280	1.3.8.4	M00036	http://www.genome.jp/dbget-bin/www_bget?ko:K00253	100	389	Metabolism	Amino acid metabolism	Valine, leucine and isoleucine degradation	Scaffold6	isovaleryl-CoA dehydrogenase
gene1194	-	K01969	3-methylcrotonyl-CoA carboxylase beta subunit [EC:6.4.1.4]	ko00280	6.4.1.4	M00036	http://www.genome.jp/dbget-bin/www_bget?ko:K01969	99.8	535	Metabolism	Amino acid metabolism	Valine, leucine and isoleucine degradation	Scaffold6	methylcrotonoyl-CoA carboxylase
gene1195	liuC	K13766	methylglutaconyl-CoA hydratase [EC:4.2.1.18]	ko00280	4.2.1.18	M00036	http://www.genome.jp/dbget-bin/www_bget?ko:K13766	98.2	281	Metabolism	Amino acid metabolism	Valine, leucine and isoleucine degradation	Scaffold6	gamma-carboxygeranoyl-CoA hydratase
gene1196	-	K01968	3-methylcrotonyl-CoA carboxylase alpha subunit [EC:6.4.1.4]	ko00280	6.4.1.4	M00036	http://www.genome.jp/dbget-bin/www_bget?ko:K01968	99.6	679	Metabolism	Amino acid metabolism	Valine, leucine and isoleucine degradation	Scaffold6	3-methylcrotonyl-CoA carboxylase
gene1197	hmgL	K01640	hydroxymethylglutaryl-CoA lyase [EC:4.1.3.4]	ko00072;ko00280;ko00281;ko00650;ko04146	4.1.3.4	M00036	http://www.genome.jp/dbget-bin/www_bget?ko:K01640	99.7	290	Metabolism;Metabolism;Metabolism;Metabolism;Cellular Processes	Lipid metabolism;Amino acid metabolism;Metabolism of terpenoids and polyketides;Carbohydrate metabolism;Transport and catabolism	Synthesis and degradation of ketone bodies;Valine, leucine and isoleucine degradation;Geraniol degradation;Butanoate metabolism;Peroxisome	Scaffold6	hydroxymethylglutaryl-CoA lyase
gene1198	scoA	K01028	3-oxoacid CoA-transferase subunit A [EC:2.8.3.5]	ko00072;ko00280;ko00650	2.8.3.5	-	http://www.genome.jp/dbget-bin/www_bget?ko:K01028	100	234	Metabolism;Metabolism;Metabolism	Lipid metabolism;Amino acid metabolism;Carbohydrate metabolism	Synthesis and degradation of ketone bodies;Valine, leucine and isoleucine degradation;Butanoate metabolism	Scaffold6	succinyl-CoA--3-ketoacid-CoA transferase
gene1199	scoB	K01029	3-oxoacid CoA-transferase subunit B [EC:2.8.3.5]	ko00072;ko00280;ko00650	2.8.3.5	-	http://www.genome.jp/dbget-bin/www_bget?ko:K01029	99.5	218	Metabolism;Metabolism;Metabolism	Lipid metabolism;Amino acid metabolism;Carbohydrate metabolism	Synthesis and degradation of ketone bodies;Valine, leucine and isoleucine degradation;Butanoate metabolism	Scaffold6	succinyl-CoA--3-ketoacid-CoA transferase
gene1203	-	K07090	uncharacterized protein	-	-	-	http://www.genome.jp/dbget-bin/www_bget?ko:K07090	98	251	-	-	-	Scaffold6	membrane protein
gene1204	paiB	K07734	transcriptional regulator	-	-	-	http://www.genome.jp/dbget-bin/www_bget?ko:K07734	98.7	227	-	-	-	Scaffold6	negative transcriptional regulator
gene1206	acrB	K18138	multidrug efflux pump	ko01501;ko01503	-	M00647	http://www.genome.jp/dbget-bin/www_bget?ko:K18138	100	1031	Human Diseases;Human Diseases	Drug resistance: Antimicrobial;Drug resistance: Antimicrobial	beta-Lactam resistance;Cationic antimicrobial peptide (CAMP) resistance	Scaffold6	multidrug transporter
gene1207	acrA	K03585	membrane fusion protein, multidrug efflux system	ko01501;ko01503	-	M00646	http://www.genome.jp/dbget-bin/www_bget?ko:K03585	100	360	Human Diseases;Human Diseases	Drug resistance: Antimicrobial;Drug resistance: Antimicrobial	beta-Lactam resistance;Cationic antimicrobial peptide (CAMP) resistance	Scaffold6	MexH family multidrug efflux RND transporter periplasmic adaptor subunit
gene1208	bamC	K07287	outer membrane protein assembly factor BamC	-	-	-	http://www.genome.jp/dbget-bin/www_bget?ko:K07287	98.6	365	-	-	-	Scaffold6	NlpB/DapX family lipoprotein
gene1209	dapA	K01714	4-hydroxy-tetrahydrodipicolinate synthase [EC:4.3.3.7]	ko00261;ko00300;ko01230	4.3.3.7	M00016	http://www.genome.jp/dbget-bin/www_bget?ko:K01714	99.3	282	Metabolism;Metabolism;Metabolism	Biosynthesis of other secondary metabolites;Amino acid metabolism;Global and overview maps	Monobactam biosynthesis;Lysine biosynthesis;Biosynthesis of amino acids	Scaffold6	4-hydroxy-tetrahydrodipicolinate synthase
gene1210	gcvR	K03567	glycine cleavage system transcriptional repressor	ko02026	-	-	http://www.genome.jp/dbget-bin/www_bget?ko:K03567	100	147	Cellular Processes	Cellular community - prokaryotes	Biofilm formation - Escherichia coli	Scaffold6	glycine cleavage system protein R
gene1211	DOT5	K03564	peroxiredoxin Q/BCP [EC:1.11.1.15]	-	1.11.1.15	-	http://www.genome.jp/dbget-bin/www_bget?ko:K03564	100	155	-	-	-	Scaffold6	peroxiredoxin
gene1212	lysE	K06895	L-lysine exporter family protein LysE/ArgO	-	-	-	http://www.genome.jp/dbget-bin/www_bget?ko:K06895	100	204	-	-	-	Scaffold6	amino acid transporter
gene1213	iciA	K05596	LysR family transcriptional regulator, chromosome initiation inhibitor	-	-	-	http://www.genome.jp/dbget-bin/www_bget?ko:K05596	99	304	-	-	-	Scaffold6	transcriptional regulator ArgP
gene1214	perM	K03548	putative permease	-	-	-	http://www.genome.jp/dbget-bin/www_bget?ko:K03548	99.5	366	-	-	-	Scaffold6	AI-2E family transporter
gene1217	arsC	K00537	arsenate reductase [EC:1.20.4.1]	-	1.20.4.1	-	http://www.genome.jp/dbget-bin/www_bget?ko:K00537	99.1	116	-	-	-	Scaffold6	arsenate reductase (glutaredoxin)
gene1222	htpX	K03799	heat shock protein HtpX [EC:3.4.24.-]	-	-	M00743	http://www.genome.jp/dbget-bin/www_bget?ko:K03799	100	287	-	-	-	Scaffold6	protease HtpX
gene1223	pepE	K05995	dipeptidase E [EC:3.4.13.21]	-	3.4.13.21	-	http://www.genome.jp/dbget-bin/www_bget?ko:K05995	99.6	236	-	-	-	Scaffold6	peptidase E
gene1227	bioD	K01935	dethiobiotin synthetase [EC:6.3.3.3]	ko00780	6.3.3.3	M00123	http://www.genome.jp/dbget-bin/www_bget?ko:K01935	99.1	231	Metabolism	Metabolism of cofactors and vitamins	Biotin metabolism	Scaffold6	dethiobiotin synthase
gene1228	bioC	K02169	malonyl-CoA O-methyltransferase [EC:2.1.1.197]	ko00780	2.1.1.197	M00572	http://www.genome.jp/dbget-bin/www_bget?ko:K02169	87.5	288	Metabolism	Metabolism of cofactors and vitamins	Biotin metabolism	Scaffold6	malonyl-acyl-carrier protein O-methyltransferase BioC
gene1229	bioF	K00652	8-amino-7-oxononanoate synthase [EC:2.3.1.47]	ko00780	2.3.1.47	M00123	http://www.genome.jp/dbget-bin/www_bget?ko:K00652	98	406	Metabolism	Metabolism of cofactors and vitamins	Biotin metabolism	Scaffold6	8-amino-7-oxononanoate synthase
gene1230	bioB	K01012	biotin synthase [EC:2.8.1.6]	ko00780	2.8.1.6	M00123	http://www.genome.jp/dbget-bin/www_bget?ko:K01012	99.7	347	Metabolism	Metabolism of cofactors and vitamins	Biotin metabolism	Scaffold6	biotin synthase
gene1232	bioA	K00833	adenosylmethionine---8-amino-7-oxononanoate aminotransferase [EC:2.6.1.62]	ko00780	2.6.1.62	M00123	http://www.genome.jp/dbget-bin/www_bget?ko:K00833	96.9	452	Metabolism	Metabolism of cofactors and vitamins	Biotin metabolism	Scaffold6	adenosylmethionine--8-amino-7-oxononanoate aminotransferase BioA
gene1234	acs	K01895	acetyl-CoA synthetase [EC:6.2.1.1]	ko00010;ko00620;ko00640;ko00680;ko00720;ko01200	6.2.1.1	M00357	http://www.genome.jp/dbget-bin/www_bget?ko:K01895	100	650	Metabolism;Metabolism;Metabolism;Metabolism;Metabolism;Metabolism	Carbohydrate metabolism;Carbohydrate metabolism;Carbohydrate metabolism;Energy metabolism;Energy metabolism;Global and overview maps	Glycolysis / Gluconeogenesis;Pyruvate metabolism;Propanoate metabolism;Methane metabolism;Carbon fixation pathways in prokaryotes;Carbon metabolism	Scaffold6	acetyl-coenzyme A synthetase
gene1235	radD	K19789	DNA repair protein RadD	-	-	-	http://www.genome.jp/dbget-bin/www_bget?ko:K19789	98.5	590	-	-	-	Scaffold6	carboxylate--amine ligase
gene1236	grxA	K03674	glutaredoxin 1	-	-	-	http://www.genome.jp/dbget-bin/www_bget?ko:K03674	98.6	72	-	-	-	Scaffold6	glutaredoxin, GrxA family
gene1247	pal	K03640	peptidoglycan-associated lipoprotein	-	-	-	http://www.genome.jp/dbget-bin/www_bget?ko:K03640	99.3	146	-	-	-	Scaffold6	peptidoglycan-associated lipoprotein
gene1248	tolB	K03641	TolB protein	-	-	-	http://www.genome.jp/dbget-bin/www_bget?ko:K03641	99.8	426	-	-	-	Scaffold6	protein TolB
gene1249	tolA	K03646	colicin import membrane protein	-	-	-	http://www.genome.jp/dbget-bin/www_bget?ko:K03646	99.4	340	-	-	-	Scaffold6	protein TolA
gene1250	tolR	K03560	biopolymer transport protein TolR	-	-	-	http://www.genome.jp/dbget-bin/www_bget?ko:K03560	100	144	-	-	-	Scaffold6	protein TolR
gene1251	tolQ	K03562	biopolymer transport protein TolQ	-	-	-	http://www.genome.jp/dbget-bin/www_bget?ko:K03562	100	224	-	-	-	Scaffold6	Tol-Pal system subunit TolQ
gene1252	ybgC	K07107	acyl-CoA thioester hydrolase [EC:3.1.2.-]	-	-	-	http://www.genome.jp/dbget-bin/www_bget?ko:K07107	100	133	-	-	-	Scaffold6	tol-pal system-associated acyl-CoA thioesterase
gene1253	-	K01322	prolyl oligopeptidase [EC:3.4.21.26]	ko04614	3.4.21.26	-	http://www.genome.jp/dbget-bin/www_bget?ko:K01322	99.6	727	Organismal Systems	Endocrine system	Renin-angiotensin system	Scaffold6	prolyl endopeptidase
gene1255	motY	K21218	sodium-type flagellar protein MotY	ko02040	-	-	http://www.genome.jp/dbget-bin/www_bget?ko:K21218	99.2	266	Cellular Processes	Cell motility	Flagellar assembly	Scaffold6	membrane protein
gene1256	rnt	K03683	ribonuclease T [EC:3.1.13.-]	-	-	-	http://www.genome.jp/dbget-bin/www_bget?ko:K03683	98	202	-	-	-	Scaffold6	ribonuclease T
gene1257	ahpC	K03386	peroxiredoxin (alkyl hydroperoxide reductase subunit C) [EC:1.11.1.15]	ko04214	1.11.1.15	-	http://www.genome.jp/dbget-bin/www_bget?ko:K03386	100	201	Cellular Processes	Cell growth and death	Apoptosis - fly	Scaffold6	peroxidase
gene1258	yuiF	K07084	putative amino acid transporter	-	-	-	http://www.genome.jp/dbget-bin/www_bget?ko:K07084	99.8	429	-	-	-	Scaffold6	sodium:proton antiporter
gene1260	upp	K00761	uracil phosphoribosyltransferase [EC:2.4.2.9]	ko00240	2.4.2.9	-	http://www.genome.jp/dbget-bin/www_bget?ko:K00761	100	208	Metabolism	Nucleotide metabolism	Pyrimidine metabolism	Scaffold6	uracil phosphoribosyltransferase
gene1261	purM	K01933	phosphoribosylformylglycinamidine cyclo-ligase [EC:6.3.3.1]	ko00230	6.3.3.1	M00048	http://www.genome.jp/dbget-bin/www_bget?ko:K01933	99.7	345	Metabolism	Nucleotide metabolism	Purine metabolism	Scaffold6	phosphoribosylformylglycinamidine cyclo-ligase
gene1262	purN	K11175	phosphoribosylglycinamide formyltransferase 1 [EC:2.1.2.2]	ko00230;ko00670	2.1.2.2	M00048	http://www.genome.jp/dbget-bin/www_bget?ko:K11175	100	214	Metabolism;Metabolism	Nucleotide metabolism;Metabolism of cofactors and vitamins	Purine metabolism;One carbon pool by folate	Scaffold6	phosphoribosylglycinamide formyltransferase
gene1263	nagD	K02566	NagD protein	-	-	-	http://www.genome.jp/dbget-bin/www_bget?ko:K02566	100	248	-	-	-	Scaffold6	UMP phosphatase
gene1267	asnB	K01953	asparagine synthase (glutamine-hydrolysing) [EC:6.3.5.4]	ko00250	6.3.5.4	-	http://www.genome.jp/dbget-bin/www_bget?ko:K01953	99.5	554	Metabolism	Amino acid metabolism	Alanine, aspartate and glutamate metabolism	Scaffold6	asparagine synthase B
gene1270	-	K02014	iron complex outermembrane recepter protein	-	-	-	http://www.genome.jp/dbget-bin/www_bget?ko:K02014	99.4	723	-	-	-	Scaffold6	TonB-dependent receptor
gene1272	-	K01792	glucose-6-phosphate 1-epimerase [EC:5.1.3.15]	ko00010	5.1.3.15	-	http://www.genome.jp/dbget-bin/www_bget?ko:K01792	99.3	282	Metabolism	Carbohydrate metabolism	Glycolysis / Gluconeogenesis	Scaffold6	aldose 1-epimerase
gene1273	garR	K00042	2-hydroxy-3-oxopropionate reductase [EC:1.1.1.60]	ko00630	1.1.1.60	-	http://www.genome.jp/dbget-bin/www_bget?ko:K00042	98.6	291	Metabolism	Carbohydrate metabolism	Glyoxylate and dicarboxylate metabolism	Scaffold6	oxidoreductase
gene1276	fabF	K09458	3-oxoacyl-[acyl-carrier-protein] synthase II [EC:2.3.1.179]	ko00061;ko00780;ko01212	2.3.1.179	M00083	http://www.genome.jp/dbget-bin/www_bget?ko:K09458	99.5	412	Metabolism;Metabolism;Metabolism	Lipid metabolism;Metabolism of cofactors and vitamins;Global and overview maps	Fatty acid biosynthesis;Biotin metabolism;Fatty acid metabolism	Scaffold6	3-oxoacyl-acp synthase II
gene1277	acpP	K02078	acyl carrier protein	ko00061	-	-	http://www.genome.jp/dbget-bin/www_bget?ko:K02078	100	77	Metabolism	Lipid metabolism	Fatty acid biosynthesis	Scaffold6	acyl carrier protein
gene1278	fabG	K00059	3-oxoacyl-[acyl-carrier protein] reductase [EC:1.1.1.100]	ko00061;ko00780;ko01040;ko01212	1.1.1.100	M00083	http://www.genome.jp/dbget-bin/www_bget?ko:K00059	100	248	Metabolism;Metabolism;Metabolism;Metabolism	Lipid metabolism;Metabolism of cofactors and vitamins;Lipid metabolism;Global and overview maps	Fatty acid biosynthesis;Biotin metabolism;Biosynthesis of unsaturated fatty acids;Fatty acid metabolism	Scaffold6	beta-ketoacyl-ACP reductase
gene1279	fabD	K00645	[acyl-carrier-protein] S-malonyltransferase [EC:2.3.1.39]	ko00061;ko01212	2.3.1.39	M00082	http://www.genome.jp/dbget-bin/www_bget?ko:K00645	99	308	Metabolism;Metabolism	Lipid metabolism;Global and overview maps	Fatty acid biosynthesis;Fatty acid metabolism	Scaffold6	malonyl CoA-acyl carrier protein transacylase
gene1280	fabH	K00648	3-oxoacyl-[acyl-carrier-protein] synthase III [EC:2.3.1.180]	ko00061;ko01212	2.3.1.180	M00082	http://www.genome.jp/dbget-bin/www_bget?ko:K00648	99.4	319	Metabolism;Metabolism	Lipid metabolism;Global and overview maps	Fatty acid biosynthesis;Fatty acid metabolism	Scaffold6	3-oxoacyl-ACP synthase
gene1281	plsX	K03621	glycerol-3-phosphate acyltransferase PlsX [EC:2.3.1.15]	ko00561;ko00564	2.3.1.15	M00089	http://www.genome.jp/dbget-bin/www_bget?ko:K03621	99.7	342	Metabolism;Metabolism	Lipid metabolism;Lipid metabolism	Glycerolipid metabolism;Glycerophospholipid metabolism	Scaffold6	phosphate acyltransferase
gene1282	rpmF	K02911	large subunit ribosomal protein L32	ko03010	-	M00178	http://www.genome.jp/dbget-bin/www_bget?ko:K02911	100	56	Genetic Information Processing	Translation	Ribosome	Scaffold6	50S ribosomal protein L32
gene1283	-	K07040	uncharacterized protein	-	-	-	http://www.genome.jp/dbget-bin/www_bget?ko:K07040	98.1	53	-	-	-	Scaffold6	hypothetical protein
gene1285	gph	K01091	phosphoglycolate phosphatase [EC:3.1.3.18]	ko00630	3.1.3.18	-	http://www.genome.jp/dbget-bin/www_bget?ko:K01091	96.8	248	Metabolism	Carbohydrate metabolism	Glyoxylate and dicarboxylate metabolism	Scaffold6	haloacid dehalogenase
gene1286	rluC	K06179	23S rRNA pseudouridine955/2504/2580 synthase [EC:5.4.99.24]	-	5.4.99.24	-	http://www.genome.jp/dbget-bin/www_bget?ko:K06179	99.7	319	-	-	-	Scaffold6	ribosomal large subunit pseudouridine synthase C
gene1288	rne	K08300	ribonuclease E [EC:3.1.26.12]	ko03018	3.1.26.12	M00394	http://www.genome.jp/dbget-bin/www_bget?ko:K08300	98.5	1095	Genetic Information Processing	Folding, sorting and degradation	RNA degradation	Scaffold6	ribonuclease
gene1289	-	K03321	sulfate permease, SulP family	-	-	-	http://www.genome.jp/dbget-bin/www_bget?ko:K03321	99	525	-	-	-	Scaffold6	sulphate transporter
gene1290	cspA	K03704	cold shock protein (beta-ribbon, CspA family)	-	-	-	http://www.genome.jp/dbget-bin/www_bget?ko:K03704	100	69	-	-	-	Scaffold6	cold-shock protein CspA
gene1291	rlmA1	K00563	23S rRNA (guanine745-N1)-methyltransferase [EC:2.1.1.187]	-	2.1.1.187	-	http://www.genome.jp/dbget-bin/www_bget?ko:K00563	97.1	243	-	-	-	Scaffold6	23S rRNA (guanine(745)-N(1))-methyltransferase
gene1293	sbcB	K01141	exodeoxyribonuclease I [EC:3.1.11.1]	ko03430	3.1.11.1	-	http://www.genome.jp/dbget-bin/www_bget?ko:K01141	99.8	470	Genetic Information Processing	Replication and repair	Mismatch repair	Scaffold6	exodeoxyribonuclease I
gene1294	cdd	K01489	cytidine deaminase [EC:3.5.4.5]	ko00240;ko00983	3.5.4.5	-	http://www.genome.jp/dbget-bin/www_bget?ko:K01489	98.2	281	Metabolism;Metabolism	Nucleotide metabolism;Xenobiotics biodegradation and metabolism	Pyrimidine metabolism;Drug metabolism - other enzymes	Scaffold6	cytidine deaminase
gene1300	-	K06996	uncharacterized protein	-	-	-	http://www.genome.jp/dbget-bin/www_bget?ko:K06996	100	126	-	-	-	Scaffold6	glyoxalase
gene1305	-	K13069	diguanylate cyclase [EC:2.7.7.65]	-	2.7.7.65	-	http://www.genome.jp/dbget-bin/www_bget?ko:K13069	43.4	182	-	-	-	Scaffold7	GGDEF domain-containing protein
gene1307	-	K07182	CBS domain-containing protein	-	-	-	http://www.genome.jp/dbget-bin/www_bget?ko:K07182	98.6	626	-	-	-	Scaffold7	cyclic nucleotide-binding protein
gene1308	dnaQ	K02342	DNA polymerase III subunit epsilon [EC:2.7.7.7]	ko00230;ko00240;ko03030;ko03430;ko03440	2.7.7.7	M00260	http://www.genome.jp/dbget-bin/www_bget?ko:K02342	97.2	248	Metabolism;Metabolism;Genetic Information Processing;Genetic Information Processing;Genetic Information Processing	Nucleotide metabolism;Nucleotide metabolism;Replication and repair;Replication and repair;Replication and repair	Purine metabolism;Pyrimidine metabolism;DNA replication;Mismatch repair;Homologous recombination	Scaffold7	exonuclease, DNA polymerase III, epsilon subunit family domain protein
gene1309	-	K03451	betaine/carnitine transporter, BCCT family	-	-	-	http://www.genome.jp/dbget-bin/www_bget?ko:K03451	99.3	543	-	-	-	Scaffold7	BCCT family transporter
gene1312	ssb	K03111	single-strand DNA-binding protein	ko03030;ko03430;ko03440	-	-	http://www.genome.jp/dbget-bin/www_bget?ko:K03111	100	139	Genetic Information Processing;Genetic Information Processing;Genetic Information Processing	Replication and repair;Replication and repair;Replication and repair	DNA replication;Mismatch repair;Homologous recombination	Scaffold7	single-stranded DNA-binding protein
gene1316	cobS	K09882	cobaltochelatase CobS [EC:6.6.1.2]	ko00860	6.6.1.2	-	http://www.genome.jp/dbget-bin/www_bget?ko:K09882	99.2	358	Metabolism	Metabolism of cofactors and vitamins	Porphyrin and chlorophyll metabolism	Scaffold7	CbbQ/NirQ/NorQ/GpvN family protein
gene1321	radC	K03630	DNA repair protein RadC	-	-	-	http://www.genome.jp/dbget-bin/www_bget?ko:K03630	100	165	-	-	-	Scaffold7	DNA repair protein RadC
gene1325	copA	K17686	Cu+-exporting ATPase [EC:3.6.3.54]	ko01524;ko04016	3.6.3.54	-	http://www.genome.jp/dbget-bin/www_bget?ko:K17686	83.9	770	Human Diseases;Environmental Information Processing	Drug resistance: Antineoplastic;Signal transduction	Platinum drug resistance;MAPK signaling pathway - plant	Scaffold7	heavy metal translocating P-type ATPase
gene1328	zntA	K01534	Cd2+/Zn2+-exporting ATPase [EC:3.6.3.3 3.6.3.5]	-	3.6.3.3;3.6.3.5	-	http://www.genome.jp/dbget-bin/www_bget?ko:K01534	81.7	682	-	-	-	Scaffold7	cadmium/zinc/cobalt-transporting ATPase
gene1329	-	K02483	two-component system, OmpR family, response regulator	-	-	-	http://www.genome.jp/dbget-bin/www_bget?ko:K02483	98.5	67	-	-	-	Scaffold7	DNA-binding response regulator
gene1330	qseC	K07645	two-component system, OmpR family, sensor histidine kinase QseC [EC:2.7.13.3]	ko02020;ko02024	2.7.13.3	M00453	http://www.genome.jp/dbget-bin/www_bget?ko:K07645	100	464	Environmental Information Processing;Cellular Processes	Signal transduction;Cellular community - prokaryotes	Two-component system;Quorum sensing	Scaffold7	two-component sensor histidine kinase
gene1332	traF	K12057	conjugal transfer pilus assembly protein TraF	-	-	-	http://www.genome.jp/dbget-bin/www_bget?ko:K12057	98.1	314	-	-	-	Scaffold7	conjugal transfer protein TraF
gene1333	traH	K12072	conjugative transfer pilus assembly protein TraH	-	-	-	http://www.genome.jp/dbget-bin/www_bget?ko:K12072	99.8	444	-	-	-	Scaffold7	conjugal transfer protein TraH
gene1334	traG	K12056	conjugal transfer mating pair stabilization protein TraG	-	-	-	http://www.genome.jp/dbget-bin/www_bget?ko:K12056	99.4	1189	-	-	-	Scaffold7	conjugal transfer protein TraG
gene1341	aer	K03776	aerotaxis receptor	ko02020;ko02030	-	-	http://www.genome.jp/dbget-bin/www_bget?ko:K03776	48.6	516	Environmental Information Processing;Cellular Processes	Signal transduction;Cell motility	Two-component system;Bacterial chemotaxis	Scaffold7	chemotaxis protein
gene1344	flhC	K02402	flagellar transcriptional activator FlhC	ko02020;ko02024;ko02026;ko02040	-	-	http://www.genome.jp/dbget-bin/www_bget?ko:K02402	99.4	172	Environmental Information Processing;Cellular Processes;Cellular Processes;Cellular Processes	Signal transduction;Cellular community - prokaryotes;Cellular community - prokaryotes;Cell motility	Two-component system;Quorum sensing;Biofilm formation - Escherichia coli;Flagellar assembly	Scaffold7	Transcriptional activator, SetC
gene1345	flhD	K02403	flagellar transcriptional activator FlhD	ko02020;ko02024;ko02026;ko02040	-	-	http://www.genome.jp/dbget-bin/www_bget?ko:K02403	98.7	78	Environmental Information Processing;Cellular Processes;Cellular Processes;Cellular Processes	Signal transduction;Cellular community - prokaryotes;Cellular community - prokaryotes;Cell motility	Two-component system;Quorum sensing;Biofilm formation - Escherichia coli;Flagellar assembly	Scaffold7	transcriptional regulator
gene1352	prfC	K02837	peptide chain release factor 3	-	-	-	http://www.genome.jp/dbget-bin/www_bget?ko:K02837	98.5	528	-	-	-	Scaffold7	peptide chain release factor 3
gene1353	tatD	K03424	TatD DNase family protein [EC:3.1.21.-]	-	-	-	http://www.genome.jp/dbget-bin/www_bget?ko:K03424	94.9	254	-	-	-	Scaffold7	TatD family hydrolase
gene1355	-	K03317	concentrative nucleoside transporter, CNT family	-	-	-	http://www.genome.jp/dbget-bin/www_bget?ko:K03317	99.5	419	-	-	-	Scaffold7	nucleoside transporter NupC
gene1356	tsx	K05517	nucleoside-specific channel-forming protein	-	-	-	http://www.genome.jp/dbget-bin/www_bget?ko:K05517	97.8	279	-	-	-	Scaffold7	nucleoside-specific channel-forming tsx
gene1357	deoC	K01619	deoxyribose-phosphate aldolase [EC:4.1.2.4]	ko00030	4.1.2.4	-	http://www.genome.jp/dbget-bin/www_bget?ko:K01619	99.6	256	Metabolism	Carbohydrate metabolism	Pentose phosphate pathway	Scaffold7	2-deoxyribose-5-phosphate aldolase
gene1358	deoA	K00758	thymidine phosphorylase [EC:2.4.2.4]	ko00240;ko00983;ko05219	2.4.2.4	-	http://www.genome.jp/dbget-bin/www_bget?ko:K00758	100	400	Metabolism;Metabolism;Human Diseases	Nucleotide metabolism;Xenobiotics biodegradation and metabolism;Cancers: Specific types	Pyrimidine metabolism;Drug metabolism - other enzymes;Bladder cancer	Scaffold7	thymidine phosphorylase
gene1359	deoB	K01839	phosphopentomutase [EC:5.4.2.7]	ko00030;ko00230	5.4.2.7	-	http://www.genome.jp/dbget-bin/www_bget?ko:K01839	99.5	397	Metabolism;Metabolism	Carbohydrate metabolism;Nucleotide metabolism	Pentose phosphate pathway;Purine metabolism	Scaffold7	phosphopentomutase
gene1360	deoD	K03784	purine-nucleoside phosphorylase [EC:2.4.2.1]	ko00230;ko00240;ko00760	2.4.2.1	-	http://www.genome.jp/dbget-bin/www_bget?ko:K03784	100	236	Metabolism;Metabolism;Metabolism	Nucleotide metabolism;Nucleotide metabolism;Metabolism of cofactors and vitamins	Purine metabolism;Pyrimidine metabolism;Nicotinate and nicotinamide metabolism	Scaffold7	purine-nucleoside phosphorylase
gene1361	smp	K07186	membrane protein	-	-	-	http://www.genome.jp/dbget-bin/www_bget?ko:K07186	84.1	408	-	-	-	Scaffold7	membrane protein
gene1362	serB	K01079	phosphoserine phosphatase [EC:3.1.3.3]	ko00260;ko00680;ko01200;ko01230	3.1.3.3	M00020	http://www.genome.jp/dbget-bin/www_bget?ko:K01079	95.8	330	Metabolism;Metabolism;Metabolism;Metabolism	Amino acid metabolism;Energy metabolism;Global and overview maps;Global and overview maps	Glycine, serine and threonine metabolism;Methane metabolism;Carbon metabolism;Biosynthesis of amino acids	Scaffold7	phosphoserine phosphatase SerB
gene1365	radA	K04485	DNA repair protein RadA/Sms	-	-	-	http://www.genome.jp/dbget-bin/www_bget?ko:K04485	99	419	-	-	-	Scaffold7	DNA repair protein RadA
gene1368	torR	K07772	two-component system, OmpR family, torCAD operon response regulator TorR	ko02020	-	M00455	http://www.genome.jp/dbget-bin/www_bget?ko:K07772	99.6	232	Environmental Information Processing	Signal transduction	Two-component system	Scaffold7	DNA-binding response regulator
gene1369	torT	K11930	periplasmic protein TorT	-	-	-	http://www.genome.jp/dbget-bin/www_bget?ko:K11930	98.3	348	-	-	-	Scaffold7	TMAO reductase system periplasmic protein TorT
gene1370	torS	K07647	two-component system, OmpR family, sensor histidine kinase TorS [EC:2.7.13.3]	ko02020	2.7.13.3	M00455	http://www.genome.jp/dbget-bin/www_bget?ko:K07647	97.1	1017	Environmental Information Processing	Signal transduction	Two-component system	Scaffold7	TMAO reductase system sensor histidine kinase/response regulator TorS
gene1371	torD	K03533	TorA specific chaperone	ko02020	-	-	http://www.genome.jp/dbget-bin/www_bget?ko:K03533	95.2	209	Environmental Information Processing	Signal transduction	Two-component system	Scaffold7	molecular chaperone TorD
gene1372	torA	K07811	trimethylamine-N-oxide reductase (cytochrome c) [EC:1.7.2.3]	ko02020	1.7.2.3	-	http://www.genome.jp/dbget-bin/www_bget?ko:K07811	99.9	807	Environmental Information Processing	Signal transduction	Two-component system	Scaffold7	trimethylamine N-oxide reductase I catalytic subunit
gene1373	torC	K03532	trimethylamine-N-oxide reductase (cytochrome c), cytochrome c-type subunit TorC	ko02020	-	-	http://www.genome.jp/dbget-bin/www_bget?ko:K03532	100	392	Environmental Information Processing	Signal transduction	Two-component system	Scaffold7	cytochrome C nitrate reductase
gene1374	napE	K02571	periplasmic nitrate reductase NapE	-	-	-	http://www.genome.jp/dbget-bin/www_bget?ko:K02571	100	51	-	-	-	Scaffold7	trimethylamine N-oxide reductase system protein TorE
gene1376	pbuG	K06901	putative MFS transporter, AGZA family, xanthine/uracil permease	-	-	-	http://www.genome.jp/dbget-bin/www_bget?ko:K06901	99.6	450	-	-	-	Scaffold7	permease
gene1377	acuB	K04767	acetoin utilization protein AcuB	-	-	-	http://www.genome.jp/dbget-bin/www_bget?ko:K04767	100	135	-	-	-	Scaffold7	CBS domain-containing protein
gene1387	-	K08303	putative protease [EC:3.4.-.-]	ko05120	-	-	http://www.genome.jp/dbget-bin/www_bget?ko:K08303	99.4	330	Human Diseases	Infectious diseases: Bacterial	Epithelial cell signaling in Helicobacter pylori infection	Scaffold7	protease
gene1390	-	K08303	putative protease [EC:3.4.-.-]	ko05120	-	-	http://www.genome.jp/dbget-bin/www_bget?ko:K08303	99.8	439	Human Diseases	Infectious diseases: Bacterial	Epithelial cell signaling in Helicobacter pylori infection	Scaffold7	U32 family peptidase
gene1391	glnA	K01915	glutamine synthetase [EC:6.3.1.2]	ko00220;ko00250;ko00630;ko00910;ko01230;ko02020;ko04724;ko04727	6.3.1.2	-	http://www.genome.jp/dbget-bin/www_bget?ko:K01915	100	279	Metabolism;Metabolism;Metabolism;Metabolism;Metabolism;Environmental Information Processing;Organismal Systems;Organismal Systems	Amino acid metabolism;Amino acid metabolism;Carbohydrate metabolism;Energy metabolism;Global and overview maps;Signal transduction;Nervous system;Nervous system	Arginine biosynthesis;Alanine, aspartate and glutamate metabolism;Glyoxylate and dicarboxylate metabolism;Nitrogen metabolism;Biosynthesis of amino acids;Two-component system;Glutamatergic synapse;GABAergic synapse	Scaffold7	histidine kinase
gene1394	purA	K01939	adenylosuccinate synthase [EC:6.3.4.4]	ko00230;ko00250	6.3.4.4	M00049	http://www.genome.jp/dbget-bin/www_bget?ko:K01939	100	418	Metabolism;Metabolism	Nucleotide metabolism;Amino acid metabolism	Purine metabolism;Alanine, aspartate and glutamate metabolism	Scaffold7	adenylosuccinate synthetase
gene1396	-	K02030	polar amino acid transport system substrate-binding protein	-	-	M00236	http://www.genome.jp/dbget-bin/www_bget?ko:K02030	98.4	251	-	-	-	Scaffold7	amino acid ABC transporter substrate-binding protein
gene1399	mexE	K18298	membrane fusion protein, multidrug efflux system	-	-	M00641	http://www.genome.jp/dbget-bin/www_bget?ko:K18298	99.3	412	-	-	-	Scaffold7	MexE family multidrug efflux RND transporter periplasmic adaptor subunit
gene1400	mexF	K18299	multidrug efflux pump	-	-	M00641	http://www.genome.jp/dbget-bin/www_bget?ko:K18299	99.9	1049	-	-	-	Scaffold7	multidrug efflux RND transporter permease subunit
gene1407	glbN	K06886	hemoglobin	-	-	-	http://www.genome.jp/dbget-bin/www_bget?ko:K06886	98.1	53	-	-	-	Scaffold7	globin
gene1413	-	K02030	polar amino acid transport system substrate-binding protein	-	-	M00236	http://www.genome.jp/dbget-bin/www_bget?ko:K02030	93.9	264	-	-	-	Scaffold7	ABC transporter substrate-binding protein
gene1416	pilY1	K02674	type IV pilus assembly protein PilY1	-	-	-	http://www.genome.jp/dbget-bin/www_bget?ko:K02674	96	1166	-	-	-	Scaffold7	undecaprenol kinase
gene1418	-	K07396	putative protein-disulfide isomerase	-	-	-	http://www.genome.jp/dbget-bin/www_bget?ko:K07396	94	216	-	-	-	Scaffold7	DsbA family protein
gene1423	glyA	K00600	glycine hydroxymethyltransferase [EC:2.1.2.1]	ko00260;ko00460;ko00630;ko00670;ko00680;ko01200;ko01230;ko01523	2.1.2.1	M00140	http://www.genome.jp/dbget-bin/www_bget?ko:K00600	100	417	Metabolism;Metabolism;Metabolism;Metabolism;Metabolism;Metabolism;Metabolism;Human Diseases	Amino acid metabolism;Metabolism of other amino acids;Carbohydrate metabolism;Metabolism of cofactors and vitamins;Energy metabolism;Global and overview maps;Global and overview maps;Drug resistance: Antineoplastic	Glycine, serine and threonine metabolism;Cyanoamino acid metabolism;Glyoxylate and dicarboxylate metabolism;One carbon pool by folate;Methane metabolism;Carbon metabolism;Biosynthesis of amino acids;Antifolate resistance	Scaffold7	serine hydroxymethyltransferase
gene1424	nrdR	K07738	transcriptional repressor NrdR	-	-	-	http://www.genome.jp/dbget-bin/www_bget?ko:K07738	100	149	-	-	-	Scaffold7	NrdR family transcriptional regulator
gene1425	ribD	K11752	diaminohydroxyphosphoribosylaminopyrimidine deaminase / 5-amino-6-(5-phosphoribosylamino)uracil reductase [EC:3.5.4.26 1.1.1.193]	ko00740;ko02024	1.1.1.193;3.5.4.26	M00125	http://www.genome.jp/dbget-bin/www_bget?ko:K11752	98.3	351	Metabolism;Cellular Processes	Metabolism of cofactors and vitamins;Cellular community - prokaryotes	Riboflavin metabolism;Quorum sensing	Scaffold7	bifunctional diaminohydroxyphosphoribosylaminopyrimidine deaminase/5-amino-6-(5-phosphoribosylamino)uracil reductase
gene1426	ribE	K00793	riboflavin synthase [EC:2.5.1.9]	ko00740	2.5.1.9	M00125	http://www.genome.jp/dbget-bin/www_bget?ko:K00793	100	218	Metabolism	Metabolism of cofactors and vitamins	Riboflavin metabolism	Scaffold7	riboflavin synthase subunit alpha
gene1427	ribBA	K14652	3,4-dihydroxy 2-butanone 4-phosphate synthase / GTP cyclohydrolase II [EC:4.1.99.12 3.5.4.25]	ko00740	3.5.4.25;4.1.99.12	M00125	http://www.genome.jp/dbget-bin/www_bget?ko:K14652	99.5	367	Metabolism	Metabolism of cofactors and vitamins	Riboflavin metabolism	Scaffold7	3,4-dihydroxy-2-butanone-4-phosphate synthase
gene1428	ribH	K00794	6,7-dimethyl-8-ribityllumazine synthase [EC:2.5.1.78]	ko00740	2.5.1.78	M00125	http://www.genome.jp/dbget-bin/www_bget?ko:K00794	100	158	Metabolism	Metabolism of cofactors and vitamins	Riboflavin metabolism	Scaffold7	dimethyl-8-ribityllumazine synthase
gene1429	nusB	K03625	N utilization substance protein B	-	-	-	http://www.genome.jp/dbget-bin/www_bget?ko:K03625	100	134	-	-	-	Scaffold7	N utilization substance protein B
gene1430	thiL	K00946	thiamine-monophosphate kinase [EC:2.7.4.16]	ko00730	2.7.4.16	M00127	http://www.genome.jp/dbget-bin/www_bget?ko:K00946	99.7	318	Metabolism	Metabolism of cofactors and vitamins	Thiamine metabolism	Scaffold7	thiamine-monophosphate kinase
gene1431	pgpA	K01095	phosphatidylglycerophosphatase A [EC:3.1.3.27]	ko00564	3.1.3.27	-	http://www.genome.jp/dbget-bin/www_bget?ko:K01095	100	164	Metabolism	Lipid metabolism	Glycerophospholipid metabolism	Scaffold7	phosphatidylglycerophosphatase A
gene1433	recN	K03631	DNA repair protein RecN (Recombination protein N)	-	-	-	http://www.genome.jp/dbget-bin/www_bget?ko:K03631	99.4	529	-	-	-	Scaffold7	DNA repair protein RecN
gene1434	-	K07088	uncharacterized protein	-	-	-	http://www.genome.jp/dbget-bin/www_bget?ko:K07088	99.3	307	-	-	-	Scaffold7	transporter
gene1435	lldR	K18927	LysR family transcriptional regulator, L-lactate utilization regulator	-	-	-	http://www.genome.jp/dbget-bin/www_bget?ko:K18927	98	299	-	-	-	Scaffold7	LysR family transcriptional regulator
gene1437	-	K09891	uncharacterized protein	-	-	-	http://www.genome.jp/dbget-bin/www_bget?ko:K09891	98.5	199	-	-	-	Scaffold7	hypothetical protein
gene1438	barA	K07678	two-component system, NarL family, sensor histidine kinase BarA [EC:2.7.13.3]	ko02020;ko02025;ko02026;ko05111	2.7.13.3	M00475	http://www.genome.jp/dbget-bin/www_bget?ko:K07678	99.6	929	Environmental Information Processing;Cellular Processes;Cellular Processes;Cellular Processes	Signal transduction;Cellular community - prokaryotes;Cellular community - prokaryotes;Cellular community - prokaryotes	Two-component system;Biofilm formation - Pseudomonas aeruginosa;Biofilm formation - Escherichia coli;Biofilm formation - Vibrio cholerae	Scaffold7	two-component sensor histidine kinase BarA
gene1439	rumA	K03215	23S rRNA (uracil1939-C5)-methyltransferase [EC:2.1.1.190]	-	2.1.1.190	-	http://www.genome.jp/dbget-bin/www_bget?ko:K03215	99.8	463	-	-	-	Scaffold7	23S rRNA (uracil-5-)-methyltransferase RumA
gene1440	relA	K00951	GTP pyrophosphokinase [EC:2.7.6.5]	ko00230	2.7.6.5	-	http://www.genome.jp/dbget-bin/www_bget?ko:K00951	99.6	735	Metabolism	Nucleotide metabolism	Purine metabolism	Scaffold7	GTP pyrophosphokinase
gene1443	mazG	K04765	nucleoside triphosphate diphosphatase [EC:3.6.1.9]	ko00230;ko00240;ko00760;ko00770	3.6.1.9	-	http://www.genome.jp/dbget-bin/www_bget?ko:K04765	96.9	292	Metabolism;Metabolism;Metabolism;Metabolism	Nucleotide metabolism;Nucleotide metabolism;Metabolism of cofactors and vitamins;Metabolism of cofactors and vitamins	Purine metabolism;Pyrimidine metabolism;Nicotinate and nicotinamide metabolism;Pantothenate and CoA biosynthesis	Scaffold7	nucleoside triphosphate pyrophosphohydrolase
gene1444	pyrG	K01937	CTP synthase [EC:6.3.4.2]	ko00240	6.3.4.2	M00052	http://www.genome.jp/dbget-bin/www_bget?ko:K01937	99.6	535	Metabolism	Nucleotide metabolism	Pyrimidine metabolism	Scaffold7	CTP synthetase
gene1445	eno	K01689	enolase [EC:4.2.1.11]	ko00010;ko00680;ko01200;ko01230;ko03018;ko04066	4.2.1.11	M00001	http://www.genome.jp/dbget-bin/www_bget?ko:K01689	100	431	Metabolism;Metabolism;Metabolism;Metabolism;Genetic Information Processing;Environmental Information Processing	Carbohydrate metabolism;Energy metabolism;Global and overview maps;Global and overview maps;Folding, sorting and degradation;Signal transduction	Glycolysis / Gluconeogenesis;Methane metabolism;Carbon metabolism;Biosynthesis of amino acids;RNA degradation;HIF-1 signaling pathway	Scaffold7	enolase
gene1446	ftsB	K05589	cell division protein FtsB	-	-	-	http://www.genome.jp/dbget-bin/www_bget?ko:K05589	97.4	117	-	-	-	Scaffold7	cell division protein FtsB
gene1447	ispD	K00991	2-C-methyl-D-erythritol 4-phosphate cytidylyltransferase [EC:2.7.7.60]	ko00900	2.7.7.60	M00096	http://www.genome.jp/dbget-bin/www_bget?ko:K00991	99.2	249	Metabolism	Metabolism of terpenoids and polyketides	Terpenoid backbone biosynthesis	Scaffold7	2-C-methyl-D-erythritol 4-phosphate cytidylyltransferase
gene1448	ispF	K01770	2-C-methyl-D-erythritol 2,4-cyclodiphosphate synthase [EC:4.6.1.12]	ko00900	4.6.1.12	M00096	http://www.genome.jp/dbget-bin/www_bget?ko:K01770	98.7	159	Metabolism	Metabolism of terpenoids and polyketides	Terpenoid backbone biosynthesis	Scaffold7	2-C-methyl-D-erythritol 2,4-cyclodiphosphate synthase
gene1449	truD	K06176	tRNA pseudouridine13 synthase [EC:5.4.99.27]	-	5.4.99.27	-	http://www.genome.jp/dbget-bin/www_bget?ko:K06176	93.4	349	-	-	-	Scaffold7	tRNA pseudouridine(13) synthase TruD
gene1450	surE	K03787	5'-nucleotidase [EC:3.1.3.5]	ko00230;ko00240;ko00760	3.1.3.5	-	http://www.genome.jp/dbget-bin/www_bget?ko:K03787	99.2	249	Metabolism;Metabolism;Metabolism	Nucleotide metabolism;Nucleotide metabolism;Metabolism of cofactors and vitamins	Purine metabolism;Pyrimidine metabolism;Nicotinate and nicotinamide metabolism	Scaffold7	5'-nucleotidase SurE
gene1451	pcm	K00573	protein-L-isoaspartate(D-aspartate) O-methyltransferase [EC:2.1.1.77]	-	2.1.1.77	-	http://www.genome.jp/dbget-bin/www_bget?ko:K00573	100	211	-	-	-	Scaffold7	protein-L-isoaspartate O-methyltransferase
gene1452	nlpD	K06194	lipoprotein NlpD	-	-	-	http://www.genome.jp/dbget-bin/www_bget?ko:K06194	97.5	284	-	-	-	Scaffold7	peptidase M23
gene1453	rpoS	K03087	RNA polymerase nonessential primary-like sigma factor	ko02026;ko05111	-	-	http://www.genome.jp/dbget-bin/www_bget?ko:K03087	100	326	Cellular Processes;Cellular Processes	Cellular community - prokaryotes;Cellular community - prokaryotes	Biofilm formation - Escherichia coli;Biofilm formation - Vibrio cholerae	Scaffold7	RNA polymerase sigma factor RpoS
gene1454	mutS	K03555	DNA mismatch repair protein MutS	ko03430	-	-	http://www.genome.jp/dbget-bin/www_bget?ko:K03555	99.5	861	Genetic Information Processing	Replication and repair	Mismatch repair	Scaffold7	DNA mismatch repair protein MutS
gene1455	recA	K03553	recombination protein RecA	ko03440	-	M00729	http://www.genome.jp/dbget-bin/www_bget?ko:K03553	100	357	Genetic Information Processing	Replication and repair	Homologous recombination	Scaffold7	DNA recombination/repair protein RecA
gene1456	recX	K03565	regulatory protein	-	-	-	http://www.genome.jp/dbget-bin/www_bget?ko:K03565	99.2	123	-	-	-	Scaffold7	regulatory protein RecX
gene1457	alaS	K01872	alanyl-tRNA synthetase [EC:6.1.1.7]	ko00970	6.1.1.7	M00359	http://www.genome.jp/dbget-bin/www_bget?ko:K01872	99.9	874	Genetic Information Processing	Translation	Aminoacyl-tRNA biosynthesis	Scaffold7	alanine--tRNA ligase
gene1458	lysC	K00928	aspartate kinase [EC:2.7.2.4]	ko00260;ko00261;ko00270;ko00300;ko01210;ko01230	2.7.2.4	M00016	http://www.genome.jp/dbget-bin/www_bget?ko:K00928	99.5	397	Metabolism;Metabolism;Metabolism;Metabolism;Metabolism;Metabolism	Amino acid metabolism;Biosynthesis of other secondary metabolites;Amino acid metabolism;Amino acid metabolism;Global and overview maps;Global and overview maps	Glycine, serine and threonine metabolism;Monobactam biosynthesis;Cysteine and methionine metabolism;Lysine biosynthesis;2-Oxocarboxylic acid metabolism;Biosynthesis of amino acids	Scaffold7	aspartate kinase
gene1459	csrA	K03563	carbon storage regulator	ko02020;ko02025;ko02026;ko05111	-	-	http://www.genome.jp/dbget-bin/www_bget?ko:K03563	100	65	Environmental Information Processing;Cellular Processes;Cellular Processes;Cellular Processes	Signal transduction;Cellular community - prokaryotes;Cellular community - prokaryotes;Cellular community - prokaryotes	Two-component system;Biofilm formation - Pseudomonas aeruginosa;Biofilm formation - Escherichia coli;Biofilm formation - Vibrio cholerae	Scaffold7	carbon storage regulator
gene1473	valS	K01873	valyl-tRNA synthetase [EC:6.1.1.9]	ko00970	6.1.1.9	M00359	http://www.genome.jp/dbget-bin/www_bget?ko:K01873	99.6	958	Genetic Information Processing	Translation	Aminoacyl-tRNA biosynthesis	Scaffold7	valine--tRNA ligase
gene1474	holC	K02339	DNA polymerase III subunit chi [EC:2.7.7.7]	ko00230;ko00240;ko03030;ko03430;ko03440	2.7.7.7	M00260	http://www.genome.jp/dbget-bin/www_bget?ko:K02339	100	154	Metabolism;Metabolism;Genetic Information Processing;Genetic Information Processing;Genetic Information Processing	Nucleotide metabolism;Nucleotide metabolism;Replication and repair;Replication and repair;Replication and repair	Purine metabolism;Pyrimidine metabolism;DNA replication;Mismatch repair;Homologous recombination	Scaffold7	DNA polymerase III subunit chi
gene1478	oadG	K01573	oxaloacetate decarboxylase, gamma subunit [EC:4.1.1.3]	ko00620	4.1.1.3	-	http://www.genome.jp/dbget-bin/www_bget?ko:K01573	98.8	85	Metabolism	Carbohydrate metabolism	Pyruvate metabolism	Scaffold8	sodium pump decarboxylases, gamma subunit
gene1479	oadA	K01571	oxaloacetate decarboxylase, alpha subunit [EC:4.1.1.3]	ko00620	4.1.1.3	-	http://www.genome.jp/dbget-bin/www_bget?ko:K01571	99.3	611	Metabolism	Carbohydrate metabolism	Pyruvate metabolism	Scaffold8	oxaloacetate decarboxylase
gene1480	oadB	K01572	oxaloacetate decarboxylase, beta subunit [EC:4.1.1.3]	ko00620	4.1.1.3	-	http://www.genome.jp/dbget-bin/www_bget?ko:K01572	100	376	Metabolism	Carbohydrate metabolism	Pyruvate metabolism	Scaffold8	glutaconyl-CoA decarboxylase subunit beta
gene1482	-	K06956	uncharacterized protein	-	-	-	http://www.genome.jp/dbget-bin/www_bget?ko:K06956	99.5	417	-	-	-	Scaffold8	amino acid:proton symporter
gene1484	pqqL	K07263	zinc protease [EC:3.4.24.-]	-	-	-	http://www.genome.jp/dbget-bin/www_bget?ko:K07263	98.8	949	-	-	-	Scaffold8	peptidase M16
gene1485	gshA	K01919	glutamate--cysteine ligase [EC:6.3.2.2]	ko00270;ko00480	6.3.2.2	M00118	http://www.genome.jp/dbget-bin/www_bget?ko:K01919	99.3	549	Metabolism;Metabolism	Amino acid metabolism;Metabolism of other amino acids	Cysteine and methionine metabolism;Glutathione metabolism	Scaffold8	glutamate--cysteine ligase
gene1490	purK	K01589	5-(carboxyamino)imidazole ribonucleotide synthase [EC:6.3.4.18]	ko00230	6.3.4.18	M00048	http://www.genome.jp/dbget-bin/www_bget?ko:K01589	98.9	364	Metabolism	Nucleotide metabolism	Purine metabolism	Scaffold8	5-(carboxyamino)imidazole ribonucleotide synthase
gene1491	purE	K01588	5-(carboxyamino)imidazole ribonucleotide mutase [EC:5.4.99.18]	ko00230	5.4.99.18	M00048	http://www.genome.jp/dbget-bin/www_bget?ko:K01588	100	146	Metabolism	Nucleotide metabolism	Purine metabolism	Scaffold8	5-(carboxyamino)imidazole ribonucleotide mutase
gene1492	-	K03321	sulfate permease, SulP family	-	-	-	http://www.genome.jp/dbget-bin/www_bget?ko:K03321	99.1	579	-	-	-	Scaffold8	sodium-independent anion transporter
gene1494	yfbK	K07114	Ca-activated chloride channel homolog	-	-	-	http://www.genome.jp/dbget-bin/www_bget?ko:K07114	93.6	625	-	-	-	Scaffold8	hypothetical protein
gene1495	rpoE	K03088	RNA polymerase sigma-70 factor, ECF subfamily	-	-	-	http://www.genome.jp/dbget-bin/www_bget?ko:K03088	99.5	193	-	-	-	Scaffold8	RNA polymerase subunit sigma-24
gene1499	pgi	K01810	glucose-6-phosphate isomerase [EC:5.3.1.9]	ko00010;ko00030;ko00500;ko00520;ko01200	5.3.1.9	M00001	http://www.genome.jp/dbget-bin/www_bget?ko:K01810	99.4	523	Metabolism;Metabolism;Metabolism;Metabolism;Metabolism	Carbohydrate metabolism;Carbohydrate metabolism;Carbohydrate metabolism;Carbohydrate metabolism;Global and overview maps	Glycolysis / Gluconeogenesis;Pentose phosphate pathway;Starch and sucrose metabolism;Amino sugar and nucleotide sugar metabolism;Carbon metabolism	Scaffold8	glucose-6-phosphate isomerase
gene1500	talA	K00616	transaldolase [EC:2.2.1.2]	ko00030;ko01200;ko01230	2.2.1.2	M00004	http://www.genome.jp/dbget-bin/www_bget?ko:K00616	100	318	Metabolism;Metabolism;Metabolism	Carbohydrate metabolism;Global and overview maps;Global and overview maps	Pentose phosphate pathway;Carbon metabolism;Biosynthesis of amino acids	Scaffold8	transaldolase
gene1501	-	K03286	OmpA-OmpF porin, OOP family	-	-	-	http://www.genome.jp/dbget-bin/www_bget?ko:K03286	99.2	372	-	-	-	Scaffold8	membrane protein
gene1502	xfp	K01621	xylulose-5-phosphate/fructose-6-phosphate phosphoketolase [EC:4.1.2.9 4.1.2.22]	ko00030;ko00710	4.1.2.9;4.1.2.22	-	http://www.genome.jp/dbget-bin/www_bget?ko:K01621	98.9	743	Metabolism;Metabolism	Carbohydrate metabolism;Energy metabolism	Pentose phosphate pathway;Carbon fixation in photosynthetic organisms	Scaffold8	phosphoketolase
gene1503	-	K03310	alanine or glycine:cation symporter, AGCS family	-	-	-	http://www.genome.jp/dbget-bin/www_bget?ko:K03310	99.1	466	-	-	-	Scaffold8	sodium:alanine symporter
gene1504	-	K09861	uncharacterized protein	-	-	-	http://www.genome.jp/dbget-bin/www_bget?ko:K09861	98.1	257	-	-	-	Scaffold8	hypothetical protein
gene1507	rpsT	K02968	small subunit ribosomal protein S20	ko03010	-	M00178	http://www.genome.jp/dbget-bin/www_bget?ko:K02968	100	62	Genetic Information Processing	Translation	Ribosome	Scaffold8	30S ribosomal protein S20
gene1508	murJ	K03980	putative peptidoglycan lipid II flippase	-	-	-	http://www.genome.jp/dbget-bin/www_bget?ko:K03980	99.4	519	-	-	-	Scaffold8	multidrug transporter MurJ
gene1509	ribF	K11753	riboflavin kinase / FMN adenylyltransferase [EC:2.7.1.26 2.7.7.2]	ko00740	2.7.1.26;2.7.7.2	M00125	http://www.genome.jp/dbget-bin/www_bget?ko:K11753	99.7	301	Metabolism	Metabolism of cofactors and vitamins	Riboflavin metabolism	Scaffold8	bifunctional riboflavin kinase/FMN adenylyltransferase
gene1510	ileS	K01870	isoleucyl-tRNA synthetase [EC:6.1.1.5]	ko00970	6.1.1.5	M00359	http://www.genome.jp/dbget-bin/www_bget?ko:K01870	99.6	940	Genetic Information Processing	Translation	Aminoacyl-tRNA biosynthesis	Scaffold8	isoleucine--tRNA ligase
gene1511	lspA	K03101	signal peptidase II [EC:3.4.23.36]	ko03060	3.4.23.36	-	http://www.genome.jp/dbget-bin/www_bget?ko:K03101	100	170	Genetic Information Processing	Folding, sorting and degradation	Protein export	Scaffold8	lipoprotein signal peptidase
gene1512	slpA	K03774	FKBP-type peptidyl-prolyl cis-trans isomerase SlpA [EC:5.2.1.8]	-	5.2.1.8	-	http://www.genome.jp/dbget-bin/www_bget?ko:K03774	100	130	-	-	-	Scaffold8	peptidyl-prolyl cis-trans isomerase
gene1513	ispH	K03527	4-hydroxy-3-methylbut-2-en-1-yl diphosphate reductase [EC:1.17.7.4]	ko00900	1.17.7.4	M00096	http://www.genome.jp/dbget-bin/www_bget?ko:K03527	99.4	318	Metabolism	Metabolism of terpenoids and polyketides	Terpenoid backbone biosynthesis	Scaffold8	4-hydroxy-3-methylbut-2-enyl diphosphate reductase
gene1515	pilV	K02671	type IV pilus assembly protein PilV	-	-	-	http://www.genome.jp/dbget-bin/www_bget?ko:K02671	61.6	159	-	-	-	Scaffold8	type IV pilus modification protein PilV
gene1516	pilW	K02672	type IV pilus assembly protein PilW	-	-	-	http://www.genome.jp/dbget-bin/www_bget?ko:K02672	72	325	-	-	-	Scaffold8	pilus assembly protein PilW
gene1517	pilX	K02673	type IV pilus assembly protein PilX	-	-	-	http://www.genome.jp/dbget-bin/www_bget?ko:K02673	69.2	146	-	-	-	Scaffold8	type IV fimbrial biogenesis protein PilX
gene1518	pilY1	K02674	type IV pilus assembly protein PilY1	-	-	-	http://www.genome.jp/dbget-bin/www_bget?ko:K02674	60.5	1190	-	-	-	Scaffold8	rRNA (guanine-N1)-methyltransferase
gene1519	pilE	K02655	type IV pilus assembly protein PilE	-	-	-	http://www.genome.jp/dbget-bin/www_bget?ko:K02655	77.7	130	-	-	-	Scaffold8	prepilin-type N-terminal cleavage/methylation domain-containing protein
gene1521	fimT	K08084	type IV fimbrial biogenesis protein FimT	-	-	-	http://www.genome.jp/dbget-bin/www_bget?ko:K08084	99.4	170	-	-	-	Scaffold8	methylation site containing protein
gene1522	glnB	K04751	nitrogen regulatory protein P-II 1	ko02020	-	-	http://www.genome.jp/dbget-bin/www_bget?ko:K04751	100	112	Environmental Information Processing	Signal transduction	Two-component system	Scaffold8	nitrogen regulatory protein P-II
gene1523	ndh	K03885	NADH dehydrogenase [EC:1.6.99.3]	ko00190	1.6.99.3	-	http://www.genome.jp/dbget-bin/www_bget?ko:K03885	99.3	423	Metabolism	Energy metabolism	Oxidative phosphorylation	Scaffold8	pyridine nucleotide-disulfide oxidoreductase
gene1524	lacI	K02529	LacI family transcriptional regulator	-	-	-	http://www.genome.jp/dbget-bin/www_bget?ko:K02529	100	338	-	-	-	Scaffold8	LacI family transcriptional regulator
gene1525	-	K02014	iron complex outermembrane recepter protein	-	-	-	http://www.genome.jp/dbget-bin/www_bget?ko:K02014	100	887	-	-	-	Scaffold8	TonB-dependent receptor
gene1526	prnA	K14266	tryptophan halogenase [EC:1.14.19.9]	ko00404	1.14.19.9	M00789	http://www.genome.jp/dbget-bin/www_bget?ko:K14266	98	490	Metabolism	Biosynthesis of other secondary metabolites	Staurosporine biosynthesis	Scaffold8	tryptophan halogenase
gene1532	mcp	K03406	methyl-accepting chemotaxis protein	ko02020;ko02030	-	-	http://www.genome.jp/dbget-bin/www_bget?ko:K03406	99.4	495	Environmental Information Processing;Cellular Processes	Signal transduction;Cell motility	Two-component system;Bacterial chemotaxis	Scaffold8	chemotaxis protein
gene1533	-	K12373	hexosaminidase [EC:3.2.1.52]	ko00511;ko00513;ko00520;ko00531;ko00603;ko00604;ko04142	3.2.1.52	M00079	http://www.genome.jp/dbget-bin/www_bget?ko:K12373	96.9	896	Metabolism;Metabolism;Metabolism;Metabolism;Metabolism;Metabolism;Cellular Processes	Glycan biosynthesis and metabolism;Glycan biosynthesis and metabolism;Carbohydrate metabolism;Glycan biosynthesis and metabolism;Glycan biosynthesis and metabolism;Glycan biosynthesis and metabolism;Transport and catabolism	Other glycan degradation;Various types of N-glycan biosynthesis;Amino sugar and nucleotide sugar metabolism;Glycosaminoglycan degradation;Glycosphingolipid biosynthesis - globo and isoglobo series;Glycosphingolipid biosynthesis - ganglio series;Lysosome	Scaffold8	beta-N-acetylhexosaminidase
gene1534	gspK	K18676	glucosamine kinase [EC:2.7.1.8]	ko00520	2.7.1.8	-	http://www.genome.jp/dbget-bin/www_bget?ko:K18676	98.3	302	Metabolism	Carbohydrate metabolism	Amino sugar and nucleotide sugar metabolism	Scaffold8	ATPase, BadF/BadG/BcrA/BcrD type
gene1535	glmS	K00820	glucosamine--fructose-6-phosphate aminotransferase (isomerizing) [EC:2.6.1.16]	ko00250;ko00520;ko04931	2.6.1.16	-	http://www.genome.jp/dbget-bin/www_bget?ko:K00820	99.7	332	Metabolism;Metabolism;Human Diseases	Amino acid metabolism;Carbohydrate metabolism;Endocrine and metabolic diseases	Alanine, aspartate and glutamate metabolism;Amino sugar and nucleotide sugar metabolism;Insulin resistance	Scaffold8	glutamine--fructose-6-phosphate aminotransferase
gene1536	nagA	K01443	N-acetylglucosamine-6-phosphate deacetylase [EC:3.5.1.25]	ko00520	3.5.1.25	-	http://www.genome.jp/dbget-bin/www_bget?ko:K01443	99.5	378	Metabolism	Carbohydrate metabolism	Amino sugar and nucleotide sugar metabolism	Scaffold8	N-acetylglucosamine-6-phosphate deacetylase
gene1541	-	K06995	uncharacterized protein	-	-	-	http://www.genome.jp/dbget-bin/www_bget?ko:K06995	100	121	-	-	-	Scaffold8	transcriptional regulator
gene1542	mmsA	K00140	malonate-semialdehyde dehydrogenase (acetylating) / methylmalonate-semialdehyde dehydrogenase [EC:1.2.1.18 1.2.1.27]	ko00280;ko00410;ko00562;ko00640;ko01200	1.2.1.18;1.2.1.27	M00013	http://www.genome.jp/dbget-bin/www_bget?ko:K00140	99.2	493	Metabolism;Metabolism;Metabolism;Metabolism;Metabolism	Amino acid metabolism;Metabolism of other amino acids;Carbohydrate metabolism;Carbohydrate metabolism;Global and overview maps	Valine, leucine and isoleucine degradation;beta-Alanine metabolism;Inositol phosphate metabolism;Propanoate metabolism;Carbon metabolism	Scaffold8	methylmalonate-semialdehyde dehydrogenase (acylating)
gene1543	-	K00822	beta-alanine--pyruvate transaminase [EC:2.6.1.18]	ko00280;ko00410;ko00640	2.6.1.18	-	http://www.genome.jp/dbget-bin/www_bget?ko:K00822	99.1	446	Metabolism;Metabolism;Metabolism	Amino acid metabolism;Metabolism of other amino acids;Carbohydrate metabolism	Valine, leucine and isoleucine degradation;beta-Alanine metabolism;Propanoate metabolism	Scaffold8	aspartate aminotransferase family protein
gene1545	puuC	K09472	gamma-glutamyl-gamma-aminobutyraldehyde dehydrogenase [EC:1.2.1.-]	ko00330	-	M00136	http://www.genome.jp/dbget-bin/www_bget?ko:K09472	98.8	498	Metabolism	Amino acid metabolism	Arginine and proline metabolism	Scaffold8	gamma-glutamyl-gamma-aminobutyraldehyde dehydrogenase
gene1546	rlpA	K03642	rare lipoprotein A	-	-	-	http://www.genome.jp/dbget-bin/www_bget?ko:K03642	97.9	140	-	-	-	Scaffold8	hypothetical protein
gene1547	sseA	K01011	thiosulfate/3-mercaptopyruvate sulfurtransferase [EC:2.8.1.1 2.8.1.2]	ko00270;ko00920;ko04122	2.8.1.1;2.8.1.2	-	http://www.genome.jp/dbget-bin/www_bget?ko:K01011	97.7	265	Metabolism;Metabolism;Genetic Information Processing	Amino acid metabolism;Energy metabolism;Folding, sorting and degradation	Cysteine and methionine metabolism;Sulfur metabolism;Sulfur relay system	Scaffold8	sulfurtransferase
gene1551	-	K07010	putative glutamine amidotransferase	-	-	-	http://www.genome.jp/dbget-bin/www_bget?ko:K07010	100	253	-	-	-	Scaffold8	gamma-glutamyl-gamma-aminobutyrate hydrolase
gene1552	glnA	K01915	glutamine synthetase [EC:6.3.1.2]	ko00220;ko00250;ko00630;ko00910;ko01230;ko02020;ko04724;ko04727	6.3.1.2	-	http://www.genome.jp/dbget-bin/www_bget?ko:K01915	99.8	451	Metabolism;Metabolism;Metabolism;Metabolism;Metabolism;Environmental Information Processing;Organismal Systems;Organismal Systems	Amino acid metabolism;Amino acid metabolism;Carbohydrate metabolism;Energy metabolism;Global and overview maps;Signal transduction;Nervous system;Nervous system	Arginine biosynthesis;Alanine, aspartate and glutamate metabolism;Glyoxylate and dicarboxylate metabolism;Nitrogen metabolism;Biosynthesis of amino acids;Two-component system;Glutamatergic synapse;GABAergic synapse	Scaffold8	glutamine synthetase
gene1553	potF	K11073	putrescine transport system substrate-binding protein	ko02010	-	M00300	http://www.genome.jp/dbget-bin/www_bget?ko:K11073	100	387	Environmental Information Processing	Membrane transport	ABC transporters	Scaffold8	extracellular solute-binding protein, family 1
gene1555	potG	K11076	putrescine transport system ATP-binding protein	ko02010	-	M00300	http://www.genome.jp/dbget-bin/www_bget?ko:K11076	100	378	Environmental Information Processing	Membrane transport	ABC transporters	Scaffold8	putrescine/spermidine ABC transporter ATP-binding protein
gene1556	potH	K11075	putrescine transport system permease protein	ko02010	-	M00300	http://www.genome.jp/dbget-bin/www_bget?ko:K11075	99.6	276	Environmental Information Processing	Membrane transport	ABC transporters	Scaffold8	putrescine ABC transporter permease
gene1557	potI	K11074	putrescine transport system permease protein	ko02010	-	M00300	http://www.genome.jp/dbget-bin/www_bget?ko:K11074	99.6	254	Environmental Information Processing	Membrane transport	ABC transporters	Scaffold8	putrescine ABC transporter permease PotI
gene1558	puuB	K09471	gamma-glutamylputrescine oxidase [EC:1.4.3.-]	ko00330	-	M00136	http://www.genome.jp/dbget-bin/www_bget?ko:K09471	99.5	428	Metabolism	Amino acid metabolism	Arginine and proline metabolism	Scaffold8	gamma-glutamylputrescine oxidoreductase
gene1559	gabD	K00135	succinate-semialdehyde dehydrogenase / glutarate-semialdehyde dehydrogenase [EC:1.2.1.16 1.2.1.79 1.2.1.20]	ko00250;ko00310;ko00350;ko00650;ko00760	1.2.1.16;1.2.1.20;1.2.1.79	M00027	http://www.genome.jp/dbget-bin/www_bget?ko:K00135	99	482	Metabolism;Metabolism;Metabolism;Metabolism;Metabolism	Amino acid metabolism;Amino acid metabolism;Amino acid metabolism;Carbohydrate metabolism;Metabolism of cofactors and vitamins	Alanine, aspartate and glutamate metabolism;Lysine degradation;Tyrosine metabolism;Butanoate metabolism;Nicotinate and nicotinamide metabolism	Scaffold8	NAD-dependent succinate-semialdehyde dehydrogenase
gene1560	gabT	K07250	4-aminobutyrate aminotransferase / (S)-3-amino-2-methylpropionate transaminase [EC:2.6.1.19 2.6.1.22]	ko00250;ko00280;ko00410;ko00640;ko00650	2.6.1.19;2.6.1.22	M00027	http://www.genome.jp/dbget-bin/www_bget?ko:K07250	99.8	425	Metabolism;Metabolism;Metabolism;Metabolism;Metabolism	Amino acid metabolism;Amino acid metabolism;Metabolism of other amino acids;Carbohydrate metabolism;Carbohydrate metabolism	Alanine, aspartate and glutamate metabolism;Valine, leucine and isoleucine degradation;beta-Alanine metabolism;Propanoate metabolism;Butanoate metabolism	Scaffold8	aspartate aminotransferase family protein
gene1563	-	K03305	proton-dependent oligopeptide transporter, POT family	-	-	-	http://www.genome.jp/dbget-bin/www_bget?ko:K03305	99.8	502	-	-	-	Scaffold8	MFS transporter
gene1564	mcp	K03406	methyl-accepting chemotaxis protein	ko02020;ko02030	-	-	http://www.genome.jp/dbget-bin/www_bget?ko:K03406	99.4	663	Environmental Information Processing;Cellular Processes	Signal transduction;Cell motility	Two-component system;Bacterial chemotaxis	Scaffold8	chemotaxis protein
gene1574	rpoD	K03086	RNA polymerase primary sigma factor	-	-	-	http://www.genome.jp/dbget-bin/www_bget?ko:K03086	99.8	619	-	-	-	Scaffold8	RNA polymerase sigma factor RpoD
gene1575	dnaG	K02316	DNA primase [EC:2.7.7.-]	ko03030	-	-	http://www.genome.jp/dbget-bin/www_bget?ko:K02316	99.5	574	Genetic Information Processing	Replication and repair	DNA replication	Scaffold8	DNA primase
gene1576	-	K09117	uncharacterized protein	-	-	-	http://www.genome.jp/dbget-bin/www_bget?ko:K09117	99.3	147	-	-	-	Scaffold8	aspartyl-tRNA amidotransferase subunit B
gene1577	rpsU	K02970	small subunit ribosomal protein S21	ko03010	-	M00178	http://www.genome.jp/dbget-bin/www_bget?ko:K02970	100	71	Genetic Information Processing	Translation	Ribosome	Scaffold8	30S ribosomal protein S21
gene1578	tsaD	K01409	N6-L-threonylcarbamoyladenine synthase [EC:2.3.1.234]	-	2.3.1.234	-	http://www.genome.jp/dbget-bin/www_bget?ko:K01409	99.4	338	-	-	-	Scaffold8	tRNA N6-adenosine(37)-threonylcarbamoyltransferase complex transferase subunit TsaD
gene1579	plsY	K08591	glycerol-3-phosphate acyltransferase PlsY [EC:2.3.1.15]	ko00561;ko00564	2.3.1.15	M00089	http://www.genome.jp/dbget-bin/www_bget?ko:K08591	99.4	156	Metabolism;Metabolism	Lipid metabolism;Lipid metabolism	Glycerolipid metabolism;Glycerophospholipid metabolism	Scaffold8	glycerol-3-phosphate acyltransferase
gene1580	folB	K01633	dihydroneopterin aldolase / 7,8-dihydroneopterin epimerase [EC:4.1.2.25 5.1.99.8]	ko00790	4.1.2.25;5.1.99.8	M00126	http://www.genome.jp/dbget-bin/www_bget?ko:K01633	99.1	116	Metabolism	Metabolism of cofactors and vitamins	Folate biosynthesis	Scaffold8	dihydroneopterin aldolase
gene1581	folK	K00950	2-amino-4-hydroxy-6-hydroxymethyldihydropteridine diphosphokinase [EC:2.7.6.3]	ko00790	2.7.6.3	M00126	http://www.genome.jp/dbget-bin/www_bget?ko:K00950	99.2	131	Metabolism	Metabolism of cofactors and vitamins	Folate biosynthesis	Scaffold8	2-amino-4-hydroxy-6-hydroxymethyldihydropteridine diphosphokinase
gene1582	bacA	K06153	undecaprenyl-diphosphatase [EC:3.6.1.27]	ko00550	3.6.1.27	-	http://www.genome.jp/dbget-bin/www_bget?ko:K06153	99.6	266	Metabolism	Glycan biosynthesis and metabolism	Peptidoglycan biosynthesis	Scaffold8	undecaprenyl-diphosphatase
gene1583	rlmA1	K00563	23S rRNA (guanine745-N1)-methyltransferase [EC:2.1.1.187]	-	2.1.1.187	-	http://www.genome.jp/dbget-bin/www_bget?ko:K00563	95.8	265	-	-	-	Scaffold8	SAM-dependent methyltransferase
gene1584	lpp	K06078	murein lipoprotein	-	-	-	http://www.genome.jp/dbget-bin/www_bget?ko:K06078	100	88	-	-	-	Scaffold8	hypothetical protein
gene1585	cca	K00974	tRNA nucleotidyltransferase (CCA-adding enzyme) [EC:2.7.7.72 3.1.3.- 3.1.4.-]	ko03013	2.7.7.72	-	http://www.genome.jp/dbget-bin/www_bget?ko:K00974	97.6	416	Genetic Information Processing	Translation	RNA transport	Scaffold8	multifunctional CCA tRNA nucleotidyl transferase/2'3'-cyclic phosphodiesterase/2'nucleotidase/phosphatase
gene1586	gspA	K02450	general secretion pathway protein A	-	-	M00331	http://www.genome.jp/dbget-bin/www_bget?ko:K02450	97.3	562	-	-	-	Scaffold8	ATPase AAA
gene1587	gspB	K02451	general secretion pathway protein B	-	-	M00331	http://www.genome.jp/dbget-bin/www_bget?ko:K02451	94.3	366	-	-	-	Scaffold8	general secretion pathway protein GspB
gene1590	hemL	K01845	glutamate-1-semialdehyde 2,1-aminomutase [EC:5.4.3.8]	ko00860	5.4.3.8	M00121	http://www.genome.jp/dbget-bin/www_bget?ko:K01845	99.5	430	Metabolism	Metabolism of cofactors and vitamins	Porphyrin and chlorophyll metabolism	Scaffold8	glutamate-1-semialdehyde 2,1-aminomutase
gene1591	pyrB	K00609	aspartate carbamoyltransferase catalytic subunit [EC:2.1.3.2]	ko00240;ko00250	2.1.3.2	M00051	http://www.genome.jp/dbget-bin/www_bget?ko:K00609	100	339	Metabolism;Metabolism	Nucleotide metabolism;Amino acid metabolism	Pyrimidine metabolism;Alanine, aspartate and glutamate metabolism	Scaffold8	aspartate carbamoyltransferase
gene1594	erpA	K15724	iron-sulfur cluster insertion protein	-	-	-	http://www.genome.jp/dbget-bin/www_bget?ko:K15724	100	108	-	-	-	Scaffold8	iron-sulfur cluster insertion protein ErpA
gene1598	aqpZ	K06188	aquaporin Z	-	-	-	http://www.genome.jp/dbget-bin/www_bget?ko:K06188	99.1	220	-	-	-	Scaffold8	aquaporin
gene1604	anmK	K09001	anhydro-N-acetylmuramic acid kinase [EC:2.7.1.170]	-	2.7.1.170	-	http://www.genome.jp/dbget-bin/www_bget?ko:K09001	99.5	369	-	-	-	Scaffold8	anhydro-N-acetylmuramic acid kinase
gene1606	tyrS	K01866	tyrosyl-tRNA synthetase [EC:6.1.1.1]	ko00970	6.1.1.1	M00359	http://www.genome.jp/dbget-bin/www_bget?ko:K01866	99.8	408	Genetic Information Processing	Translation	Aminoacyl-tRNA biosynthesis	Scaffold8	tyrosyl-trna synthetase
gene1612	cbiB	K02227	adenosylcobinamide-phosphate synthase [EC:6.3.1.10]	ko00860	6.3.1.10	M00122	http://www.genome.jp/dbget-bin/www_bget?ko:K02227	99.4	329	Metabolism	Metabolism of cofactors and vitamins	Porphyrin and chlorophyll metabolism	Scaffold8	cobalamin biosynthesis protein CbiB
gene1613	mtnN	K01243	adenosylhomocysteine nucleosidase [EC:3.2.2.9]	ko00270;ko01230	3.2.2.9	M00034	http://www.genome.jp/dbget-bin/www_bget?ko:K01243	99.2	236	Metabolism;Metabolism	Amino acid metabolism;Global and overview maps	Cysteine and methionine metabolism;Biosynthesis of amino acids	Scaffold8	5'-methylthioadenosine/S-adenosylhomocysteine nucleosidase
gene1614	gltD	K00266	glutamate synthase (NADPH/NADH) small chain [EC:1.4.1.13 1.4.1.14]	ko00250;ko00910;ko01230	1.4.1.13;1.4.1.14	-	http://www.genome.jp/dbget-bin/www_bget?ko:K00266	98.7	468	Metabolism;Metabolism;Metabolism	Amino acid metabolism;Energy metabolism;Global and overview maps	Alanine, aspartate and glutamate metabolism;Nitrogen metabolism;Biosynthesis of amino acids	Scaffold8	glutamate synthase subunit beta
gene1615	gltB	K00265	glutamate synthase (NADPH/NADH) large chain [EC:1.4.1.13 1.4.1.14]	ko00250;ko00910;ko01230	1.4.1.13;1.4.1.14	-	http://www.genome.jp/dbget-bin/www_bget?ko:K00265	99.9	1482	Metabolism;Metabolism;Metabolism	Amino acid metabolism;Energy metabolism;Global and overview maps	Alanine, aspartate and glutamate metabolism;Nitrogen metabolism;Biosynthesis of amino acids	Scaffold8	glutamate synthase large subunit
gene1617	-	K07139	uncharacterized protein	-	-	-	http://www.genome.jp/dbget-bin/www_bget?ko:K07139	99.4	309	-	-	-	Scaffold8	TIGR01212 family radical SAM protein
gene1620	oxyR	K04761	LysR family transcriptional regulator, hydrogen peroxide-inducible genes activator	ko02026	-	-	http://www.genome.jp/dbget-bin/www_bget?ko:K04761	99.7	303	Cellular Processes	Cellular community - prokaryotes	Biofilm formation - Escherichia coli	Scaffold8	LysR family transcriptional regulator
gene1621	-	K01768	adenylate cyclase [EC:4.6.1.1]	ko00230;ko02025;ko04113;ko04213	4.6.1.1	M00695	http://www.genome.jp/dbget-bin/www_bget?ko:K01768	100	304	Metabolism;Cellular Processes;Cellular Processes;Organismal Systems	Nucleotide metabolism;Cellular community - prokaryotes;Cell growth and death;Aging	Purine metabolism;Biofilm formation - Pseudomonas aeruginosa;Meiosis - yeast;Longevity regulating pathway - multiple species	Scaffold8	guanylate cyclase
gene1622	mutH	K03573	DNA mismatch repair protein MutH	ko03430	-	-	http://www.genome.jp/dbget-bin/www_bget?ko:K03573	100	223	Genetic Information Processing	Replication and repair	Mismatch repair	Scaffold8	DNA mismatch repair protein MutH
gene1624	nudH	K08311	putative (di)nucleoside polyphosphate hydrolase [EC:3.6.1.-]	ko03018	-	-	http://www.genome.jp/dbget-bin/www_bget?ko:K08311	100	152	Genetic Information Processing	Folding, sorting and degradation	RNA degradation	Scaffold8	RNA pyrophosphohydrolase
gene1625	ptsP	K08484	phosphotransferase system, enzyme I, PtsP [EC:2.7.3.9]	ko02060	2.7.3.9	-	http://www.genome.jp/dbget-bin/www_bget?ko:K08484	99.3	744	Environmental Information Processing	Membrane transport	Phosphotransferase system (PTS)	Scaffold8	phosphoenolpyruvate--protein phosphotransferase
gene1626	-	K07090	uncharacterized protein	-	-	-	http://www.genome.jp/dbget-bin/www_bget?ko:K07090	98.9	266	-	-	-	Scaffold8	4-toluene sulfonate uptake permease
gene1627	lgt	K13292	phosphatidylglycerol:prolipoprotein diacylglycerol transferase [EC:2.-.-.-]	-	-	-	http://www.genome.jp/dbget-bin/www_bget?ko:K13292	100	268	-	-	-	Scaffold8	prolipoprotein diacylglyceryl transferase
gene1628	thyA	K00560	thymidylate synthase [EC:2.1.1.45]	ko00240;ko00670;ko01523	2.1.1.45	M00053	http://www.genome.jp/dbget-bin/www_bget?ko:K00560	99.6	264	Metabolism;Metabolism;Human Diseases	Nucleotide metabolism;Metabolism of cofactors and vitamins;Drug resistance: Antineoplastic	Pyrimidine metabolism;One carbon pool by folate;Antifolate resistance	Scaffold8	thymidylate synthase
gene1629	nhaA	K03313	Na+:H+ antiporter, NhaA family	-	-	-	http://www.genome.jp/dbget-bin/www_bget?ko:K03313	98.4	370	-	-	-	Scaffold8	Na+/H+ antiporter NhaA
gene1631	nhaR	K03717	LysR family transcriptional regulator, transcriptional activator of nhaA	-	-	-	http://www.genome.jp/dbget-bin/www_bget?ko:K03717	100	302	-	-	-	Scaffold8	transcriptional activator NhaR
gene1632	cptB	K09159	antitoxin CptB	-	-	-	http://www.genome.jp/dbget-bin/www_bget?ko:K09159	98.5	66	-	-	-	Scaffold8	hypothetical protein
gene1633	cptA	K19168	toxin CptA	-	-	-	http://www.genome.jp/dbget-bin/www_bget?ko:K19168	87	46	-	-	-	Scaffold8	hypothetical protein
gene1634	nadB	K00278	L-aspartate oxidase [EC:1.4.3.16]	ko00250;ko00760	1.4.3.16	M00115	http://www.genome.jp/dbget-bin/www_bget?ko:K00278	99.8	537	Metabolism;Metabolism	Amino acid metabolism;Metabolism of cofactors and vitamins	Alanine, aspartate and glutamate metabolism;Nicotinate and nicotinamide metabolism	Scaffold8	L-aspartate oxidase
gene1635	rpoE	K03088	RNA polymerase sigma-70 factor, ECF subfamily	-	-	-	http://www.genome.jp/dbget-bin/www_bget?ko:K03088	100	192	-	-	-	Scaffold8	RNA polymerase sigma factor RpoE
gene1636	rseA	K03597	sigma-E factor negative regulatory protein RseA	-	-	-	http://www.genome.jp/dbget-bin/www_bget?ko:K03597	99.5	207	-	-	-	Scaffold8	anti-sigma factor
gene1637	rseB	K03598	sigma-E factor negative regulatory protein RseB	-	-	-	http://www.genome.jp/dbget-bin/www_bget?ko:K03598	99.3	300	-	-	-	Scaffold8	sigma E regulatory protein, MucB/RseB
gene1638	rseC	K03803	sigma-E factor negative regulatory protein RseC	-	-	-	http://www.genome.jp/dbget-bin/www_bget?ko:K03803	97.5	157	-	-	-	Scaffold8	positive regulator of sigma(E), RseC/MucC
gene1639	lepA	K03596	GTP-binding protein LepA	ko05134	-	-	http://www.genome.jp/dbget-bin/www_bget?ko:K03596	99.8	596	Human Diseases	Infectious diseases: Bacterial	Legionellosis	Scaffold8	elongation factor 4
gene1640	lepB	K03100	signal peptidase I [EC:3.4.21.89]	ko02024;ko03060	3.4.21.89	-	http://www.genome.jp/dbget-bin/www_bget?ko:K03100	100	305	Cellular Processes;Genetic Information Processing	Cellular community - prokaryotes;Folding, sorting and degradation	Quorum sensing;Protein export	Scaffold8	signal peptidase I
gene1641	rnc	K03685	ribonuclease III [EC:3.1.26.3]	ko03008;ko05205	3.1.26.3	-	http://www.genome.jp/dbget-bin/www_bget?ko:K03685	100	226	Genetic Information Processing;Human Diseases	Translation;Cancers: Overview	Ribosome biogenesis in eukaryotes;Proteoglycans in cancer	Scaffold8	ribonuclease 3
gene1642	era	K03595	GTPase	-	-	-	http://www.genome.jp/dbget-bin/www_bget?ko:K03595	100	339	-	-	-	Scaffold8	GTPase Era
gene1643	recO	K03584	DNA repair protein RecO (recombination protein O)	ko03440	-	-	http://www.genome.jp/dbget-bin/www_bget?ko:K03584	99.5	212	Genetic Information Processing	Replication and repair	Homologous recombination	Scaffold8	DNA repair protein RecO
gene1644	pdxJ	K03474	pyridoxine 5-phosphate synthase [EC:2.6.99.2]	ko00750	2.6.99.2	M00124	http://www.genome.jp/dbget-bin/www_bget?ko:K03474	99.6	240	Metabolism	Metabolism of cofactors and vitamins	Vitamin B6 metabolism	Scaffold8	pyridoxine 5'-phosphate synthase
gene1645	acpS	K00997	holo-[acyl-carrier protein] synthase [EC:2.7.8.7]	ko00770	2.7.8.7	-	http://www.genome.jp/dbget-bin/www_bget?ko:K00997	100	127	Metabolism	Metabolism of cofactors and vitamins	Pantothenate and CoA biosynthesis	Scaffold8	holo-ACP synthase
gene1647	cheY	K03413	two-component system, chemotaxis family, response regulator CheY	ko02020;ko02030	-	M00506	http://www.genome.jp/dbget-bin/www_bget?ko:K03413	100	121	Environmental Information Processing;Cellular Processes	Signal transduction;Cell motility	Two-component system;Bacterial chemotaxis	Scaffold9	Fis family transcriptional regulator
gene1648	cheA	K03407	two-component system, chemotaxis family, sensor kinase CheA [EC:2.7.13.3]	ko02020;ko02030	2.7.13.3	M00506	http://www.genome.jp/dbget-bin/www_bget?ko:K03407	98.9	738	Environmental Information Processing;Cellular Processes	Signal transduction;Cell motility	Two-component system;Bacterial chemotaxis	Scaffold9	chemotaxis protein CheA
gene1649	cheW	K03408	purine-binding chemotaxis protein CheW	ko02020;ko02030	-	-	http://www.genome.jp/dbget-bin/www_bget?ko:K03408	100	170	Environmental Information Processing;Cellular Processes	Signal transduction;Cell motility	Two-component system;Bacterial chemotaxis	Scaffold9	chemotaxis protein CheW
gene1650	mcp	K03406	methyl-accepting chemotaxis protein	ko02020;ko02030	-	-	http://www.genome.jp/dbget-bin/www_bget?ko:K03406	99.5	656	Environmental Information Processing;Cellular Processes	Signal transduction;Cell motility	Two-component system;Bacterial chemotaxis	Scaffold9	methyl-accepting chemotaxis protein
gene1651	cheR	K00575	chemotaxis protein methyltransferase CheR [EC:2.1.1.80]	ko02020;ko02030	2.1.1.80	-	http://www.genome.jp/dbget-bin/www_bget?ko:K00575	99.2	256	Environmental Information Processing;Cellular Processes	Signal transduction;Cell motility	Two-component system;Bacterial chemotaxis	Scaffold9	chemotaxis protein CheR
gene1652	cheD	K03411	chemotaxis protein CheD [EC:3.5.1.44]	ko02030	3.5.1.44	-	http://www.genome.jp/dbget-bin/www_bget?ko:K03411	98.5	206	Cellular Processes	Cell motility	Bacterial chemotaxis	Scaffold9	chemotaxis protein CheD
gene1653	cheB	K03412	two-component system, chemotaxis family, response regulator CheB [EC:3.1.1.61]	ko02020;ko02030	3.1.1.61	M00506	http://www.genome.jp/dbget-bin/www_bget?ko:K03412	99.7	351	Environmental Information Processing;Cellular Processes	Signal transduction;Cell motility	Two-component system;Bacterial chemotaxis	Scaffold9	chemotaxis response regulator protein-glutamate methylesterase
gene1659	-	K01083	3-phytase [EC:3.1.3.8]	ko00562	3.1.3.8	-	http://www.genome.jp/dbget-bin/www_bget?ko:K01083	95.9	630	Metabolism	Carbohydrate metabolism	Inositol phosphate metabolism	Scaffold9	phytase
gene1672	-	K10773	endonuclease III [EC:4.2.99.18]	ko03410	4.2.99.18	-	http://www.genome.jp/dbget-bin/www_bget?ko:K10773	100	213	Genetic Information Processing	Replication and repair	Base excision repair	Scaffold9	endonuclease III
gene1673	rnfE	K03613	electron transport complex protein RnfE	-	-	-	http://www.genome.jp/dbget-bin/www_bget?ko:K03613	99.6	232	-	-	-	Scaffold9	electron transport complex subunit E
gene1674	rnfG	K03612	electron transport complex protein RnfG	-	-	-	http://www.genome.jp/dbget-bin/www_bget?ko:K03612	100	208	-	-	-	Scaffold9	electron transport complex subunit G
gene1675	rnfD	K03614	electron transport complex protein RnfD	-	-	-	http://www.genome.jp/dbget-bin/www_bget?ko:K03614	99.4	316	-	-	-	Scaffold9	electron transport complex subunit D
gene1677	rnfC	K03615	electron transport complex protein RnfC	-	-	-	http://www.genome.jp/dbget-bin/www_bget?ko:K03615	93.1	809	-	-	-	Scaffold9	electron transport complex subunit RsxC
gene1678	rnfB	K03616	electron transport complex protein RnfB	-	-	-	http://www.genome.jp/dbget-bin/www_bget?ko:K03616	100	193	-	-	-	Scaffold9	electron transport complex subunit B
gene1679	rnfA	K03617	electron transport complex protein RnfA	-	-	-	http://www.genome.jp/dbget-bin/www_bget?ko:K03617	100	150	-	-	-	Scaffold9	electron transport complex subunit A
gene1692	uvrB	K03702	excinuclease ABC subunit B	ko03420	-	-	http://www.genome.jp/dbget-bin/www_bget?ko:K03702	99.5	649	Genetic Information Processing	Replication and repair	Nucleotide excision repair	Scaffold9	excinuclease ABC subunit B
gene1695	queC	K06920	7-cyano-7-deazaguanine synthase [EC:6.3.4.20]	ko00790	6.3.4.20	-	http://www.genome.jp/dbget-bin/www_bget?ko:K06920	100	238	Metabolism	Metabolism of cofactors and vitamins	Folate biosynthesis	Scaffold9	7-cyano-7-deazaguanine synthase
gene1697	queE	K10026	7-carboxy-7-deazaguanine synthase [EC:4.3.99.3]	ko00790	4.3.99.3	-	http://www.genome.jp/dbget-bin/www_bget?ko:K10026	98.2	222	Metabolism	Metabolism of cofactors and vitamins	Folate biosynthesis	Scaffold9	7-carboxy-7-deazaguanine synthase QueE
gene1705	-	K09858	SEC-C motif domain protein	-	-	-	http://www.genome.jp/dbget-bin/www_bget?ko:K09858	95.7	116	-	-	-	Scaffold9	Y2159_SHESA RecName: Full=UPF0225 protein Shewana3_2159
gene1708	CD143	K01283	peptidyl-dipeptidase A [EC:3.4.15.1]	ko04614;ko04924;ko05142;ko05410	3.4.15.1	-	http://www.genome.jp/dbget-bin/www_bget?ko:K01283	98.9	616	Organismal Systems;Organismal Systems;Human Diseases;Human Diseases	Endocrine system;Endocrine system;Infectious diseases: Parasitic;Cardiovascular diseases	Renin-angiotensin system;Renin secretion;Chagas disease (American trypanosomiasis);Hypertrophic cardiomyopathy (HCM)	Scaffold9	peptidyl-dipeptidase A
gene1711	pyk	K00873	pyruvate kinase [EC:2.7.1.40]	ko00010;ko00230;ko00620;ko01200;ko01230;ko04922;ko04930;ko05203;ko05230	2.7.1.40	M00001	http://www.genome.jp/dbget-bin/www_bget?ko:K00873	99.8	479	Metabolism;Metabolism;Metabolism;Metabolism;Metabolism;Organismal Systems;Human Diseases;Human Diseases;Human Diseases	Carbohydrate metabolism;Nucleotide metabolism;Carbohydrate metabolism;Global and overview maps;Global and overview maps;Endocrine system;Endocrine and metabolic diseases;Cancers: Overview;Cancers: Overview	Glycolysis / Gluconeogenesis;Purine metabolism;Pyruvate metabolism;Carbon metabolism;Biosynthesis of amino acids;Glucagon signaling pathway;Type II diabetes mellitus;Viral carcinogenesis;Central carbon metabolism in cancer	Scaffold9	pyruvate kinase
gene1712	hexR	K19337	RpiR family transcriptional regulator, carbohydrate utilization regulator	-	-	-	http://www.genome.jp/dbget-bin/www_bget?ko:K19337	99.6	284	-	-	-	Scaffold9	transcriptional regulator HexR
gene1715	zwf	K00036	glucose-6-phosphate 1-dehydrogenase [EC:1.1.1.49 1.1.1.363]	ko00030;ko00480;ko01200;ko05230	1.1.1.49;1.1.1.363	M00004	http://www.genome.jp/dbget-bin/www_bget?ko:K00036	99.8	464	Metabolism;Metabolism;Metabolism;Human Diseases	Carbohydrate metabolism;Metabolism of other amino acids;Global and overview maps;Cancers: Overview	Pentose phosphate pathway;Glutathione metabolism;Carbon metabolism;Central carbon metabolism in cancer	Scaffold9	glucose-6-phosphate dehydrogenase
gene1716	pgl	K01057	6-phosphogluconolactonase [EC:3.1.1.31]	ko00030;ko01200	3.1.1.31	M00004	http://www.genome.jp/dbget-bin/www_bget?ko:K01057	100	232	Metabolism;Metabolism	Carbohydrate metabolism;Global and overview maps	Pentose phosphate pathway;Carbon metabolism	Scaffold9	6-phosphogluconolactonase
gene1717	edd	K01690	phosphogluconate dehydratase [EC:4.2.1.12]	ko00030;ko01200	4.2.1.12	M00008	http://www.genome.jp/dbget-bin/www_bget?ko:K01690	99.8	608	Metabolism;Metabolism	Carbohydrate metabolism;Global and overview maps	Pentose phosphate pathway;Carbon metabolism	Scaffold9	phosphogluconate dehydratase
gene1718	eda	K01625	2-dehydro-3-deoxyphosphogluconate aldolase / (4S)-4-hydroxy-2-oxoglutarate aldolase [EC:4.1.2.14 4.1.3.42]	ko00030;ko00630;ko01200	4.1.2.14;4.1.3.42	M00008	http://www.genome.jp/dbget-bin/www_bget?ko:K01625	100	213	Metabolism;Metabolism;Metabolism	Carbohydrate metabolism;Carbohydrate metabolism;Global and overview maps	Pentose phosphate pathway;Glyoxylate and dicarboxylate metabolism;Carbon metabolism	Scaffold9	ketohydroxyglutarate aldolase
gene1719	dgt	K01129	dGTPase [EC:3.1.5.1]	ko00230	3.1.5.1	-	http://www.genome.jp/dbget-bin/www_bget?ko:K01129	100	446	Metabolism	Nucleotide metabolism	Purine metabolism	Scaffold9	deoxyguanosinetriphosphate triphosphohydrolase
gene1720	yfbR	K08722	5'-deoxynucleotidase [EC:3.1.3.89]	ko00240	3.1.3.89	-	http://www.genome.jp/dbget-bin/www_bget?ko:K08722	100	176	Metabolism	Nucleotide metabolism	Pyrimidine metabolism	Scaffold9	5'-deoxynucleotidase
gene1722	alaA	K14260	alanine-synthesizing transaminase [EC:2.6.1.66 2.6.1.2]	ko00220;ko00250;ko00290;ko01210;ko01230	2.6.1.2;2.6.1.66	-	http://www.genome.jp/dbget-bin/www_bget?ko:K14260	100	404	Metabolism;Metabolism;Metabolism;Metabolism;Metabolism	Amino acid metabolism;Amino acid metabolism;Amino acid metabolism;Global and overview maps;Global and overview maps	Arginine biosynthesis;Alanine, aspartate and glutamate metabolism;Valine, leucine and isoleucine biosynthesis;2-Oxocarboxylic acid metabolism;Biosynthesis of amino acids	Scaffold9	aminotransferase AlaT
gene1725	efp	K02356	elongation factor P	-	-	-	http://www.genome.jp/dbget-bin/www_bget?ko:K02356	100	186	-	-	-	Scaffold9	elongation factor P
gene1727	fldA	K03839	flavodoxin I	-	-	-	http://www.genome.jp/dbget-bin/www_bget?ko:K03839	100	175	-	-	-	Scaffold9	flavodoxin
gene1730	ybfF	K01175	esterase [EC:3.1.-.-]	-	-	-	http://www.genome.jp/dbget-bin/www_bget?ko:K01175	97	266	-	-	-	Scaffold9	alpha/beta hydrolase fold
gene1731	seqA	K03645	negative modulator of initiation of replication	-	-	-	http://www.genome.jp/dbget-bin/www_bget?ko:K03645	93.4	183	-	-	-	Scaffold9	replication initiation regulator
gene1732	pgm	K01835	phosphoglucomutase [EC:5.4.2.2]	ko00010;ko00030;ko00052;ko00230;ko00500;ko00520;ko00521	5.4.2.2	M00549	http://www.genome.jp/dbget-bin/www_bget?ko:K01835	98.9	534	Metabolism;Metabolism;Metabolism;Metabolism;Metabolism;Metabolism;Metabolism	Carbohydrate metabolism;Carbohydrate metabolism;Carbohydrate metabolism;Nucleotide metabolism;Carbohydrate metabolism;Carbohydrate metabolism;Biosynthesis of other secondary metabolites	Glycolysis / Gluconeogenesis;Pentose phosphate pathway;Galactose metabolism;Purine metabolism;Starch and sucrose metabolism;Amino sugar and nucleotide sugar metabolism;Streptomycin biosynthesis	Scaffold9	phosphoglucomutase, alpha-D-glucose phosphate-specific
gene1733	msrA	K07304	peptide-methionine (S)-S-oxide reductase [EC:1.8.4.11]	-	1.8.4.11	-	http://www.genome.jp/dbget-bin/www_bget?ko:K07304	99.4	159	-	-	-	Scaffold9	peptide-methionine (S)-S-oxide reductase
gene1735	astE	K05526	succinylglutamate desuccinylase [EC:3.5.1.96]	ko00330	3.5.1.96	-	http://www.genome.jp/dbget-bin/www_bget?ko:K05526	99.1	344	Metabolism	Amino acid metabolism	Arginine and proline metabolism	Scaffold9	succinylglutamate desuccinylase
gene1736	bkdA1	K00166	2-oxoisovalerate dehydrogenase E1 component alpha subunit [EC:1.2.4.4]	ko00280;ko00640	1.2.4.4	M00036	http://www.genome.jp/dbget-bin/www_bget?ko:K00166	99.5	376	Metabolism;Metabolism	Amino acid metabolism;Carbohydrate metabolism	Valine, leucine and isoleucine degradation;Propanoate metabolism	Scaffold9	3-methyl-2-oxobutanoate dehydrogenase
gene1737	bkdA2	K00167	2-oxoisovalerate dehydrogenase E1 component beta subunit [EC:1.2.4.4]	ko00280;ko00640	1.2.4.4	M00036	http://www.genome.jp/dbget-bin/www_bget?ko:K00167	99.7	320	Metabolism;Metabolism	Amino acid metabolism;Carbohydrate metabolism	Valine, leucine and isoleucine degradation;Propanoate metabolism	Scaffold9	2-oxoisovalerate dehydrogenase subunit beta
gene1738	bkdB	K09699	2-oxoisovalerate dehydrogenase E2 component (dihydrolipoyl transacylase) [EC:2.3.1.168]	ko00280;ko00640	2.3.1.168	M00036	http://www.genome.jp/dbget-bin/www_bget?ko:K09699	98.7	531	Metabolism;Metabolism	Amino acid metabolism;Carbohydrate metabolism	Valine, leucine and isoleucine degradation;Propanoate metabolism	Scaffold9	dihydrolipoamide acetyltransferase
gene1739	nadA	K03517	quinolinate synthase [EC:2.5.1.72]	ko00760	2.5.1.72	M00115	http://www.genome.jp/dbget-bin/www_bget?ko:K03517	100	357	Metabolism	Metabolism of cofactors and vitamins	Nicotinate and nicotinamide metabolism	Scaffold9	quinolinate synthase
gene1740	-	K04565	superoxide dismutase, Cu-Zn family [EC:1.15.1.1]	ko04146;ko04213;ko05014;ko05016;ko05020	1.15.1.1	-	http://www.genome.jp/dbget-bin/www_bget?ko:K04565	98.8	170	Cellular Processes;Organismal Systems;Human Diseases;Human Diseases;Human Diseases	Transport and catabolism;Aging;Neurodegenerative diseases;Neurodegenerative diseases;Neurodegenerative diseases	Peroxisome;Longevity regulating pathway - multiple species;Amyotrophic lateral sclerosis (ALS);Huntington's disease;Prion diseases	Scaffold9	superoxide dismutase
gene1741	gapA	K00134	glyceraldehyde 3-phosphate dehydrogenase [EC:1.2.1.12]	ko00010;ko00710;ko01200;ko01230;ko04066;ko05010	1.2.1.12	M00001	http://www.genome.jp/dbget-bin/www_bget?ko:K00134	99.7	336	Metabolism;Metabolism;Metabolism;Metabolism;Environmental Information Processing;Human Diseases	Carbohydrate metabolism;Energy metabolism;Global and overview maps;Global and overview maps;Signal transduction;Neurodegenerative diseases	Glycolysis / Gluconeogenesis;Carbon fixation in photosynthetic organisms;Carbon metabolism;Biosynthesis of amino acids;HIF-1 signaling pathway;Alzheimer's disease	Scaffold9	type I glyceraldehyde-3-phosphate dehydrogenase
gene1744	gapA	K00134	glyceraldehyde 3-phosphate dehydrogenase [EC:1.2.1.12]	ko00010;ko00710;ko01200;ko01230;ko04066;ko05010	1.2.1.12	M00001	http://www.genome.jp/dbget-bin/www_bget?ko:K00134	100	458	Metabolism;Metabolism;Metabolism;Metabolism;Environmental Information Processing;Human Diseases	Carbohydrate metabolism;Energy metabolism;Global and overview maps;Global and overview maps;Signal transduction;Neurodegenerative diseases	Glycolysis / Gluconeogenesis;Carbon fixation in photosynthetic organisms;Carbon metabolism;Biosynthesis of amino acids;HIF-1 signaling pathway;Alzheimer's disease	Scaffold9	glyceraldehyde-3-phosphate dehydrogenase
gene1749	tyrB	K00832	aromatic-amino-acid transaminase [EC:2.6.1.57]	ko00270;ko00350;ko00360;ko00400;ko00401;ko00950;ko00960;ko01230	2.6.1.57	M00024	http://www.genome.jp/dbget-bin/www_bget?ko:K00832	99.2	397	Metabolism;Metabolism;Metabolism;Metabolism;Metabolism;Metabolism;Metabolism;Metabolism	Amino acid metabolism;Amino acid metabolism;Amino acid metabolism;Amino acid metabolism;Biosynthesis of other secondary metabolites;Biosynthesis of other secondary metabolites;Biosynthesis of other secondary metabolites;Global and overview maps	Cysteine and methionine metabolism;Tyrosine metabolism;Phenylalanine metabolism;Phenylalanine, tyrosine and tryptophan biosynthesis;Novobiocin biosynthesis;Isoquinoline alkaloid biosynthesis;Tropane, piperidine and pyridine alkaloid biosynthesis;Biosynthesis of amino acids	Scaffold9	aromatic amino acid aminotransferase
gene1752	bax	K03796	Bax protein	-	-	-	http://www.genome.jp/dbget-bin/www_bget?ko:K03796	99.6	270	-	-	-	Scaffold9	glucosaminidase
gene1754	ttcA	K14058	tRNA 2-thiocytidine biosynthesis protein TtcA	-	-	-	http://www.genome.jp/dbget-bin/www_bget?ko:K14058	99.7	322	-	-	-	Scaffold9	tRNA 2-thiocytidine(32) synthetase TtcA
gene1755	uspE	K14055	universal stress protein E	-	-	-	http://www.genome.jp/dbget-bin/www_bget?ko:K14055	99.7	310	-	-	-	Scaffold9	universal stress protein E
gene1756	fnr	K01420	CRP/FNR family transcriptional regulator, anaerobic regulatory protein	-	-	-	http://www.genome.jp/dbget-bin/www_bget?ko:K01420	100	226	-	-	-	Scaffold9	fumarate/nitrate reduction transcriptional regulator
gene1757	-	K09792	uncharacterized protein	-	-	-	http://www.genome.jp/dbget-bin/www_bget?ko:K09792	99.1	230	-	-	-	Scaffold9	cytochrome biogenesis protein
gene1759	copB	K01533	Cu2+-exporting ATPase [EC:3.6.3.4]	-	3.6.3.4	-	http://www.genome.jp/dbget-bin/www_bget?ko:K01533	98.6	804	-	-	-	Scaffold9	heavy metal translocating P-type ATPase
gene1760	-	K09926	uncharacterized protein	-	-	-	http://www.genome.jp/dbget-bin/www_bget?ko:K09926	99.4	159	-	-	-	Scaffold9	hypothetical protein
gene1761	ccoP	K00406	cytochrome c oxidase cbb3-type subunit III	ko00190;ko02020	-	M00156	http://www.genome.jp/dbget-bin/www_bget?ko:K00406	100	283	Metabolism;Environmental Information Processing	Energy metabolism;Signal transduction	Oxidative phosphorylation;Two-component system	Scaffold9	cytochrome CBB3
gene1762	ccoQ	K00407	cytochrome c oxidase cbb3-type subunit IV	ko00190;ko02020	-	M00156	http://www.genome.jp/dbget-bin/www_bget?ko:K00407	100	58	Metabolism;Environmental Information Processing	Energy metabolism;Signal transduction	Oxidative phosphorylation;Two-component system	Scaffold9	cytochrome oxidase
gene1763	ccoO	K00405	cytochrome c oxidase cbb3-type subunit II	ko00190;ko02020	-	M00156	http://www.genome.jp/dbget-bin/www_bget?ko:K00405	100	208	Metabolism;Environmental Information Processing	Energy metabolism;Signal transduction	Oxidative phosphorylation;Two-component system	Scaffold9	peptidase S41
gene1764	ccoN	K00404	cytochrome c oxidase cbb3-type subunit I [EC:1.9.3.1]	ko00190;ko02020	1.9.3.1	M00156	http://www.genome.jp/dbget-bin/www_bget?ko:K00404	99.8	478	Metabolism;Environmental Information Processing	Energy metabolism;Signal transduction	Oxidative phosphorylation;Two-component system	Scaffold9	cytochrome c oxidase, cbb3-type subunit I
gene1772	abnA	K06113	arabinan endo-1,5-alpha-L-arabinosidase [EC:3.2.1.99]	-	3.2.1.99	-	http://www.genome.jp/dbget-bin/www_bget?ko:K06113	98.3	1082	-	-	-	Scaffold9	glycoside hydrolase
gene1778	abnA	K06113	arabinan endo-1,5-alpha-L-arabinosidase [EC:3.2.1.99]	-	3.2.1.99	-	http://www.genome.jp/dbget-bin/www_bget?ko:K06113	99.4	338	-	-	-	Scaffold9	arabinan endo-1,5-alpha-L-arabinosidase
gene1779	-	K03292	glycoside/pentoside/hexuronide:cation symporter, GPH family	-	-	-	http://www.genome.jp/dbget-bin/www_bget?ko:K03292	99.1	463	-	-	-	Scaffold9	MFS transporter
gene1780	-	K09955	uncharacterized protein	-	-	-	http://www.genome.jp/dbget-bin/www_bget?ko:K09955	98	740	-	-	-	Scaffold9	glycosyl hydrolase
gene1786	-	K02057	simple sugar transport system permease protein	-	-	M00221	http://www.genome.jp/dbget-bin/www_bget?ko:K02057	99.7	320	-	-	-	Scaffold9	sugar ABC transporter permease YjfF
gene1787	-	K02057	simple sugar transport system permease protein	-	-	M00221	http://www.genome.jp/dbget-bin/www_bget?ko:K02057	98.9	370	-	-	-	Scaffold9	sugar ABC transporter permease
gene1788	-	K02056	simple sugar transport system ATP-binding protein [EC:3.6.3.17]	-	3.6.3.17	M00221	http://www.genome.jp/dbget-bin/www_bget?ko:K02056	99.8	499	-	-	-	Scaffold9	sugar ABC transporter ATP-binding protein
gene1789	-	K02058	simple sugar transport system substrate-binding protein	-	-	M00221	http://www.genome.jp/dbget-bin/www_bget?ko:K02058	99	289	-	-	-	Scaffold9	sugar ABC transporter substrate-binding protein
gene1790	galM	K01785	aldose 1-epimerase [EC:5.1.3.3]	ko00010;ko00052	5.1.3.3	M00632	http://www.genome.jp/dbget-bin/www_bget?ko:K01785	98.6	351	Metabolism;Metabolism	Carbohydrate metabolism;Carbohydrate metabolism	Glycolysis / Gluconeogenesis;Galactose metabolism	Scaffold9	galactose mutarotase
gene1792	ilvD	K01687	dihydroxy-acid dehydratase [EC:4.2.1.9]	ko00290;ko00770;ko01210;ko01230	4.2.1.9	M00019	http://www.genome.jp/dbget-bin/www_bget?ko:K01687	99.8	577	Metabolism;Metabolism;Metabolism;Metabolism	Amino acid metabolism;Metabolism of cofactors and vitamins;Global and overview maps;Global and overview maps	Valine, leucine and isoleucine biosynthesis;Pantothenate and CoA biosynthesis;2-Oxocarboxylic acid metabolism;Biosynthesis of amino acids	Scaffold9	dihydroxy-acid dehydratase
gene1797	araA	K01804	L-arabinose isomerase [EC:5.3.1.4]	ko00040	5.3.1.4	-	http://www.genome.jp/dbget-bin/www_bget?ko:K01804	99.8	500	Metabolism	Carbohydrate metabolism	Pentose and glucuronate interconversions	Scaffold9	L-arabinose isomerase
gene1798	araD	K01786	L-ribulose-5-phosphate 4-epimerase [EC:5.1.3.4]	ko00040	5.1.3.4	-	http://www.genome.jp/dbget-bin/www_bget?ko:K01786	99.6	231	Metabolism	Carbohydrate metabolism	Pentose and glucuronate interconversions	Scaffold9	L-ribulose-5-phosphate 4-epimerase
gene1799	araB	K00853	L-ribulokinase [EC:2.7.1.16]	ko00040	2.7.1.16	-	http://www.genome.jp/dbget-bin/www_bget?ko:K00853	99.3	557	Metabolism	Carbohydrate metabolism	Pentose and glucuronate interconversions	Scaffold9	ribulokinase
gene1804	yccA	K19416	modulator of FtsH protease	-	-	M00742	http://www.genome.jp/dbget-bin/www_bget?ko:K19416	100	219	-	-	-	Scaffold9	integral membrane interacting protein
gene1805	tusD	K07235	tRNA 2-thiouridine synthesizing protein D [EC:2.8.1.-]	ko04122	-	-	http://www.genome.jp/dbget-bin/www_bget?ko:K07235	100	130	Genetic Information Processing	Folding, sorting and degradation	Sulfur relay system	Scaffold9	DsrE family protein
gene1806	tusC	K07236	tRNA 2-thiouridine synthesizing protein C	ko04122	-	-	http://www.genome.jp/dbget-bin/www_bget?ko:K07236	100	118	Genetic Information Processing	Folding, sorting and degradation	Sulfur relay system	Scaffold9	tRNA 2-thiouridine(34) synthase TusC
gene1807	tusB	K07237	tRNA 2-thiouridine synthesizing protein B	ko04122	-	-	http://www.genome.jp/dbget-bin/www_bget?ko:K07237	100	93	Genetic Information Processing	Folding, sorting and degradation	Sulfur relay system	Scaffold9	DsrH family protein
gene1808	tusE	K11179	tRNA 2-thiouridine synthesizing protein E [EC:2.8.1.-]	ko04122	-	-	http://www.genome.jp/dbget-bin/www_bget?ko:K11179	100	112	Genetic Information Processing	Folding, sorting and degradation	Sulfur relay system	Scaffold9	sulfur transfer protein TusE
gene1810	serS	K01875	seryl-tRNA synthetase [EC:6.1.1.11]	ko00970	6.1.1.11	M00359	http://www.genome.jp/dbget-bin/www_bget?ko:K01875	99.8	428	Genetic Information Processing	Translation	Aminoacyl-tRNA biosynthesis	Scaffold9	serine--tRNA ligase
gene1811	crcB	K06199	CrcB protein	-	-	-	http://www.genome.jp/dbget-bin/www_bget?ko:K06199	99.2	124	-	-	-	Scaffold9	chromosome condensation protein CcrB
gene1812	ycaJ	K07478	putative ATPase	-	-	-	http://www.genome.jp/dbget-bin/www_bget?ko:K07478	99.1	443	-	-	-	Scaffold9	recombinase RarA
gene1813	lolA	K03634	outer membrane lipoprotein carrier protein	-	-	-	http://www.genome.jp/dbget-bin/www_bget?ko:K03634	97.3	187	-	-	-	Scaffold9	outer membrane lipoprotein carrier protein LolA
gene1814	ftsK	K03466	DNA segregation ATPase FtsK/SpoIIIE, S-DNA-T family	-	-	-	http://www.genome.jp/dbget-bin/www_bget?ko:K03466	99.2	882	-	-	-	Scaffold9	DNA translocase FtsK
gene1815	lrp	K03719	Lrp/AsnC family transcriptional regulator, leucine-responsive regulatory protein	-	-	-	http://www.genome.jp/dbget-bin/www_bget?ko:K03719	100	168	-	-	-	Scaffold9	AsnC family transcriptional regulator
gene1816	ald	K00259	alanine dehydrogenase [EC:1.4.1.1]	ko00250;ko00430	1.4.1.1	-	http://www.genome.jp/dbget-bin/www_bget?ko:K00259	100	371	Metabolism;Metabolism	Amino acid metabolism;Metabolism of other amino acids	Alanine, aspartate and glutamate metabolism;Taurine and hypotaurine metabolism	Scaffold9	alanine dehydrogenase
gene1817	trxB	K00384	thioredoxin reductase (NADPH) [EC:1.8.1.9]	ko00240;ko00450	1.8.1.9	-	http://www.genome.jp/dbget-bin/www_bget?ko:K00384	100	317	Metabolism;Metabolism	Nucleotide metabolism;Metabolism of other amino acids	Pyrimidine metabolism;Selenocompound metabolism	Scaffold9	thioredoxin-disulfide reductase
gene1819	rplT	K02887	large subunit ribosomal protein L20	ko03010	-	M00178	http://www.genome.jp/dbget-bin/www_bget?ko:K02887	100	118	Genetic Information Processing	Translation	Ribosome	Scaffold9	50S ribosomal protein L20
gene1820	rpmI	K02916	large subunit ribosomal protein L35	ko03010	-	M00178	http://www.genome.jp/dbget-bin/www_bget?ko:K02916	100	61	Genetic Information Processing	Translation	Ribosome	Scaffold9	50S ribosomal protein L35
gene1821	infC	K02520	translation initiation factor IF-3	-	-	-	http://www.genome.jp/dbget-bin/www_bget?ko:K02520	99.3	134	-	-	-	Scaffold9	translation initiation factor IF-3
gene1822	thrS	K01868	threonyl-tRNA synthetase [EC:6.1.1.3]	ko00970	6.1.1.3	M00359	http://www.genome.jp/dbget-bin/www_bget?ko:K01868	100	642	Genetic Information Processing	Translation	Aminoacyl-tRNA biosynthesis	Scaffold9	threonine--tRNA ligase
gene1825	ribE	K00793	riboflavin synthase [EC:2.5.1.9]	ko00740	2.5.1.9	M00125	http://www.genome.jp/dbget-bin/www_bget?ko:K00793	100	206	Metabolism	Metabolism of cofactors and vitamins	Riboflavin metabolism	Scaffold9	riboflavin synthase subunit alpha
gene1826	norM	K03327	multidrug resistance protein, MATE family	-	-	-	http://www.genome.jp/dbget-bin/www_bget?ko:K03327	99.6	459	-	-	-	Scaffold9	MATE family efflux transporter
gene1838	rnr	K12573	ribonuclease R [EC:3.1.-.-]	ko03018	-	-	http://www.genome.jp/dbget-bin/www_bget?ko:K12573	25	204	Genetic Information Processing	Folding, sorting and degradation	RNA degradation	Scaffold9	hypothetical protein
gene1839	lon	K01338	ATP-dependent Lon protease [EC:3.4.21.53]	ko04112	3.4.21.53	-	http://www.genome.jp/dbget-bin/www_bget?ko:K01338	96.3	432	Cellular Processes	Cell growth and death	Cell cycle - Caulobacter	Scaffold9	ATP-dependent Lon protease
gene1850	nfnB	K10679	nitroreductase / dihydropteridine reductase [EC:1.-.-.- 1.5.1.34]	ko00633	1.5.1.34	-	http://www.genome.jp/dbget-bin/www_bget?ko:K10679	99.5	217	Metabolism	Xenobiotics biodegradation and metabolism	Nitrotoluene degradation	Scaffold10	oxygen-insensitive NAD(P)H-dependent nitroreductase NfsB
gene1855	hemG	K00230	menaquinone-dependent protoporphyrinogen oxidase [EC:1.3.5.3]	ko00860	1.3.5.3	M00121	http://www.genome.jp/dbget-bin/www_bget?ko:K00230	98.7	152	Metabolism	Metabolism of cofactors and vitamins	Porphyrin and chlorophyll metabolism	Scaffold10	protoporphyrinogen oxidase
gene1859	cysC	K00860	adenylylsulfate kinase [EC:2.7.1.25]	ko00230;ko00920	2.7.1.25	M00176	http://www.genome.jp/dbget-bin/www_bget?ko:K00860	100	205	Metabolism;Metabolism	Nucleotide metabolism;Energy metabolism	Purine metabolism;Sulfur metabolism	Scaffold10	adenylyl-sulfate kinase
gene1861	cysN	K00956	sulfate adenylyltransferase subunit 1 [EC:2.7.7.4]	ko00230;ko00261;ko00450;ko00920	2.7.7.4	M00176	http://www.genome.jp/dbget-bin/www_bget?ko:K00956	99.4	480	Metabolism;Metabolism;Metabolism;Metabolism	Nucleotide metabolism;Biosynthesis of other secondary metabolites;Metabolism of other amino acids;Energy metabolism	Purine metabolism;Monobactam biosynthesis;Selenocompound metabolism;Sulfur metabolism	Scaffold10	sulfate adenylyltransferase
gene1862	cysD	K00957	sulfate adenylyltransferase subunit 2 [EC:2.7.7.4]	ko00230;ko00261;ko00450;ko00920	2.7.7.4	M00176	http://www.genome.jp/dbget-bin/www_bget?ko:K00957	100	302	Metabolism;Metabolism;Metabolism;Metabolism	Nucleotide metabolism;Biosynthesis of other secondary metabolites;Metabolism of other amino acids;Energy metabolism	Purine metabolism;Monobactam biosynthesis;Selenocompound metabolism;Sulfur metabolism	Scaffold10	sulfate adenylyltransferase subunit 2
gene1863	cobA	K02303	uroporphyrin-III C-methyltransferase [EC:2.1.1.107]	ko00860	2.1.1.107	M00121	http://www.genome.jp/dbget-bin/www_bget?ko:K02303	99.6	276	Metabolism	Metabolism of cofactors and vitamins	Porphyrin and chlorophyll metabolism	Scaffold10	uroporphyrin-III C-methyltransferase
gene1864	pldA	K01058	phospholipase A1 [EC:3.1.1.32 3.1.1.4]	ko00564;ko00565;ko00590;ko00591;ko00592	3.1.1.4;3.1.1.32	-	http://www.genome.jp/dbget-bin/www_bget?ko:K01058	98.8	247	Metabolism;Metabolism;Metabolism;Metabolism;Metabolism	Lipid metabolism;Lipid metabolism;Lipid metabolism;Lipid metabolism;Lipid metabolism	Glycerophospholipid metabolism;Ether lipid metabolism;Arachidonic acid metabolism;Linoleic acid metabolism;alpha-Linolenic acid metabolism	Scaffold10	phospholipase
gene1867	mtgA	K03814	monofunctional glycosyltransferase [EC:2.4.1.129]	ko00550	2.4.1.129	-	http://www.genome.jp/dbget-bin/www_bget?ko:K03814	96.4	280	Metabolism	Glycan biosynthesis and metabolism	Peptidoglycan biosynthesis	Scaffold10	monofunctional biosynthetic peptidoglycan transglycosylase
gene1870	cysH	K00390	phosphoadenosine phosphosulfate reductase [EC:1.8.4.8 1.8.4.10]	ko00920	1.8.4.8;1.8.4.10	M00176	http://www.genome.jp/dbget-bin/www_bget?ko:K00390	98.8	249	Metabolism	Energy metabolism	Sulfur metabolism	Scaffold10	phosphoadenosine phosphosulfate reductase
gene1871	cysI	K00381	sulfite reductase (NADPH) hemoprotein beta-component [EC:1.8.1.2]	ko00920	1.8.1.2	M00176	http://www.genome.jp/dbget-bin/www_bget?ko:K00381	100	565	Metabolism	Energy metabolism	Sulfur metabolism	Scaffold10	sulfite reductase subunit beta
gene1872	cysJ	K00380	sulfite reductase (NADPH) flavoprotein alpha-component [EC:1.8.1.2]	ko00920	1.8.1.2	M00176	http://www.genome.jp/dbget-bin/www_bget?ko:K00380	99.3	604	Metabolism	Energy metabolism	Sulfur metabolism	Scaffold10	sulfite reductase subunit alpha
gene1874	pntA	K00324	NAD(P) transhydrogenase subunit alpha [EC:1.6.1.2]	ko00760	1.6.1.2	-	http://www.genome.jp/dbget-bin/www_bget?ko:K00324	99.6	508	Metabolism	Metabolism of cofactors and vitamins	Nicotinate and nicotinamide metabolism	Scaffold10	NAD(P) transhydrogenase subunit alpha
gene1875	pntB	K00325	NAD(P) transhydrogenase subunit beta [EC:1.6.1.2]	ko00760	1.6.1.2	-	http://www.genome.jp/dbget-bin/www_bget?ko:K00325	100	494	Metabolism	Metabolism of cofactors and vitamins	Nicotinate and nicotinamide metabolism	Scaffold10	NAD(P) transhydrogenase subunit beta
gene1879	gmhC	K03272	D-beta-D-heptose 7-phosphate kinase / D-beta-D-heptose 1-phosphate adenosyltransferase [EC:2.7.1.167 2.7.7.70]	ko00540	2.7.1.167;2.7.7.70	M00064	http://www.genome.jp/dbget-bin/www_bget?ko:K03272	100	476	Metabolism	Glycan biosynthesis and metabolism	Lipopolysaccharide biosynthesis	Scaffold10	bifunctional heptose 7-phosphate kinase/heptose 1-phosphate adenyltransferase
gene1880	lpxL	K02517	Kdo2-lipid IVA lauroyltransferase [EC:2.3.1.241]	ko00540	2.3.1.241	M00060	http://www.genome.jp/dbget-bin/www_bget?ko:K02517	98.3	290	Metabolism	Glycan biosynthesis and metabolism	Lipopolysaccharide biosynthesis	Scaffold10	lipid A biosynthesis lauroyl acyltransferase
gene1881	cvrA	K11105	cell volume regulation protein A	-	-	-	http://www.genome.jp/dbget-bin/www_bget?ko:K11105	99.6	553	-	-	-	Scaffold10	K+/H+ antiporter NhaP2
gene1883	norB	K04561	nitric oxide reductase subunit B [EC:1.7.2.5]	ko00910	1.7.2.5	M00529	http://www.genome.jp/dbget-bin/www_bget?ko:K04561	99.2	761	Metabolism	Energy metabolism	Nitrogen metabolism	Scaffold10	nitric-oxide reductase large subunit
gene1884	norR	K12266	anaerobic nitric oxide reductase transcription regulator	ko05132	-	-	http://www.genome.jp/dbget-bin/www_bget?ko:K12266	98.6	518	Human Diseases	Infectious diseases: Bacterial	Salmonella infection	Scaffold10	nitric oxide reductase transcription regulator
gene1885	ybiS	K19235	L,D-transpeptidase YbiS	-	-	-	http://www.genome.jp/dbget-bin/www_bget?ko:K19235	99.6	262	-	-	-	Scaffold10	transpeptidase
gene1889	-	K02475	two-component system, CitB family, response regulator	-	-	-	http://www.genome.jp/dbget-bin/www_bget?ko:K02475	99.1	226	-	-	-	Scaffold10	two-component system response regulator
gene1890	-	K02476	two-component system, CitB family, sensor kinase [EC:2.7.13.3]	-	2.7.13.3	-	http://www.genome.jp/dbget-bin/www_bget?ko:K02476	99.8	537	-	-	-	Scaffold10	signal transduction histidine kinase
gene1891	tctA	K07793	putative tricarboxylic transport membrane protein	ko02020	-	-	http://www.genome.jp/dbget-bin/www_bget?ko:K07793	100	506	Environmental Information Processing	Signal transduction	Two-component system	Scaffold10	tripartite tricarboxylate transporter TctA
gene1892	tctB	K07794	putative tricarboxylic transport membrane protein	ko02020	-	-	http://www.genome.jp/dbget-bin/www_bget?ko:K07794	100	155	Environmental Information Processing	Signal transduction	Two-component system	Scaffold10	tricarboxylic transport membrane protein
gene1893	tctC	K07795	putative tricarboxylic transport membrane protein	ko02020	-	-	http://www.genome.jp/dbget-bin/www_bget?ko:K07795	100	314	Environmental Information Processing	Signal transduction	Two-component system	Scaffold10	hypothetical protein
gene1894	oprO_P	K07221	phosphate-selective porin OprO and OprP	-	-	-	http://www.genome.jp/dbget-bin/www_bget?ko:K07221	100	426	-	-	-	Scaffold10	porin
gene1897	zapE	K06916	cell division protein ZapE	-	-	-	http://www.genome.jp/dbget-bin/www_bget?ko:K06916	95.8	382	-	-	-	Scaffold10	ATPase
gene1902	-	K07086	uncharacterized protein	-	-	-	http://www.genome.jp/dbget-bin/www_bget?ko:K07086	98.4	319	-	-	-	Scaffold10	permease
gene1904	glnE	K00982	[glutamine synthetase] adenylyltransferase / [glutamine synthetase]-adenylyl-L-tyrosine phosphorylase [EC:2.7.7.42 2.7.7.89]	-	2.7.7.42;2.7.7.89	-	http://www.genome.jp/dbget-bin/www_bget?ko:K00982	98.7	954	-	-	-	Scaffold10	glutamine-synthetase adenylyltransferase
gene1907	speE	K00797	spermidine synthase [EC:2.5.1.16]	ko00270;ko00330;ko00410;ko00480	2.5.1.16	M00034	http://www.genome.jp/dbget-bin/www_bget?ko:K00797	99	577	Metabolism;Metabolism;Metabolism;Metabolism	Amino acid metabolism;Amino acid metabolism;Metabolism of other amino acids;Metabolism of other amino acids	Cysteine and methionine metabolism;Arginine and proline metabolism;beta-Alanine metabolism;Glutathione metabolism	Scaffold10	spermidine synthase
gene1908	-	K09980	uncharacterized protein	-	-	-	http://www.genome.jp/dbget-bin/www_bget?ko:K09980	100	137	-	-	-	Scaffold10	hypothetical protein
gene1912	kch	K10716	voltage-gated potassium channel	-	-	-	http://www.genome.jp/dbget-bin/www_bget?ko:K10716	99.6	274	-	-	-	Scaffold10	ion transporter
gene1915	-	K07220	uncharacterized protein	-	-	-	http://www.genome.jp/dbget-bin/www_bget?ko:K07220	99.5	220	-	-	-	Scaffold10	phosphate transport regulator
gene1916	-	K03306	inorganic phosphate transporter, PiT family	-	-	-	http://www.genome.jp/dbget-bin/www_bget?ko:K03306	99.3	429	-	-	-	Scaffold10	phosphate transporter
gene1917	ygiM	K07184	SH3 domain protein	-	-	-	http://www.genome.jp/dbget-bin/www_bget?ko:K07184	96.7	182	-	-	-	Scaffold10	peptide-binding protein
gene1918	putA	K13821	RHH-type transcriptional regulator, proline utilization regulon repressor / proline dehydrogenase / delta 1-pyrroline-5-carboxylate dehydrogenase [EC:1.5.5.2 1.2.1.88]	ko00250;ko00330	1.2.1.88;1.5.5.2	-	http://www.genome.jp/dbget-bin/www_bget?ko:K13821	99.7	1064	Metabolism;Metabolism	Amino acid metabolism;Amino acid metabolism	Alanine, aspartate and glutamate metabolism;Arginine and proline metabolism	Scaffold10	delta-1-pyrroline-5-carboxylate dehydrogenase / L-proline dehydrogenase
gene1924	cyaB	K05873	adenylate cyclase, class 2 [EC:4.6.1.1]	ko00230	4.6.1.1	-	http://www.genome.jp/dbget-bin/www_bget?ko:K05873	98.5	196	Metabolism	Nucleotide metabolism	Purine metabolism	Scaffold10	adenylate cyclase
gene1925	cydC	K16012	ATP-binding cassette, subfamily C, bacterial CydC	ko02010	-	-	http://www.genome.jp/dbget-bin/www_bget?ko:K16012	99.1	566	Environmental Information Processing	Membrane transport	ABC transporters	Scaffold10	cysteine/glutathione ABC transporter ATP-binding protein/permease CydC
gene1926	cydD	K16013	ATP-binding cassette, subfamily C, bacterial CydD	ko02010	-	-	http://www.genome.jp/dbget-bin/www_bget?ko:K16013	97.9	614	Environmental Information Processing	Membrane transport	ABC transporters	Scaffold10	cysteine/glutathione ABC transporter permease/ATP-binding protein CydD
gene1929	rhlE	K11927	ATP-dependent RNA helicase RhlE [EC:3.6.4.13]	ko03018	3.6.4.13	-	http://www.genome.jp/dbget-bin/www_bget?ko:K11927	98.5	549	Genetic Information Processing	Folding, sorting and degradation	RNA degradation	Scaffold10	RNA helicase
gene1931	sufS	K11717	cysteine desulfurase / selenocysteine lyase [EC:2.8.1.7 4.4.1.16]	ko00450	2.8.1.7;4.4.1.16	-	http://www.genome.jp/dbget-bin/www_bget?ko:K11717	98.8	415	Metabolism	Metabolism of other amino acids	Selenocompound metabolism	Scaffold10	bifunctional cysteine desulfurase/selenocysteine lyase
gene1932	sufE	K02426	cysteine desulfuration protein SufE	-	-	-	http://www.genome.jp/dbget-bin/www_bget?ko:K02426	97.2	145	-	-	-	Scaffold10	Fe-S metabolism protein SufE
gene1935	-	K11312	cupin 2 domain-containing protein	-	-	-	http://www.genome.jp/dbget-bin/www_bget?ko:K11312	98.2	109	-	-	-	Scaffold10	cupin
gene1941	-	K08303	putative protease [EC:3.4.-.-]	ko05120	-	-	http://www.genome.jp/dbget-bin/www_bget?ko:K08303	99.4	638	Human Diseases	Infectious diseases: Bacterial	Epithelial cell signaling in Helicobacter pylori infection	Scaffold10	protease
gene1942	rluA	K06177	tRNA pseudouridine32 synthase / 23S rRNA pseudouridine746 synthase [EC:5.4.99.28 5.4.99.29]	-	5.4.99.28;5.4.99.29	-	http://www.genome.jp/dbget-bin/www_bget?ko:K06177	98.7	225	-	-	-	Scaffold10	RNA pseudouridine synthase
gene1943	asnC	K03718	Lrp/AsnC family transcriptional regulator, regulator for asnA, asnC and gidA	-	-	-	http://www.genome.jp/dbget-bin/www_bget?ko:K03718	100	153	-	-	-	Scaffold10	transcriptional regulator AsnC
gene1945	-	K01992	ABC-2 type transport system permease protein	-	-	M00254	http://www.genome.jp/dbget-bin/www_bget?ko:K01992	100	256	-	-	-	Scaffold10	ABC transporter permease
gene1946	-	K01990	ABC-2 type transport system ATP-binding protein	-	-	M00254	http://www.genome.jp/dbget-bin/www_bget?ko:K01990	99.4	312	-	-	-	Scaffold10	ABC transporter
gene1947	hprT	K00760	hypoxanthine phosphoribosyltransferase [EC:2.4.2.8]	ko00230;ko00983	2.4.2.8	-	http://www.genome.jp/dbget-bin/www_bget?ko:K00760	95.3	190	Metabolism;Metabolism	Nucleotide metabolism;Xenobiotics biodegradation and metabolism	Purine metabolism;Drug metabolism - other enzymes	Scaffold10	hypoxanthine phosphoribosyltransferase
gene1948	ubiX	K03186	flavin prenyltransferase [EC:2.5.1.129]	ko00130;ko00940	2.5.1.129	M00117	http://www.genome.jp/dbget-bin/www_bget?ko:K03186	99.1	219	Metabolism;Metabolism	Metabolism of cofactors and vitamins;Biosynthesis of other secondary metabolites	Ubiquinone and other terpenoid-quinone biosynthesis;Phenylpropanoid biosynthesis	Scaffold10	aromatic acid decarboxylase
gene1949	mpl	K02558	UDP-N-acetylmuramate: L-alanyl-gamma-D-glutamyl-meso-diaminopimelate ligase [EC:6.3.2.45]	-	6.3.2.45	-	http://www.genome.jp/dbget-bin/www_bget?ko:K02558	99.5	428	-	-	-	Scaffold10	UDP-N-acetylmuramate:L-alanyl-gamma-D-glutamyl-meso-diaminopimelate ligase
gene1956	yajG	K07286	uncharacterized lipoprotein	-	-	-	http://www.genome.jp/dbget-bin/www_bget?ko:K07286	100	188	-	-	-	Scaffold10	Uncharacterized lipoprotein
gene1957	-	K03767	peptidyl-prolyl cis-trans isomerase A (cyclophilin A) [EC:5.2.1.8]	ko01503	5.2.1.8	-	http://www.genome.jp/dbget-bin/www_bget?ko:K03767	100	195	Human Diseases	Drug resistance: Antimicrobial	Cationic antimicrobial peptide (CAMP) resistance	Scaffold10	peptidyl-prolyl cis-trans isomerase
gene1959	ampG	K08218	MFS transporter, PAT family, beta-lactamase induction signal transducer AmpG	ko01501	-	M00628	http://www.genome.jp/dbget-bin/www_bget?ko:K08218	99.7	366	Human Diseases	Drug resistance: Antimicrobial	beta-Lactam resistance	Scaffold10	major facilitator superfamily MFS_1
gene1960	yajQ	K09767	cyclic-di-GMP-binding protein	-	-	-	http://www.genome.jp/dbget-bin/www_bget?ko:K09767	100	161	-	-	-	Scaffold10	nucleotide-binding protein
gene1962	panE	K00077	2-dehydropantoate 2-reductase [EC:1.1.1.169]	ko00770	1.1.1.169	M00119	http://www.genome.jp/dbget-bin/www_bget?ko:K00077	93.3	326	Metabolism	Metabolism of cofactors and vitamins	Pantothenate and CoA biosynthesis	Scaffold10	2-dehydropantoate 2-reductase
gene1963	glnK	K04752	nitrogen regulatory protein P-II 2	-	-	-	http://www.genome.jp/dbget-bin/www_bget?ko:K04752	99.1	112	-	-	-	Scaffold10	nitrogen regulatory protein P-II 1
gene1964	amt	K03320	ammonium transporter, Amt family	-	-	-	http://www.genome.jp/dbget-bin/www_bget?ko:K03320	97.7	431	-	-	-	Scaffold10	ammonia channel protein
gene1971	frdA	K00244	fumarate reductase flavoprotein subunit [EC:1.3.5.4]	ko00020;ko00190;ko00620;ko00650;ko00720;ko01200;ko02020	1.3.5.4	M00009	http://www.genome.jp/dbget-bin/www_bget?ko:K00244	93.3	478	Metabolism;Metabolism;Metabolism;Metabolism;Metabolism;Metabolism;Environmental Information Processing	Carbohydrate metabolism;Energy metabolism;Carbohydrate metabolism;Carbohydrate metabolism;Energy metabolism;Global and overview maps;Signal transduction	Citrate cycle (TCA cycle);Oxidative phosphorylation;Pyruvate metabolism;Butanoate metabolism;Carbon fixation pathways in prokaryotes;Carbon metabolism;Two-component system	Scaffold10	flavocytochrome c
gene1972	kdsA	K01627	2-dehydro-3-deoxyphosphooctonate aldolase (KDO 8-P synthase) [EC:2.5.1.55]	ko00540	2.5.1.55	M00063	http://www.genome.jp/dbget-bin/www_bget?ko:K01627	100	282	Metabolism	Glycan biosynthesis and metabolism	Lipopolysaccharide biosynthesis	Scaffold10	2-dehydro-3-deoxyphosphooctonate aldolase
gene1978	hemK	K02493	release factor glutamine methyltransferase [EC:2.1.1.297]	-	2.1.1.297	-	http://www.genome.jp/dbget-bin/www_bget?ko:K02493	99.7	286	-	-	-	Scaffold10	N5-glutamine S-adenosyl-L-methionine-dependent methyltransferase
gene1979	prfA	K02835	peptide chain release factor 1	-	-	-	http://www.genome.jp/dbget-bin/www_bget?ko:K02835	100	363	-	-	-	Scaffold10	peptide chain release factor 1
gene1980	hemA	K02492	glutamyl-tRNA reductase [EC:1.2.1.70]	ko00860	1.2.1.70	M00121	http://www.genome.jp/dbget-bin/www_bget?ko:K02492	99.8	416	Metabolism	Metabolism of cofactors and vitamins	Porphyrin and chlorophyll metabolism	Scaffold10	glutamyl-tRNA reductase
gene1981	lolB	K02494	outer membrane lipoprotein LolB	-	-	-	http://www.genome.jp/dbget-bin/www_bget?ko:K02494	99.5	194	-	-	-	Scaffold10	hypothetical protein
gene1982	ispE	K00919	4-diphosphocytidyl-2-C-methyl-D-erythritol kinase [EC:2.7.1.148]	ko00900	2.7.1.148	M00096	http://www.genome.jp/dbget-bin/www_bget?ko:K00919	99.3	284	Metabolism	Metabolism of terpenoids and polyketides	Terpenoid backbone biosynthesis	Scaffold10	4-diphosphocytidyl-2C-methyl-D-erythritol kinase
gene1983	prsA	K00948	ribose-phosphate pyrophosphokinase [EC:2.7.6.1]	ko00030;ko00230;ko01200;ko01230	2.7.6.1	M00005	http://www.genome.jp/dbget-bin/www_bget?ko:K00948	100	315	Metabolism;Metabolism;Metabolism;Metabolism	Carbohydrate metabolism;Nucleotide metabolism;Global and overview maps;Global and overview maps	Pentose phosphate pathway;Purine metabolism;Carbon metabolism;Biosynthesis of amino acids	Scaffold10	ribose-phosphate pyrophosphokinase
gene1984	mcp	K03406	methyl-accepting chemotaxis protein	ko02020;ko02030	-	-	http://www.genome.jp/dbget-bin/www_bget?ko:K03406	99	620	Environmental Information Processing;Cellular Processes	Signal transduction;Cell motility	Two-component system;Bacterial chemotaxis	Scaffold10	chemotaxis protein
gene1985	rpoE	K03088	RNA polymerase sigma-70 factor, ECF subfamily	-	-	-	http://www.genome.jp/dbget-bin/www_bget?ko:K03088	99.4	166	-	-	-	Scaffold10	RNA polymerase subunit sigma-24
gene1988	rsuA	K06183	16S rRNA pseudouridine516 synthase [EC:5.4.99.19]	-	5.4.99.19	-	http://www.genome.jp/dbget-bin/www_bget?ko:K06183	98.7	235	-	-	-	Scaffold10	16S rRNA pseudouridine(516) synthase
gene1989	-	K01415	endothelin-converting enzyme [EC:3.4.24.71]	-	3.4.24.71	-	http://www.genome.jp/dbget-bin/www_bget?ko:K01415	99.1	694	-	-	-	Scaffold10	peptidase M13
gene1993	gst	K00799	glutathione S-transferase [EC:2.5.1.18]	ko00480;ko00980;ko00982;ko01524;ko05204;ko05418	2.5.1.18	-	http://www.genome.jp/dbget-bin/www_bget?ko:K00799	100	209	Metabolism;Metabolism;Metabolism;Human Diseases;Human Diseases;Human Diseases	Metabolism of other amino acids;Xenobiotics biodegradation and metabolism;Xenobiotics biodegradation and metabolism;Drug resistance: Antineoplastic;Cancers: Overview;Cardiovascular diseases	Glutathione metabolism;Metabolism of xenobiotics by cytochrome P450;Drug metabolism - cytochrome P450;Platinum drug resistance;Chemical carcinogenesis;Fluid shear stress and atherosclerosis	Scaffold10	glutathione S-transferase
gene1995	-	K08981	putative membrane protein	-	-	-	http://www.genome.jp/dbget-bin/www_bget?ko:K08981	100	180	-	-	-	Scaffold10	membrane protein
gene1998	sfcA	K00027	malate dehydrogenase (oxaloacetate-decarboxylating) [EC:1.1.1.38]	ko00620;ko01200;ko02020	1.1.1.38	-	http://www.genome.jp/dbget-bin/www_bget?ko:K00027	100	562	Metabolism;Metabolism;Environmental Information Processing	Carbohydrate metabolism;Global and overview maps;Signal transduction	Pyruvate metabolism;Carbon metabolism;Two-component system	Scaffold10	NAD-dependent malic enzyme
gene2002	murI	K01776	glutamate racemase [EC:5.1.1.3]	ko00471	5.1.1.3	-	http://www.genome.jp/dbget-bin/www_bget?ko:K01776	98.5	273	Metabolism	Metabolism of other amino acids	D-Glutamine and D-glutamate metabolism	Scaffold11	glutamate racemase
gene2003	trmA	K00557	tRNA (uracil-5-)-methyltransferase [EC:2.1.1.35]	-	2.1.1.35	-	http://www.genome.jp/dbget-bin/www_bget?ko:K00557	100	365	-	-	-	Scaffold11	tRNA (uridine(54)-C5)-methyltransferase TrmA
gene2005	desC	K00507	stearoyl-CoA desaturase (Delta-9 desaturase) [EC:1.14.19.1]	ko01040;ko01212;ko03320;ko04152;ko04212	1.14.19.1	-	http://www.genome.jp/dbget-bin/www_bget?ko:K00507	98.7	372	Metabolism;Metabolism;Organismal Systems;Environmental Information Processing;Organismal Systems	Lipid metabolism;Global and overview maps;Endocrine system;Signal transduction;Aging	Biosynthesis of unsaturated fatty acids;Fatty acid metabolism;PPAR signaling pathway;AMPK signaling pathway;Longevity regulating pathway - worm	Scaffold11	Delta-9 acyl-phospholipid desaturase
gene2006	selD	K01008	selenide, water dikinase [EC:2.7.9.3]	ko00450	2.7.9.3	-	http://www.genome.jp/dbget-bin/www_bget?ko:K01008	99.4	352	Metabolism	Metabolism of other amino acids	Selenocompound metabolism	Scaffold11	selenide,water dikinase SelD
gene2007	selU	K06917	tRNA 2-selenouridine synthase [EC:2.9.1.-]	-	-	-	http://www.genome.jp/dbget-bin/www_bget?ko:K06917	99.5	369	-	-	-	Scaffold11	tRNA 2-selenouridine(34) synthase MnmH
gene2012	cysQ	K01082	3'(2'), 5'-bisphosphate nucleotidase [EC:3.1.3.7]	ko00920	3.1.3.7	-	http://www.genome.jp/dbget-bin/www_bget?ko:K01082	100	270	Metabolism	Energy metabolism	Sulfur metabolism	Scaffold11	3'(2'),5'-bisphosphate nucleotidase CysQ
gene2013	nudE	K08312	ADP-ribose diphosphatase [EC:3.6.1.-]	ko00230	-	-	http://www.genome.jp/dbget-bin/www_bget?ko:K08312	99.4	163	Metabolism	Nucleotide metabolism	Purine metabolism	Scaffold11	ADP compounds hydrolase NudE
gene2015	yrfG	K20881	5'-nucleotidase [EC:3.1.3.5]	ko00230;ko00240;ko00760	3.1.3.5	-	http://www.genome.jp/dbget-bin/www_bget?ko:K20881	99.1	220	Metabolism;Metabolism;Metabolism	Nucleotide metabolism;Nucleotide metabolism;Metabolism of cofactors and vitamins	Purine metabolism;Pyrimidine metabolism;Nicotinate and nicotinamide metabolism	Scaffold11	nucleotidase
gene2016	gspN	K02463	general secretion pathway protein N	ko05111	-	M00331	http://www.genome.jp/dbget-bin/www_bget?ko:K02463	99.2	251	Cellular Processes	Cellular community - prokaryotes	Biofilm formation - Vibrio cholerae	Scaffold11	type II secretion system protein N
gene2017	gspM	K02462	general secretion pathway protein M	ko03070;ko05111	-	M00331	http://www.genome.jp/dbget-bin/www_bget?ko:K02462	100	158	Environmental Information Processing;Cellular Processes	Membrane transport;Cellular community - prokaryotes	Bacterial secretion system;Biofilm formation - Vibrio cholerae	Scaffold11	general secretion pathway protein GspM
gene2018	gspL	K02461	general secretion pathway protein L	ko03070;ko05111	-	M00331	http://www.genome.jp/dbget-bin/www_bget?ko:K02461	99.7	395	Environmental Information Processing;Cellular Processes	Membrane transport;Cellular community - prokaryotes	Bacterial secretion system;Biofilm formation - Vibrio cholerae	Scaffold11	type II secretion system protein GspL
gene2019	gspK	K02460	general secretion pathway protein K	ko03070;ko05111	-	M00331	http://www.genome.jp/dbget-bin/www_bget?ko:K02460	99	312	Environmental Information Processing;Cellular Processes	Membrane transport;Cellular community - prokaryotes	Bacterial secretion system;Biofilm formation - Vibrio cholerae	Scaffold11	general secretion pathway protein GspK
gene2020	gspJ	K02459	general secretion pathway protein J	ko03070;ko05111	-	M00331	http://www.genome.jp/dbget-bin/www_bget?ko:K02459	99.2	255	Environmental Information Processing;Cellular Processes	Membrane transport;Cellular community - prokaryotes	Bacterial secretion system;Biofilm formation - Vibrio cholerae	Scaffold11	type II secretion system protein GspJ
gene2021	gspI	K02458	general secretion pathway protein I	ko03070;ko05111	-	M00331	http://www.genome.jp/dbget-bin/www_bget?ko:K02458	100	116	Environmental Information Processing;Cellular Processes	Membrane transport;Cellular community - prokaryotes	Bacterial secretion system;Biofilm formation - Vibrio cholerae	Scaffold11	type II secretion system protein GspI
gene2022	gspH	K02457	general secretion pathway protein H	ko03070;ko05111	-	M00331	http://www.genome.jp/dbget-bin/www_bget?ko:K02457	98.9	179	Environmental Information Processing;Cellular Processes	Membrane transport;Cellular community - prokaryotes	Bacterial secretion system;Biofilm formation - Vibrio cholerae	Scaffold11	type II secretion system protein GspH
gene2023	gspG	K02456	general secretion pathway protein G	ko03070;ko05111	-	M00331	http://www.genome.jp/dbget-bin/www_bget?ko:K02456	99.3	144	Environmental Information Processing;Cellular Processes	Membrane transport;Cellular community - prokaryotes	Bacterial secretion system;Biofilm formation - Vibrio cholerae	Scaffold11	type II secretion system protein GspG
gene2024	gspF	K02455	general secretion pathway protein F	ko03070;ko05111	-	M00331	http://www.genome.jp/dbget-bin/www_bget?ko:K02455	100	407	Environmental Information Processing;Cellular Processes	Membrane transport;Cellular community - prokaryotes	Bacterial secretion system;Biofilm formation - Vibrio cholerae	Scaffold11	type II secretion system protein GspF
gene2025	gspE	K02454	general secretion pathway protein E	ko03070;ko05111	-	M00331	http://www.genome.jp/dbget-bin/www_bget?ko:K02454	100	521	Environmental Information Processing;Cellular Processes	Membrane transport;Cellular community - prokaryotes	Bacterial secretion system;Biofilm formation - Vibrio cholerae	Scaffold11	type II secretion system protein GspE
gene2026	gspD	K02453	general secretion pathway protein D	ko03070;ko05111	-	M00331	http://www.genome.jp/dbget-bin/www_bget?ko:K02453	99.4	686	Environmental Information Processing;Cellular Processes	Membrane transport;Cellular community - prokaryotes	Bacterial secretion system;Biofilm formation - Vibrio cholerae	Scaffold11	type II secretion system protein GspD
gene2027	gspC	K02452	general secretion pathway protein C	ko03070;ko05111	-	M00331	http://www.genome.jp/dbget-bin/www_bget?ko:K02452	99	308	Environmental Information Processing;Cellular Processes	Membrane transport;Cellular community - prokaryotes	Bacterial secretion system;Biofilm formation - Vibrio cholerae	Scaffold11	type II secretion system protein GspC
gene2028	hslR	K04762	ribosome-associated heat shock protein Hsp15	-	-	-	http://www.genome.jp/dbget-bin/www_bget?ko:K04762	97	132	-	-	-	Scaffold11	RNA-binding protein
gene2029	hslO	K04083	molecular chaperone Hsp33	-	-	-	http://www.genome.jp/dbget-bin/www_bget?ko:K04083	99	286	-	-	-	Scaffold11	molecular chaperone Hsp33
gene2030	pckA	K01610	phosphoenolpyruvate carboxykinase (ATP) [EC:4.1.1.49]	ko00010;ko00020;ko00620;ko00710;ko01200	4.1.1.49	M00003	http://www.genome.jp/dbget-bin/www_bget?ko:K01610	99.8	513	Metabolism;Metabolism;Metabolism;Metabolism;Metabolism	Carbohydrate metabolism;Carbohydrate metabolism;Carbohydrate metabolism;Energy metabolism;Global and overview maps	Glycolysis / Gluconeogenesis;Citrate cycle (TCA cycle);Pyruvate metabolism;Carbon fixation in photosynthetic organisms;Carbon metabolism	Scaffold11	phosphoenolpyruvate carboxykinase (ATP)
gene2044	-	K07461	putative endonuclease	-	-	-	http://www.genome.jp/dbget-bin/www_bget?ko:K07461	94.2	138	-	-	-	Scaffold11	hypothetical protein
gene2045	ptrB	K01354	oligopeptidase B [EC:3.4.21.83]	ko05142;ko05143	3.4.21.83	-	http://www.genome.jp/dbget-bin/www_bget?ko:K01354	99.3	711	Human Diseases;Human Diseases	Infectious diseases: Parasitic;Infectious diseases: Parasitic	Chagas disease (American trypanosomiasis);African trypanosomiasis	Scaffold11	oligopeptidase B
gene2047	ribB	K02858	3,4-dihydroxy 2-butanone 4-phosphate synthase [EC:4.1.99.12]	ko00740	4.1.99.12	M00125	http://www.genome.jp/dbget-bin/www_bget?ko:K02858	100	217	Metabolism	Metabolism of cofactors and vitamins	Riboflavin metabolism	Scaffold11	3,4-dihydroxy-2-butanone-4-phosphate synthase
gene2049	ftnA	K02217	ferritin [EC:1.16.3.2]	-	1.16.3.2	-	http://www.genome.jp/dbget-bin/www_bget?ko:K02217	100	173	-	-	-	Scaffold11	ferritin
gene2050	moeA	K03750	molybdopterin molybdotransferase [EC:2.10.1.1]	ko00790	2.10.1.1	-	http://www.genome.jp/dbget-bin/www_bget?ko:K03750	99.5	444	Metabolism	Metabolism of cofactors and vitamins	Folate biosynthesis	Scaffold11	molybdopterin molybdochelatase
gene2051	moeB	K21029	molybdopterin-synthase adenylyltransferase [EC:2.7.7.80]	ko04122	2.7.7.80	-	http://www.genome.jp/dbget-bin/www_bget?ko:K21029	98.8	253	Genetic Information Processing	Folding, sorting and degradation	Sulfur relay system	Scaffold11	molybdopterin-synthase adenylyltransferase MoeB
gene2053	-	K09712	uncharacterized protein	-	-	-	http://www.genome.jp/dbget-bin/www_bget?ko:K09712	97.7	86	-	-	-	Scaffold11	hypothetical protein
gene2054	rlmF	K06970	23S rRNA (adenine1618-N6)-methyltransferase [EC:2.1.1.181]	-	2.1.1.181	-	http://www.genome.jp/dbget-bin/www_bget?ko:K06970	97.8	278	-	-	-	Scaffold11	ribosomal RNA large subunit methyltransferase F
gene2056	fliL	K02415	flagellar FliL protein	-	-	-	http://www.genome.jp/dbget-bin/www_bget?ko:K02415	100	136	-	-	-	Scaffold11	flagellar basal body-associated protein FliL
gene2057	ubiC	K03181	chorismate--pyruvate lyase [EC:4.1.3.40]	ko00130	4.1.3.40	M00117	http://www.genome.jp/dbget-bin/www_bget?ko:K03181	98.9	189	Metabolism	Metabolism of cofactors and vitamins	Ubiquinone and other terpenoid-quinone biosynthesis	Scaffold11	chorismate--pyruvate lyase
gene2058	ina	K09607	immune inhibitor A [EC:3.4.24.-]	-	-	-	http://www.genome.jp/dbget-bin/www_bget?ko:K09607	98.4	924	-	-	-	Scaffold11	peptidase M6
gene2060	marC	K05595	multiple antibiotic resistance protein	-	-	-	http://www.genome.jp/dbget-bin/www_bget?ko:K05595	100	197	-	-	-	Scaffold11	membrane protein
gene2068	mscM	K16053	miniconductance mechanosensitive channel	-	-	-	http://www.genome.jp/dbget-bin/www_bget?ko:K16053	100	422	-	-	-	Scaffold11	mechanosensitive ion channel protein MscS
gene2077	-	K07112	uncharacterized protein	-	-	-	http://www.genome.jp/dbget-bin/www_bget?ko:K07112	100	404	-	-	-	Scaffold11	hypothetical protein
gene2078	fdhD	K02379	FdhD protein	-	-	-	http://www.genome.jp/dbget-bin/www_bget?ko:K02379	99.6	278	-	-	-	Scaffold11	formate dehydrogenase accessory protein FdhD
gene2079	selB	K03833	selenocysteine-specific elongation factor	-	-	-	http://www.genome.jp/dbget-bin/www_bget?ko:K03833	98.5	673	-	-	-	Scaffold11	selenocysteine-specific translation elongation factor
gene2081	selA	K01042	L-seryl-tRNA(Ser) seleniumtransferase [EC:2.9.1.1]	ko00450;ko00970	2.9.1.1	-	http://www.genome.jp/dbget-bin/www_bget?ko:K01042	99.6	455	Metabolism;Genetic Information Processing	Metabolism of other amino acids;Translation	Selenocompound metabolism;Aminoacyl-tRNA biosynthesis	Scaffold11	L-selenocysteinyl-tRNA(Sec) synthase
gene2082	fdhE	K02380	FdhE protein	-	-	-	http://www.genome.jp/dbget-bin/www_bget?ko:K02380	100	294	-	-	-	Scaffold11	protein FdhE
gene2083	fdoI	K00127	formate dehydrogenase subunit gamma	ko00630;ko00680;ko01200	-	-	http://www.genome.jp/dbget-bin/www_bget?ko:K00127	98.9	189	Metabolism;Metabolism;Metabolism	Carbohydrate metabolism;Energy metabolism;Global and overview maps	Glyoxylate and dicarboxylate metabolism;Methane metabolism;Carbon metabolism	Scaffold11	formate dehydrogenase subunit gamma
gene2084	fdoH	K00124	formate dehydrogenase iron-sulfur subunit	ko00630;ko00680;ko01200	-	-	http://www.genome.jp/dbget-bin/www_bget?ko:K00124	99.7	304	Metabolism;Metabolism;Metabolism	Carbohydrate metabolism;Energy metabolism;Global and overview maps	Glyoxylate and dicarboxylate metabolism;Methane metabolism;Carbon metabolism	Scaffold11	formate dehydrogenase subunit beta
gene2085	fdoG	K00123	formate dehydrogenase major subunit [EC:1.2.1.2]	ko00630;ko00680;ko01200	1.2.1.2	-	http://www.genome.jp/dbget-bin/www_bget?ko:K00123	99.9	794	Metabolism;Metabolism;Metabolism	Carbohydrate metabolism;Energy metabolism;Global and overview maps	Glyoxylate and dicarboxylate metabolism;Methane metabolism;Carbon metabolism	Scaffold11	formate dehydrogenase-N subunit alpha
gene2086	fdoG	K00123	formate dehydrogenase major subunit [EC:1.2.1.2]	ko00630;ko00680;ko01200	1.2.1.2	-	http://www.genome.jp/dbget-bin/www_bget?ko:K00123	100	135	Metabolism;Metabolism;Metabolism	Carbohydrate metabolism;Energy metabolism;Global and overview maps	Glyoxylate and dicarboxylate metabolism;Methane metabolism;Carbon metabolism	Scaffold11	sulfate ABC transporter substrate-binding protein
gene2089	hutH	K01745	histidine ammonia-lyase [EC:4.3.1.3]	ko00340	4.3.1.3	M00045	http://www.genome.jp/dbget-bin/www_bget?ko:K01745	99.4	513	Metabolism	Amino acid metabolism	Histidine metabolism	Scaffold11	histidine ammonia-lyase
gene2090	hutU	K01712	urocanate hydratase [EC:4.2.1.49]	ko00340	4.2.1.49	M00045	http://www.genome.jp/dbget-bin/www_bget?ko:K01712	100	556	Metabolism	Amino acid metabolism	Histidine metabolism	Scaffold11	urocanate hydratase
gene2091	hutC	K05836	GntR family transcriptional regulator, histidine utilization repressor	-	-	-	http://www.genome.jp/dbget-bin/www_bget?ko:K05836	99.6	235	-	-	-	Scaffold11	histidine utilization repressor
gene2092	hutI	K01468	imidazolonepropionase [EC:3.5.2.7]	ko00340	3.5.2.7	M00045	http://www.genome.jp/dbget-bin/www_bget?ko:K01468	99.7	394	Metabolism	Amino acid metabolism	Histidine metabolism	Scaffold11	imidazolonepropionase
gene2102	mtnC	K09880	enolase-phosphatase E1 [EC:3.1.3.77]	ko00270	3.1.3.77	M00034	http://www.genome.jp/dbget-bin/www_bget?ko:K09880	99.1	226	Metabolism	Amino acid metabolism	Cysteine and methionine metabolism	Scaffold11	enolase-phosphatase E1
gene2106	ybgC	K07107	acyl-CoA thioester hydrolase [EC:3.1.2.-]	-	-	-	http://www.genome.jp/dbget-bin/www_bget?ko:K07107	99.2	132	-	-	-	Scaffold11	thioesterase superfamily protein
gene2107	-	K06975	uncharacterized protein	-	-	-	http://www.genome.jp/dbget-bin/www_bget?ko:K06975	97.7	87	-	-	-	Scaffold11	acetyltransferase
gene2109	ybgC	K07107	acyl-CoA thioester hydrolase [EC:3.1.2.-]	-	-	-	http://www.genome.jp/dbget-bin/www_bget?ko:K07107	100	136	-	-	-	Scaffold11	thioesterase
gene2111	fadD	K01897	long-chain acyl-CoA synthetase [EC:6.2.1.3]	ko00061;ko00071;ko01212;ko02024;ko03320;ko04146;ko04216;ko04920	6.2.1.3	M00086	http://www.genome.jp/dbget-bin/www_bget?ko:K01897	99.7	597	Metabolism;Metabolism;Metabolism;Cellular Processes;Organismal Systems;Cellular Processes;Cellular Processes;Organismal Systems	Lipid metabolism;Lipid metabolism;Global and overview maps;Cellular community - prokaryotes;Endocrine system;Transport and catabolism;Cell growth and death;Endocrine system	Fatty acid biosynthesis;Fatty acid degradation;Fatty acid metabolism;Quorum sensing;PPAR signaling pathway;Peroxisome;Ferroptosis;Adipocytokine signaling pathway	Scaffold11	long-chain-fatty-acid--CoA ligase
gene2113	-	K01990	ABC-2 type transport system ATP-binding protein	-	-	M00254	http://www.genome.jp/dbget-bin/www_bget?ko:K01990	100	287	-	-	-	Scaffold11	ABC transporter
gene2114	ytrA	K07979	GntR family transcriptional regulator	-	-	-	http://www.genome.jp/dbget-bin/www_bget?ko:K07979	100	121	-	-	-	Scaffold11	GntR family transcriptional regulator
gene2116	natA	K09697	sodium transport system ATP-binding protein [EC:3.6.3.7]	ko02010;ko02020	3.6.3.7	M00253	http://www.genome.jp/dbget-bin/www_bget?ko:K09697	99.6	244	Environmental Information Processing;Environmental Information Processing	Membrane transport;Signal transduction	ABC transporters;Two-component system	Scaffold11	ABC transporter-like protein
gene2117	natB	K09696	sodium transport system permease protein	ko02010;ko02020	-	M00253	http://www.genome.jp/dbget-bin/www_bget?ko:K09696	99.7	379	Environmental Information Processing;Environmental Information Processing	Membrane transport;Signal transduction	ABC transporters;Two-component system	Scaffold11	transporter
gene2119	mogA	K03831	molybdopterin adenylyltransferase [EC:2.7.7.75]	ko00790;ko04122	2.7.7.75	-	http://www.genome.jp/dbget-bin/www_bget?ko:K03831	100	177	Metabolism;Genetic Information Processing	Metabolism of cofactors and vitamins;Folding, sorting and degradation	Folate biosynthesis;Sulfur relay system	Scaffold11	molybdenum cofactor biosynthesis protein
gene2120	scrK	K00847	fructokinase [EC:2.7.1.4]	ko00051;ko00500;ko00520	2.7.1.4	-	http://www.genome.jp/dbget-bin/www_bget?ko:K00847	98.4	308	Metabolism;Metabolism;Metabolism	Carbohydrate metabolism;Carbohydrate metabolism;Carbohydrate metabolism	Fructose and mannose metabolism;Starch and sucrose metabolism;Amino sugar and nucleotide sugar metabolism	Scaffold11	ribokinase
gene2124	-	K00690	sucrose phosphorylase [EC:2.4.1.7]	ko00500	2.4.1.7	-	http://www.genome.jp/dbget-bin/www_bget?ko:K00690	94.9	493	Metabolism	Carbohydrate metabolism	Starch and sucrose metabolism	Scaffold11	sucrose phosphorylase
gene2128	-	K07090	uncharacterized protein	-	-	-	http://www.genome.jp/dbget-bin/www_bget?ko:K07090	100	245	-	-	-	Scaffold11	hypothetical protein
gene2129	oxlT	K08177	MFS transporter, OFA family, oxalate/formate antiporter	-	-	-	http://www.genome.jp/dbget-bin/www_bget?ko:K08177	99.8	414	-	-	-	Scaffold11	MFS transporter
gene2130	-	K02477	two-component system, LytT family, response regulator	-	-	-	http://www.genome.jp/dbget-bin/www_bget?ko:K02477	100	243	-	-	-	Scaffold11	DNA-binding response regulator
gene2131	-	K02478	two-component system, LytT family, sensor kinase [EC:2.7.13.3]	-	2.7.13.3	-	http://www.genome.jp/dbget-bin/www_bget?ko:K02478	99.8	557	-	-	-	Scaffold11	membrane protein
gene2132	-	K06911	uncharacterized protein	-	-	-	http://www.genome.jp/dbget-bin/www_bget?ko:K06911	97.1	239	-	-	-	Scaffold11	quercetin 2,3-dioxygenase
gene2134	kdpE	K07667	two-component system, OmpR family, KDP operon response regulator KdpE	ko02020;ko02024	-	M00454	http://www.genome.jp/dbget-bin/www_bget?ko:K07667	98.7	229	Environmental Information Processing;Cellular Processes	Signal transduction;Cellular community - prokaryotes	Two-component system;Quorum sensing	Scaffold11	DNA-binding response regulator
gene2135	trkA	K03499	trk system potassium uptake protein	-	-	-	http://www.genome.jp/dbget-bin/www_bget?ko:K03499	98.7	232	-	-	-	Scaffold11	potassium transporter TrkA
gene2136	trkH	K03498	trk system potassium uptake protein	-	-	-	http://www.genome.jp/dbget-bin/www_bget?ko:K03498	98.7	453	-	-	-	Scaffold11	Ktr system potassium transporter B
gene2138	-	K07007	uncharacterized protein	-	-	-	http://www.genome.jp/dbget-bin/www_bget?ko:K07007	99.5	394	-	-	-	Scaffold11	hi0933 family protein
gene2141	gpsA	K00057	glycerol-3-phosphate dehydrogenase (NAD(P)+) [EC:1.1.1.94]	ko00564	1.1.1.94	-	http://www.genome.jp/dbget-bin/www_bget?ko:K00057	100	338	Metabolism	Lipid metabolism	Glycerophospholipid metabolism	Scaffold11	glycerol-3-phosphate dehydrogenase (NAD(P)(+))
gene2142	secB	K03071	preprotein translocase subunit SecB	ko02024;ko03060;ko03070	-	M00335	http://www.genome.jp/dbget-bin/www_bget?ko:K03071	100	161	Cellular Processes;Genetic Information Processing;Environmental Information Processing	Cellular community - prokaryotes;Folding, sorting and degradation;Membrane transport	Quorum sensing;Protein export;Bacterial secretion system	Scaffold11	protein-export protein SecB
gene2144	gpmI	K15633	2,3-bisphosphoglycerate-independent phosphoglycerate mutase [EC:5.4.2.12]	ko00010;ko00260;ko00680;ko01200;ko01230	5.4.2.12	M00001	http://www.genome.jp/dbget-bin/www_bget?ko:K15633	99.6	514	Metabolism;Metabolism;Metabolism;Metabolism;Metabolism	Carbohydrate metabolism;Amino acid metabolism;Energy metabolism;Global and overview maps;Global and overview maps	Glycolysis / Gluconeogenesis;Glycine, serine and threonine metabolism;Methane metabolism;Carbon metabolism;Biosynthesis of amino acids	Scaffold11	2,3-bisphosphoglycerate-independent phosphoglycerate mutase
gene2146	prc	K03797	carboxyl-terminal processing protease [EC:3.4.21.102]	-	3.4.21.102	-	http://www.genome.jp/dbget-bin/www_bget?ko:K03797	98.6	361	-	-	-	Scaffold11	carboxyl-terminal processing protease
gene2147	-	K09798	uncharacterized protein	-	-	-	http://www.genome.jp/dbget-bin/www_bget?ko:K09798	97.1	245	-	-	-	Scaffold11	hypothetical protein
gene2148	nsrR	K13771	Rrf2 family transcriptional regulator, nitric oxide-sensitive transcriptional repressor	ko05132	-	-	http://www.genome.jp/dbget-bin/www_bget?ko:K13771	100	151	Human Diseases	Infectious diseases: Bacterial	Salmonella infection	Scaffold11	transcriptional regulator
gene2149	-	K06940	uncharacterized protein	-	-	-	http://www.genome.jp/dbget-bin/www_bget?ko:K06940	100	62	-	-	-	Scaffold11	fe-s-cluster domain containing protein
gene2153	-	K02014	iron complex outermembrane recepter protein	-	-	-	http://www.genome.jp/dbget-bin/www_bget?ko:K02014	70.5	684	-	-	-	Scaffold12	ligand-gated channel protein
gene2157	fklB	K03773	FKBP-type peptidyl-prolyl cis-trans isomerase FklB [EC:5.2.1.8]	-	5.2.1.8	-	http://www.genome.jp/dbget-bin/www_bget?ko:K03773	99.5	205	-	-	-	Scaffold12	peptidylprolyl isomerase
gene2158	dapB	K00215	4-hydroxy-tetrahydrodipicolinate reductase [EC:1.17.1.8]	ko00261;ko00300;ko01230	1.17.1.8	M00016	http://www.genome.jp/dbget-bin/www_bget?ko:K00215	99.3	270	Metabolism;Metabolism;Metabolism	Biosynthesis of other secondary metabolites;Amino acid metabolism;Global and overview maps	Monobactam biosynthesis;Lysine biosynthesis;Biosynthesis of amino acids	Scaffold12	dihydrodipicolinate reductase
gene2159	carA	K01956	carbamoyl-phosphate synthase small subunit [EC:6.3.5.5]	ko00240;ko00250	6.3.5.5	M00051	http://www.genome.jp/dbget-bin/www_bget?ko:K01956	99.7	386	Metabolism;Metabolism	Nucleotide metabolism;Amino acid metabolism	Pyrimidine metabolism;Alanine, aspartate and glutamate metabolism	Scaffold12	carbamoyl-phosphate synthase small subunit
gene2160	carB	K01955	carbamoyl-phosphate synthase large subunit [EC:6.3.5.5]	ko00240;ko00250	6.3.5.5	M00051	http://www.genome.jp/dbget-bin/www_bget?ko:K01955	100	1074	Metabolism;Metabolism	Nucleotide metabolism;Amino acid metabolism	Pyrimidine metabolism;Alanine, aspartate and glutamate metabolism	Scaffold12	carbamoyl phosphate synthase large subunit
gene2162	-	K02030	polar amino acid transport system substrate-binding protein	-	-	M00236	http://www.genome.jp/dbget-bin/www_bget?ko:K02030	97.6	255	-	-	-	Scaffold12	amino acid ABC transporter substrate-binding protein
gene2171	rlmI	K06969	23S rRNA (cytosine1962-C5)-methyltransferase [EC:2.1.1.191]	-	2.1.1.191	-	http://www.genome.jp/dbget-bin/www_bget?ko:K06969	99.7	396	-	-	-	Scaffold12	ribosomal RNA large subunit methyltransferase I
gene2172	rpiA	K01807	ribose 5-phosphate isomerase A [EC:5.3.1.6]	ko00030;ko00710;ko01200;ko01230	5.3.1.6	M00004	http://www.genome.jp/dbget-bin/www_bget?ko:K01807	100	219	Metabolism;Metabolism;Metabolism;Metabolism	Carbohydrate metabolism;Energy metabolism;Global and overview maps;Global and overview maps	Pentose phosphate pathway;Carbon fixation in photosynthetic organisms;Carbon metabolism;Biosynthesis of amino acids	Scaffold12	ribose-5-phosphate isomerase A
gene2173	-	K09781	uncharacterized protein	-	-	-	http://www.genome.jp/dbget-bin/www_bget?ko:K09781	98.7	308	-	-	-	Scaffold12	membrane protein
gene2181	dps	K04047	starvation-inducible DNA-binding protein	-	-	-	http://www.genome.jp/dbget-bin/www_bget?ko:K04047	100	155	-	-	-	Scaffold12	DNA starvation/stationary phase protection protein
gene2183	rimI	K03789	ribosomal-protein-alanine N-acetyltransferase [EC:2.3.1.128]	-	2.3.1.128	-	http://www.genome.jp/dbget-bin/www_bget?ko:K03789	98	150	-	-	-	Scaffold12	ribosomal-protein-alanine acetyltransferase
gene2184	lipA	K03644	lipoyl synthase [EC:2.8.1.8]	ko00785	2.8.1.8	-	http://www.genome.jp/dbget-bin/www_bget?ko:K03644	100	321	Metabolism	Metabolism of cofactors and vitamins	Lipoic acid metabolism	Scaffold12	lipoyl synthase
gene2185	lipB	K03801	lipoyl(octanoyl) transferase [EC:2.3.1.181]	ko00785	2.3.1.181	-	http://www.genome.jp/dbget-bin/www_bget?ko:K03801	99.5	195	Metabolism	Metabolism of cofactors and vitamins	Lipoic acid metabolism	Scaffold12	octanoyltransferase
gene2186	-	K09158	uncharacterized protein	-	-	-	http://www.genome.jp/dbget-bin/www_bget?ko:K09158	100	88	-	-	-	Scaffold12	hypothetical protein
gene2187	dacC	K07258	serine-type D-Ala-D-Ala carboxypeptidase (penicillin-binding protein 5/6) [EC:3.4.16.4]	ko00550	3.4.16.4	-	http://www.genome.jp/dbget-bin/www_bget?ko:K07258	100	391	Metabolism	Glycan biosynthesis and metabolism	Peptidoglycan biosynthesis	Scaffold12	d-alanyl-d-alanine carboxypeptidase
gene2188	rlpA	K03642	rare lipoprotein A	-	-	-	http://www.genome.jp/dbget-bin/www_bget?ko:K03642	100	244	-	-	-	Scaffold12	hypothetical protein
gene2189	mltB	K08305	membrane-bound lytic murein transglycosylase B [EC:4.2.2.-]	-	-	-	http://www.genome.jp/dbget-bin/www_bget?ko:K08305	98.1	315	-	-	-	Scaffold12	lytic murein transglycosylase B
gene2190	rodA	K05837	rod shape determining protein RodA	-	-	-	http://www.genome.jp/dbget-bin/www_bget?ko:K05837	99.7	367	-	-	-	Scaffold12	rod shape-determining protein RodA
gene2191	mrdA	K05515	penicillin-binding protein 2 [EC:3.4.16.4]	ko00550;ko01501	3.4.16.4	-	http://www.genome.jp/dbget-bin/www_bget?ko:K05515	99.8	610	Metabolism;Human Diseases	Glycan biosynthesis and metabolism;Drug resistance: Antimicrobial	Peptidoglycan biosynthesis;beta-Lactam resistance	Scaffold12	peptidoglycan glycosyltransferase
gene2192	rlmH	K00783	23S rRNA (pseudouridine1915-N3)-methyltransferase [EC:2.1.1.177]	-	2.1.1.177	-	http://www.genome.jp/dbget-bin/www_bget?ko:K00783	100	145	-	-	-	Scaffold12	23S rRNA (pseudouridine(1915)-N(3))-methyltransferase RlmH
gene2193	ybeB	K09710	ribosome-associated protein	-	-	-	http://www.genome.jp/dbget-bin/www_bget?ko:K09710	99.1	109	-	-	-	Scaffold12	ribosome silencing factor RsfS
gene2194	nadD	K00969	nicotinate-nucleotide adenylyltransferase [EC:2.7.7.18]	ko00760	2.7.7.18	M00115	http://www.genome.jp/dbget-bin/www_bget?ko:K00969	98.6	212	Metabolism	Metabolism of cofactors and vitamins	Nicotinate and nicotinamide metabolism	Scaffold12	nicotinate-nicotinamide nucleotide adenylyltransferase
gene2195	holA	K02340	DNA polymerase III subunit delta [EC:2.7.7.7]	ko00230;ko00240;ko03030;ko03430;ko03440	2.7.7.7	M00260	http://www.genome.jp/dbget-bin/www_bget?ko:K02340	99.7	343	Metabolism;Metabolism;Genetic Information Processing;Genetic Information Processing;Genetic Information Processing	Nucleotide metabolism;Nucleotide metabolism;Replication and repair;Replication and repair;Replication and repair	Purine metabolism;Pyrimidine metabolism;DNA replication;Mismatch repair;Homologous recombination	Scaffold12	DNA polymerase III subunit delta
gene2196	lptE	K03643	LPS-assembly lipoprotein	-	-	-	http://www.genome.jp/dbget-bin/www_bget?ko:K03643	100	164	-	-	-	Scaffold12	hypothetical protein
gene2197	leuS	K01869	leucyl-tRNA synthetase [EC:6.1.1.4]	ko00970	6.1.1.4	M00359	http://www.genome.jp/dbget-bin/www_bget?ko:K01869	99.5	859	Genetic Information Processing	Translation	Aminoacyl-tRNA biosynthesis	Scaffold12	leucine--tRNA ligase
gene2200	lnt	K03820	apolipoprotein N-acyltransferase [EC:2.3.1.-]	-	-	-	http://www.genome.jp/dbget-bin/www_bget?ko:K03820	97.8	496	-	-	-	Scaffold12	apolipoprotein N-acyltransferase
gene2201	corC	K06189	magnesium and cobalt transporter	-	-	-	http://www.genome.jp/dbget-bin/www_bget?ko:K06189	100	291	-	-	-	Scaffold12	cobalt transporter
gene2202	ybeY	K07042	probable rRNA maturation factor	-	-	-	http://www.genome.jp/dbget-bin/www_bget?ko:K07042	99.3	153	-	-	-	Scaffold12	endoribonuclease YbeY
gene2203	phoH	K06217	phosphate starvation-inducible protein PhoH and related proteins	-	-	-	http://www.genome.jp/dbget-bin/www_bget?ko:K06217	99.7	347	-	-	-	Scaffold12	nucleoside triphosphate hydrolase
gene2204	miaB	K06168	tRNA-2-methylthio-N6-dimethylallyladenosine synthase [EC:2.8.4.3]	-	2.8.4.3	-	http://www.genome.jp/dbget-bin/www_bget?ko:K06168	100	474	-	-	-	Scaffold12	tRNA (N6-isopentenyl adenosine(37)-C2)-methylthiotransferase MiaB
gene2206	ubiF	K03184	2-octaprenyl-3-methyl-6-methoxy-1,4-benzoquinol hydroxylase [EC:1.14.13.-]	ko00130	-	M00117	http://www.genome.jp/dbget-bin/www_bget?ko:K03184	98	409	Metabolism	Metabolism of cofactors and vitamins	Ubiquinone and other terpenoid-quinone biosynthesis	Scaffold12	2-octaprenyl-3-methyl-6-methoxy-1,4-benzoquinol hydroxylase
gene2207	pth	K01056	peptidyl-tRNA hydrolase, PTH1 family [EC:3.1.1.29]	-	3.1.1.29	-	http://www.genome.jp/dbget-bin/www_bget?ko:K01056	100	195	-	-	-	Scaffold12	peptidyl-tRNA hydrolase
gene2208	ychF	K06942	ribosome-binding ATPase	-	-	-	http://www.genome.jp/dbget-bin/www_bget?ko:K06942	99.7	363	-	-	-	Scaffold12	GTP-binding protein YchF
gene2222	-	K09939	uncharacterized protein	-	-	-	http://www.genome.jp/dbget-bin/www_bget?ko:K09939	98.3	177	-	-	-	Scaffold12	conserved hypothetical protein
gene2225	greA	K03624	transcription elongation factor GreA	-	-	-	http://www.genome.jp/dbget-bin/www_bget?ko:K03624	100	153	-	-	-	Scaffold12	transcription elongation factor GreA
gene2228	secD	K03072	preprotein translocase subunit SecD	ko03060;ko03070	-	M00335	http://www.genome.jp/dbget-bin/www_bget?ko:K03072	98.7	627	Genetic Information Processing;Environmental Information Processing	Folding, sorting and degradation;Membrane transport	Protein export;Bacterial secretion system	Scaffold12	preprotein translocase subunit SecD
gene2229	secF	K03074	preprotein translocase subunit SecF	ko03060;ko03070	-	M00335	http://www.genome.jp/dbget-bin/www_bget?ko:K03074	98.2	283	Genetic Information Processing;Environmental Information Processing	Folding, sorting and degradation;Membrane transport	Protein export;Bacterial secretion system	Scaffold12	protein-export membrane protein SecF
gene2231	yhbY	K07574	RNA-binding protein	-	-	-	http://www.genome.jp/dbget-bin/www_bget?ko:K07574	100	99	-	-	-	Scaffold12	RNA-binding protein
gene2232	rlmE	K02427	23S rRNA (uridine2552-2'-O)-methyltransferase [EC:2.1.1.166]	-	2.1.1.166	-	http://www.genome.jp/dbget-bin/www_bget?ko:K02427	100	209	-	-	-	Scaffold12	ribosomal RNA large subunit methyltransferase E
gene2233	ftsH	K03798	cell division protease FtsH [EC:3.4.24.-]	-	-	M00742	http://www.genome.jp/dbget-bin/www_bget?ko:K03798	99.8	618	-	-	-	Scaffold12	ATP-dependent metalloprotease
gene2234	folP	K00796	dihydropteroate synthase [EC:2.5.1.15]	ko00790	2.5.1.15	M00126	http://www.genome.jp/dbget-bin/www_bget?ko:K00796	97.5	277	Metabolism	Metabolism of cofactors and vitamins	Folate biosynthesis	Scaffold12	dihydropteroate synthase
gene2235	glmM	K03431	phosphoglucosamine mutase [EC:5.4.2.10]	ko00520	5.4.2.10	-	http://www.genome.jp/dbget-bin/www_bget?ko:K03431	100	445	Metabolism	Carbohydrate metabolism	Amino sugar and nucleotide sugar metabolism	Scaffold12	phosphoglucosamine mutase 1
gene2236	tpiA	K01803	triosephosphate isomerase (TIM) [EC:5.3.1.1]	ko00010;ko00051;ko00562;ko00710;ko01200;ko01230	5.3.1.1	M00001	http://www.genome.jp/dbget-bin/www_bget?ko:K01803	100	254	Metabolism;Metabolism;Metabolism;Metabolism;Metabolism;Metabolism	Carbohydrate metabolism;Carbohydrate metabolism;Carbohydrate metabolism;Energy metabolism;Global and overview maps;Global and overview maps	Glycolysis / Gluconeogenesis;Fructose and mannose metabolism;Inositol phosphate metabolism;Carbon fixation in photosynthetic organisms;Carbon metabolism;Biosynthesis of amino acids	Scaffold12	triose-phosphate isomerase
gene2237	secG	K03075	preprotein translocase subunit SecG	ko02024;ko03060;ko03070	-	M00335	http://www.genome.jp/dbget-bin/www_bget?ko:K03075	99.1	110	Cellular Processes;Genetic Information Processing;Environmental Information Processing	Cellular community - prokaryotes;Folding, sorting and degradation;Membrane transport	Quorum sensing;Protein export;Bacterial secretion system	Scaffold12	preprotein translocase subunit SecG
gene2240	rimP	K09748	ribosome maturation factor RimP	-	-	-	http://www.genome.jp/dbget-bin/www_bget?ko:K09748	100	141	-	-	-	Scaffold12	ribosome maturation factor
gene2241	nusA	K02600	N utilization substance protein A	-	-	-	http://www.genome.jp/dbget-bin/www_bget?ko:K02600	100	499	-	-	-	Scaffold12	transcription termination/antitermination protein NusA
gene2242	infB	K02519	translation initiation factor IF-2	-	-	-	http://www.genome.jp/dbget-bin/www_bget?ko:K02519	99.8	873	-	-	-	Scaffold12	translation initiation factor IF-2
gene2243	rbfA	K02834	ribosome-binding factor A	-	-	-	http://www.genome.jp/dbget-bin/www_bget?ko:K02834	97.9	146	-	-	-	Scaffold12	ribosome-binding factor A
gene2244	truB	K03177	tRNA pseudouridine55 synthase [EC:5.4.99.25]	-	5.4.99.25	-	http://www.genome.jp/dbget-bin/www_bget?ko:K03177	99.4	317	-	-	-	Scaffold12	tRNA pseudouridine(55) synthase TruB
gene2245	rpsO	K02956	small subunit ribosomal protein S15	ko03010	-	M00178	http://www.genome.jp/dbget-bin/www_bget?ko:K02956	100	89	Genetic Information Processing	Translation	Ribosome	Scaffold12	30S ribosomal protein S15
gene2247	pnp	K00962	polyribonucleotide nucleotidyltransferase [EC:2.7.7.8]	ko00230;ko00240;ko03018	2.7.7.8	M00394	http://www.genome.jp/dbget-bin/www_bget?ko:K00962	99	699	Metabolism;Metabolism;Genetic Information Processing	Nucleotide metabolism;Nucleotide metabolism;Folding, sorting and degradation	Purine metabolism;Pyrimidine metabolism;RNA degradation	Scaffold12	polyribonucleotide nucleotidyltransferase
gene2248	nlpI	K05803	lipoprotein NlpI	-	-	-	http://www.genome.jp/dbget-bin/www_bget?ko:K05803	99.3	300	-	-	-	Scaffold12	lipoprotein NlpI
gene2250	hipA	K07154	serine/threonine-protein kinase HipA [EC:2.7.11.1]	-	2.7.11.1	-	http://www.genome.jp/dbget-bin/www_bget?ko:K07154	93.2	399	-	-	-	Scaffold12	HipA protein
gene2254	parM	K18640	plasmid segregation protein ParM	-	-	-	http://www.genome.jp/dbget-bin/www_bget?ko:K18640	99.4	324	-	-	-	Scaffold12	plasmid stability protein StbA
gene2257	umuC	K03502	DNA polymerase V	-	-	-	http://www.genome.jp/dbget-bin/www_bget?ko:K03502	97.9	435	-	-	-	Scaffold12	protein UmuC
gene2258	umuD	K03503	DNA polymerase V [EC:3.4.21.-]	-	-	-	http://www.genome.jp/dbget-bin/www_bget?ko:K03503	99.3	149	-	-	-	Scaffold12	UV protection and mutation protein
gene2260	dnaQ	K02342	DNA polymerase III subunit epsilon [EC:2.7.7.7]	ko00230;ko00240;ko03030;ko03430;ko03440	2.7.7.7	M00260	http://www.genome.jp/dbget-bin/www_bget?ko:K02342	98	250	Metabolism;Metabolism;Genetic Information Processing;Genetic Information Processing;Genetic Information Processing	Nucleotide metabolism;Nucleotide metabolism;Replication and repair;Replication and repair;Replication and repair	Purine metabolism;Pyrimidine metabolism;DNA replication;Mismatch repair;Homologous recombination	Scaffold12	DNA polymerase III subunit epsilon
gene2262	hsdM	K03427	type I restriction enzyme M protein [EC:2.1.1.72]	-	2.1.1.72	-	http://www.genome.jp/dbget-bin/www_bget?ko:K03427	93.1	523	-	-	-	Scaffold12	restriction endonuclease, M subunit
gene2263	hsdS	K01154	type I restriction enzyme, S subunit [EC:3.1.21.3]	-	3.1.21.3	-	http://www.genome.jp/dbget-bin/www_bget?ko:K01154	61.1	416	-	-	-	Scaffold12	hypothetical protein
gene2265	hsdR	K01153	type I restriction enzyme, R subunit [EC:3.1.21.3]	-	3.1.21.3	-	http://www.genome.jp/dbget-bin/www_bget?ko:K01153	99	1023	-	-	-	Scaffold12	DEAD/DEAH box helicase
gene2268	traI	K12070	conjugal transfer pilus assembly protein TraI	-	-	-	http://www.genome.jp/dbget-bin/www_bget?ko:K12070	94.6	716	-	-	-	Scaffold12	conjugative transfer protein TraI
gene2269	traD	K12071	conjugal transfer pilus assembly protein TraD	-	-	-	http://www.genome.jp/dbget-bin/www_bget?ko:K12071	99.3	606	-	-	-	Scaffold12	conjugal transfer protein
gene2273	traL	K12068	conjugal transfer pilus assembly protein TraL	-	-	-	http://www.genome.jp/dbget-bin/www_bget?ko:K12068	100	70	-	-	-	Scaffold12	Conjugative transfer pilus assembly protein, TraL
gene2274	traE	K12067	conjugal transfer pilus assembly protein TraE	-	-	-	http://www.genome.jp/dbget-bin/www_bget?ko:K12067	100	208	-	-	-	Scaffold12	hypothetical protein
gene2275	traK	K12066	conjugal transfer pilus assembly protein TraK	-	-	-	http://www.genome.jp/dbget-bin/www_bget?ko:K12066	97.7	299	-	-	-	Scaffold12	traK family protein
gene2276	traB	K12065	conjugal transfer pilus assembly protein TraB	-	-	-	http://www.genome.jp/dbget-bin/www_bget?ko:K12065	99.1	429	-	-	-	Scaffold12	conjugal transfer protein TraB
gene2277	traV	K12064	conjugal transfer pilus assembly protein TraV	-	-	-	http://www.genome.jp/dbget-bin/www_bget?ko:K12064	98.1	216	-	-	-	Scaffold12	conjugal transfer protein TraV
gene2278	traA	K12069	conjugal transfer pilus assembly protein TraA	-	-	-	http://www.genome.jp/dbget-bin/www_bget?ko:K12069	100	115	-	-	-	Scaffold12	hypothetical protein
gene2281	dsbC	K03981	thiol:disulfide interchange protein DsbC [EC:5.3.4.1]	-	5.3.4.1	-	http://www.genome.jp/dbget-bin/www_bget?ko:K03981	97.7	214	-	-	-	Scaffold12	disulfide isomerase
gene2282	traC	K12063	conjugal transfer ATP-binding protein TraC	-	-	-	http://www.genome.jp/dbget-bin/www_bget?ko:K12063	99.6	799	-	-	-	Scaffold12	IncF plasmid conjugative transfer pilus assembly protein TraC
gene2284	trbI	K12062	conjugal transfer pilin signal peptidase TrbI	-	-	-	http://www.genome.jp/dbget-bin/www_bget?ko:K12062	97.4	154	-	-	-	Scaffold12	putative conjugation signal peptidase
gene2285	traW	K12061	conjugal transfer pilus assembly protein TraW	-	-	-	http://www.genome.jp/dbget-bin/www_bget?ko:K12061	97.7	347	-	-	-	Scaffold12	plasmid pilus assembly protein
gene2286	traU	K12060	conjugal transfer pilus assembly protein TraU	-	-	-	http://www.genome.jp/dbget-bin/www_bget?ko:K12060	98.5	342	-	-	-	Scaffold12	conjugal transfer protein TraU
gene2287	traN	K12058	conjugal transfer mating pair stabilization protein TraN	-	-	-	http://www.genome.jp/dbget-bin/www_bget?ko:K12058	98.1	1230	-	-	-	Scaffold12	conjugal transfer protein TraN
gene2289	merR	K08365	MerR family transcriptional regulator, mercuric resistance operon regulatory protein	-	-	-	http://www.genome.jp/dbget-bin/www_bget?ko:K08365	98.2	113	-	-	-	Scaffold12	mercuric resistance operon regulatory protein
gene2291	merP	K08364	periplasmic mercuric ion binding protein	-	-	-	http://www.genome.jp/dbget-bin/www_bget?ko:K08364	97.3	37	-	-	-	Scaffold12	mercuric transport protein periplasmic component
gene2292	merA	K00520	mercuric reductase [EC:1.16.1.1]	-	1.16.1.1	-	http://www.genome.jp/dbget-bin/www_bget?ko:K00520	98.9	263	-	-	-	Scaffold12	mercury(II) reductase
gene2293	-	K07481	transposase, IS5 family	-	-	-	http://www.genome.jp/dbget-bin/www_bget?ko:K07481	86.8	68	-	-	-	Scaffold12	DDE transposase
gene2294	aer	K03776	aerotaxis receptor	ko02020;ko02030	-	-	http://www.genome.jp/dbget-bin/www_bget?ko:K03776	68.8	93	Environmental Information Processing;Cellular Processes	Signal transduction;Cell motility	Two-component system;Bacterial chemotaxis	Scaffold12	chemotaxis protein
gene2302	rnr	K12573	ribonuclease R [EC:3.1.-.-]	ko03018	-	-	http://www.genome.jp/dbget-bin/www_bget?ko:K12573	94.8	116	Genetic Information Processing	Folding, sorting and degradation	RNA degradation	Scaffold13	ribonuclease R
gene2303	motX	K21217	sodium-type polar flagellar protein MotX	ko02040	-	-	http://www.genome.jp/dbget-bin/www_bget?ko:K21217	100	206	Cellular Processes	Cell motility	Flagellar assembly	Scaffold13	Sel1 domain protein repeat-containing protein
gene2304	purA	K01939	adenylosuccinate synthase [EC:6.3.4.4]	ko00230;ko00250	6.3.4.4	M00049	http://www.genome.jp/dbget-bin/www_bget?ko:K01939	99.8	431	Metabolism;Metabolism	Nucleotide metabolism;Amino acid metabolism	Purine metabolism;Alanine, aspartate and glutamate metabolism	Scaffold13	adenylosuccinate synthase
gene2305	-	K09937	uncharacterized protein	-	-	-	http://www.genome.jp/dbget-bin/www_bget?ko:K09937	97.6	41	-	-	-	Scaffold13	hypothetical protein
gene2307	rpsI	K02996	small subunit ribosomal protein S9	ko03010	-	M00178	http://www.genome.jp/dbget-bin/www_bget?ko:K02996	100	130	Genetic Information Processing	Translation	Ribosome	Scaffold13	30S ribosomal protein S9
gene2308	rplM	K02871	large subunit ribosomal protein L13	ko03010	-	M00178	http://www.genome.jp/dbget-bin/www_bget?ko:K02871	100	142	Genetic Information Processing	Translation	Ribosome	Scaffold13	50S ribosomal protein L13
gene2310	zapE	K06916	cell division protein ZapE	-	-	-	http://www.genome.jp/dbget-bin/www_bget?ko:K06916	99.2	386	-	-	-	Scaffold13	AFG1-family ATPase
gene2312	hhoB	K04691	serine protease DegS [EC:3.4.21.-]	-	-	-	http://www.genome.jp/dbget-bin/www_bget?ko:K04691	99.7	360	-	-	-	Scaffold13	outer membrane-stress sensor serine endopeptidase DegS
gene2314	-	K09749	uncharacterized protein	-	-	-	http://www.genome.jp/dbget-bin/www_bget?ko:K09749	98.2	562	-	-	-	Scaffold13	hypothetical protein
gene2318	macB	K05685	macrolide transport system ATP-binding/permease protein [EC:3.6.3.-]	ko02010	-	M00709	http://www.genome.jp/dbget-bin/www_bget?ko:K05685	99.7	656	Environmental Information Processing	Membrane transport	ABC transporters	Scaffold13	macrolide ABC transporter permease/ATP-binding protein MacB
gene2319	macA	K13888	membrane fusion protein, macrolide-specific efflux system	-	-	M00709	http://www.genome.jp/dbget-bin/www_bget?ko:K13888	99.3	409	-	-	-	Scaffold13	efflux transporter, RND family, MFP subunit
gene2321	-	K02014	iron complex outermembrane recepter protein	-	-	-	http://www.genome.jp/dbget-bin/www_bget?ko:K02014	99.6	740	-	-	-	Scaffold13	ligand-gated channel protein
gene2326	amiE	K01426	amidase [EC:3.5.1.4]	ko00330;ko00360;ko00380;ko00627;ko00643	3.5.1.4	-	http://www.genome.jp/dbget-bin/www_bget?ko:K01426	96.4	584	Metabolism;Metabolism;Metabolism;Metabolism;Metabolism	Amino acid metabolism;Amino acid metabolism;Amino acid metabolism;Xenobiotics biodegradation and metabolism;Xenobiotics biodegradation and metabolism	Arginine and proline metabolism;Phenylalanine metabolism;Tryptophan metabolism;Aminobenzoate degradation;Styrene degradation	Scaffold13	amidotransferase
gene2327	aguA	K10536	agmatine deiminase [EC:3.5.3.12]	ko00330	3.5.3.12	-	http://www.genome.jp/dbget-bin/www_bget?ko:K10536	100	370	Metabolism	Amino acid metabolism	Arginine and proline metabolism	Scaffold13	agmatine deiminase
gene2333	scoA	K01028	3-oxoacid CoA-transferase subunit A [EC:2.8.3.5]	ko00072;ko00280;ko00650	2.8.3.5	-	http://www.genome.jp/dbget-bin/www_bget?ko:K01028	98.7	232	Metabolism;Metabolism;Metabolism	Lipid metabolism;Amino acid metabolism;Carbohydrate metabolism	Synthesis and degradation of ketone bodies;Valine, leucine and isoleucine degradation;Butanoate metabolism	Scaffold13	succinyl-CoA--3-ketoacid-CoA transferase
gene2334	scoB	K01029	3-oxoacid CoA-transferase subunit B [EC:2.8.3.5]	ko00072;ko00280;ko00650	2.8.3.5	-	http://www.genome.jp/dbget-bin/www_bget?ko:K01029	99.1	219	Metabolism;Metabolism;Metabolism	Lipid metabolism;Amino acid metabolism;Carbohydrate metabolism	Synthesis and degradation of ketone bodies;Valine, leucine and isoleucine degradation;Butanoate metabolism	Scaffold13	succinyl-CoA--3-ketoacid-CoA transferase
gene2338	mshA	K10924	MSHA pilin protein MshA	ko05111	-	-	http://www.genome.jp/dbget-bin/www_bget?ko:K10924	99.4	173	Cellular Processes	Cellular community - prokaryotes	Biofilm formation - Vibrio cholerae	Scaffold13	methylation site containing protein
gene2342	metE	K00549	5-methyltetrahydropteroyltriglutamate--homocysteine methyltransferase [EC:2.1.1.14]	ko00270;ko00450;ko01230	2.1.1.14	M00017	http://www.genome.jp/dbget-bin/www_bget?ko:K00549	99.2	760	Metabolism;Metabolism;Metabolism	Amino acid metabolism;Metabolism of other amino acids;Global and overview maps	Cysteine and methionine metabolism;Selenocompound metabolism;Biosynthesis of amino acids	Scaffold13	5-methyltetrahydropteroyltriglutamate--homocysteine S-methyltransferase
gene2343	metR	K03576	LysR family transcriptional regulator, regulator for metE and metH	-	-	-	http://www.genome.jp/dbget-bin/www_bget?ko:K03576	100	301	-	-	-	Scaffold13	LysR family transcriptional regulator
gene2345	-	K02014	iron complex outermembrane recepter protein	-	-	-	http://www.genome.jp/dbget-bin/www_bget?ko:K02014	99.7	653	-	-	-	Scaffold13	TonB-dependent receptor
gene2349	rihA	K01250	pyrimidine-specific ribonucleoside hydrolase [EC:3.2.-.-]	-	-	-	http://www.genome.jp/dbget-bin/www_bget?ko:K01250	99.4	318	-	-	-	Scaffold13	pyrimidine-specific ribonucleoside hydrolase RihA
gene2350	rbsK	K00852	ribokinase [EC:2.7.1.15]	ko00030	2.7.1.15	-	http://www.genome.jp/dbget-bin/www_bget?ko:K00852	99.3	288	Metabolism	Carbohydrate metabolism	Pentose phosphate pathway	Scaffold13	ribokinase
gene2353	glpQ	K01126	glycerophosphoryl diester phosphodiesterase [EC:3.1.4.46]	ko00564	3.1.4.46	-	http://www.genome.jp/dbget-bin/www_bget?ko:K01126	99.2	386	Metabolism	Lipid metabolism	Glycerophospholipid metabolism	Scaffold13	glycerophosphoryl diester phosphodiesterase
gene2354	-	K07101	uncharacterized protein	-	-	-	http://www.genome.jp/dbget-bin/www_bget?ko:K07101	100	188	-	-	-	Scaffold13	hypoxanthine-guanine phosphoribosyltransferase
gene2355	phoD	K01113	alkaline phosphatase D [EC:3.1.3.1]	ko00627;ko00790;ko02020	3.1.3.1	M00126	http://www.genome.jp/dbget-bin/www_bget?ko:K01113	100	588	Metabolism;Metabolism;Environmental Information Processing	Xenobiotics biodegradation and metabolism;Metabolism of cofactors and vitamins;Signal transduction	Aminobenzoate degradation;Folate biosynthesis;Two-component system	Scaffold13	alkaline phosphatase
gene2359	aes	K01066	acetyl esterase [EC:3.1.1.-]	-	-	-	http://www.genome.jp/dbget-bin/www_bget?ko:K01066	99.3	304	-	-	-	Scaffold13	alpha/beta hydrolase
gene2360	-	K09705	uncharacterized protein	-	-	-	http://www.genome.jp/dbget-bin/www_bget?ko:K09705	98.8	160	-	-	-	Scaffold13	cupin
gene2365	ycaO	K09136	ribosomal protein S12 methylthiotransferase accessory factor	-	-	-	http://www.genome.jp/dbget-bin/www_bget?ko:K09136	100	727	-	-	-	Scaffold13	uncharacterized domain
gene2368	mcp	K03406	methyl-accepting chemotaxis protein	ko02020;ko02030	-	-	http://www.genome.jp/dbget-bin/www_bget?ko:K03406	99.6	537	Environmental Information Processing;Cellular Processes	Signal transduction;Cell motility	Two-component system;Bacterial chemotaxis	Scaffold13	chemotaxis protein
gene2380	gcvP	K00281	glycine dehydrogenase [EC:1.4.4.2]	ko00260;ko00630;ko01200	1.4.4.2	M00532	http://www.genome.jp/dbget-bin/www_bget?ko:K00281	99.2	962	Metabolism;Metabolism;Metabolism	Amino acid metabolism;Carbohydrate metabolism;Global and overview maps	Glycine, serine and threonine metabolism;Glyoxylate and dicarboxylate metabolism;Carbon metabolism	Scaffold13	glycine dehydrogenase
gene2381	gcvH	K02437	glycine cleavage system H protein	ko00260;ko00630	-	M00532	http://www.genome.jp/dbget-bin/www_bget?ko:K02437	100	129	Metabolism;Metabolism	Amino acid metabolism;Carbohydrate metabolism	Glycine, serine and threonine metabolism;Glyoxylate and dicarboxylate metabolism	Scaffold13	glycine cleavage system protein H
gene2382	gcvT	K00605	aminomethyltransferase [EC:2.1.2.10]	ko00260;ko00630;ko00670;ko01200	2.1.2.10	M00532	http://www.genome.jp/dbget-bin/www_bget?ko:K00605	99.7	364	Metabolism;Metabolism;Metabolism;Metabolism	Amino acid metabolism;Carbohydrate metabolism;Metabolism of cofactors and vitamins;Global and overview maps	Glycine, serine and threonine metabolism;Glyoxylate and dicarboxylate metabolism;One carbon pool by folate;Carbon metabolism	Scaffold13	aminomethyltransferase
gene2383	ubiI	K18800	2-octaprenylphenol hydroxylase [EC:1.14.13.-]	ko00130	-	M00117	http://www.genome.jp/dbget-bin/www_bget?ko:K18800	98.3	407	Metabolism	Metabolism of cofactors and vitamins	Ubiquinone and other terpenoid-quinone biosynthesis	Scaffold13	FAD-binding, UbiH/COQ6 family oxidoreductase
gene2384	ubiH	K03185	2-octaprenyl-6-methoxyphenol hydroxylase [EC:1.14.13.-]	ko00130	-	M00117	http://www.genome.jp/dbget-bin/www_bget?ko:K03185	97.5	401	Metabolism	Metabolism of cofactors and vitamins	Ubiquinone and other terpenoid-quinone biosynthesis	Scaffold13	2-octaprenyl-6-methoxyphenyl hydroxylase
gene2385	-	K09895	uncharacterized protein	-	-	-	http://www.genome.jp/dbget-bin/www_bget?ko:K09895	99.5	191	-	-	-	Scaffold13	hypothetical protein
gene2386	zapA	K09888	cell division protein ZapA	-	-	-	http://www.genome.jp/dbget-bin/www_bget?ko:K09888	99	100	-	-	-	Scaffold13	cell division protein ZapA
gene2387	-	K01934	5-formyltetrahydrofolate cyclo-ligase [EC:6.3.3.2]	ko00670	6.3.3.2	-	http://www.genome.jp/dbget-bin/www_bget?ko:K01934	93.6	187	Metabolism	Metabolism of cofactors and vitamins	One carbon pool by folate	Scaffold13	5-formyltetrahydrofolate cyclo-ligase
gene2388	folM	K13938	dihydromonapterin reductase / dihydrofolate reductase [EC:1.5.1.- 1.5.1.3]	ko00670;ko00790	1.5.1.3	M00126	http://www.genome.jp/dbget-bin/www_bget?ko:K13938	98.3	239	Metabolism;Metabolism	Metabolism of cofactors and vitamins;Metabolism of cofactors and vitamins	One carbon pool by folate;Folate biosynthesis	Scaffold13	dihydromonapterin reductase
gene2390	mdh	K00024	malate dehydrogenase [EC:1.1.1.37]	ko00020;ko00270;ko00620;ko00630;ko00680;ko00710;ko00720;ko01200	1.1.1.37	M00009	http://www.genome.jp/dbget-bin/www_bget?ko:K00024	100	311	Metabolism;Metabolism;Metabolism;Metabolism;Metabolism;Metabolism;Metabolism;Metabolism	Carbohydrate metabolism;Amino acid metabolism;Carbohydrate metabolism;Carbohydrate metabolism;Energy metabolism;Energy metabolism;Energy metabolism;Global and overview maps	Citrate cycle (TCA cycle);Cysteine and methionine metabolism;Pyruvate metabolism;Glyoxylate and dicarboxylate metabolism;Methane metabolism;Carbon fixation in photosynthetic organisms;Carbon fixation pathways in prokaryotes;Carbon metabolism	Scaffold13	malate dehydrogenase
gene2391	argR	K03402	transcriptional regulator of arginine metabolism	-	-	-	http://www.genome.jp/dbget-bin/www_bget?ko:K03402	100	156	-	-	-	Scaffold13	arginine repressor
gene2392	-	K07118	uncharacterized protein	-	-	-	http://www.genome.jp/dbget-bin/www_bget?ko:K07118	96.7	210	-	-	-	Scaffold13	NAD-dependent dehydratase
gene2394	-	K07223	putative iron-dependent peroxidase	-	-	-	http://www.genome.jp/dbget-bin/www_bget?ko:K07223	100	313	-	-	-	Scaffold13	dyp-type peroxidase family protein
gene2395	ggt	K00681	gamma-glutamyltranspeptidase / glutathione hydrolase [EC:2.3.2.2 3.4.19.13]	ko00430;ko00460;ko00480	2.3.2.2;3.4.19.13	-	http://www.genome.jp/dbget-bin/www_bget?ko:K00681	99.3	570	Metabolism;Metabolism;Metabolism	Metabolism of other amino acids;Metabolism of other amino acids;Metabolism of other amino acids	Taurine and hypotaurine metabolism;Cyanoamino acid metabolism;Glutathione metabolism	Scaffold13	gamma-glutamyltransferase
gene2396	afuC	K02010	iron(III) transport system ATP-binding protein [EC:3.6.3.30]	ko02010	3.6.3.30	M00190	http://www.genome.jp/dbget-bin/www_bget?ko:K02010	99.7	349	Environmental Information Processing	Membrane transport	ABC transporters	Scaffold13	ABC transporter
gene2397	afuB	K02011	iron(III) transport system permease protein	ko02010	-	M00190	http://www.genome.jp/dbget-bin/www_bget?ko:K02011	98.9	544	Environmental Information Processing	Membrane transport	ABC transporters	Scaffold13	iron ABC transporter permease
gene2398	afuA	K02012	iron(III) transport system substrate-binding protein	ko02010	-	M00190	http://www.genome.jp/dbget-bin/www_bget?ko:K02012	100	323	Environmental Information Processing	Membrane transport	ABC transporters	Scaffold13	iron ABC transporter substrate-binding protein
gene2400	gst	K00799	glutathione S-transferase [EC:2.5.1.18]	ko00480;ko00980;ko00982;ko01524;ko05204;ko05418	2.5.1.18	-	http://www.genome.jp/dbget-bin/www_bget?ko:K00799	100	198	Metabolism;Metabolism;Metabolism;Human Diseases;Human Diseases;Human Diseases	Metabolism of other amino acids;Xenobiotics biodegradation and metabolism;Xenobiotics biodegradation and metabolism;Drug resistance: Antineoplastic;Cancers: Overview;Cardiovascular diseases	Glutathione metabolism;Metabolism of xenobiotics by cytochrome P450;Drug metabolism - cytochrome P450;Platinum drug resistance;Chemical carcinogenesis;Fluid shear stress and atherosclerosis	Scaffold13	glutathione S-transferase
gene2401	fpr	K00528	ferredoxin/flavodoxin---NADP+ reductase [EC:1.18.1.2 1.19.1.1]	-	1.18.1.2;1.19.1.1	-	http://www.genome.jp/dbget-bin/www_bget?ko:K00528	98.8	249	-	-	-	Scaffold13	ferredoxin--NADP(+) reductase
gene2408	-	K06147	ATP-binding cassette, subfamily B, bacterial	-	-	-	http://www.genome.jp/dbget-bin/www_bget?ko:K06147	99.3	596	-	-	-	Scaffold13	ABC transporter
gene2411	aroF	K01626	3-deoxy-7-phosphoheptulonate synthase [EC:2.5.1.54]	ko00400;ko01230;ko02024	2.5.1.54	M00022	http://www.genome.jp/dbget-bin/www_bget?ko:K01626	99.7	352	Metabolism;Metabolism;Cellular Processes	Amino acid metabolism;Global and overview maps;Cellular community - prokaryotes	Phenylalanine, tyrosine and tryptophan biosynthesis;Biosynthesis of amino acids;Quorum sensing	Scaffold13	3-deoxy-7-phosphoheptulonate synthase
gene2414	amt	K03320	ammonium transporter, Amt family	-	-	-	http://www.genome.jp/dbget-bin/www_bget?ko:K03320	100	416	-	-	-	Scaffold13	ammonium transporter
gene2415	glnK	K04752	nitrogen regulatory protein P-II 2	-	-	-	http://www.genome.jp/dbget-bin/www_bget?ko:K04752	100	112	-	-	-	Scaffold13	nitrogen regulatory protein P-II 1
gene2423	phoA	K01077	alkaline phosphatase [EC:3.1.3.1]	ko00627;ko00730;ko00790;ko02020	3.1.3.1	M00126	http://www.genome.jp/dbget-bin/www_bget?ko:K01077	100	546	Metabolism;Metabolism;Metabolism;Environmental Information Processing	Xenobiotics biodegradation and metabolism;Metabolism of cofactors and vitamins;Metabolism of cofactors and vitamins;Signal transduction	Aminobenzoate degradation;Thiamine metabolism;Folate biosynthesis;Two-component system	Scaffold13	alkaline phosphatase
gene2424	phoA	K01077	alkaline phosphatase [EC:3.1.3.1]	ko00627;ko00730;ko00790;ko02020	3.1.3.1	M00126	http://www.genome.jp/dbget-bin/www_bget?ko:K01077	99.8	498	Metabolism;Metabolism;Metabolism;Environmental Information Processing	Xenobiotics biodegradation and metabolism;Metabolism of cofactors and vitamins;Metabolism of cofactors and vitamins;Signal transduction	Aminobenzoate degradation;Thiamine metabolism;Folate biosynthesis;Two-component system	Scaffold13	alkaline phosphatase
gene2433	modF	K05776	molybdate transport system ATP-binding protein	ko02010	-	M00189	http://www.genome.jp/dbget-bin/www_bget?ko:K05776	98.8	495	Environmental Information Processing	Membrane transport	ABC transporters	Scaffold13	ABC transporter
gene2435	katG	K03782	catalase-peroxidase [EC:1.11.1.21]	ko00360;ko00380;ko00940	1.11.1.21	-	http://www.genome.jp/dbget-bin/www_bget?ko:K03782	99.2	739	Metabolism;Metabolism;Metabolism	Amino acid metabolism;Amino acid metabolism;Biosynthesis of other secondary metabolites	Phenylalanine metabolism;Tryptophan metabolism;Phenylpropanoid biosynthesis	Scaffold13	Catalase-peroxidase 2
gene2438	secA	K03070	preprotein translocase subunit SecA	ko02024;ko03060;ko03070	-	M00335	http://www.genome.jp/dbget-bin/www_bget?ko:K03070	100	908	Cellular Processes;Genetic Information Processing;Environmental Information Processing	Cellular community - prokaryotes;Folding, sorting and degradation;Membrane transport	Quorum sensing;Protein export;Bacterial secretion system	Scaffold14	protein translocase subunit SecA
gene2441	lpxC	K02535	UDP-3-O-[3-hydroxymyristoyl] N-acetylglucosamine deacetylase [EC:3.5.1.108]	ko00540	3.5.1.108	M00060	http://www.genome.jp/dbget-bin/www_bget?ko:K02535	100	278	Metabolism	Glycan biosynthesis and metabolism	Lipopolysaccharide biosynthesis	Scaffold14	UDP-3-O-3-hydroxymyristoyl N-acetylglucosamine deacetylase
gene2442	ftsZ	K03531	cell division protein FtsZ	ko04112	-	-	http://www.genome.jp/dbget-bin/www_bget?ko:K03531	99.5	383	Cellular Processes	Cell growth and death	Cell cycle - Caulobacter	Scaffold14	cell division protein FtsZ
gene2443	ftsA	K03590	cell division protein FtsA	ko04112	-	-	http://www.genome.jp/dbget-bin/www_bget?ko:K03590	99.7	399	Cellular Processes	Cell growth and death	Cell cycle - Caulobacter	Scaffold14	cell division protein FtsA
gene2444	ftsQ	K03589	cell division protein FtsQ	ko04112	-	-	http://www.genome.jp/dbget-bin/www_bget?ko:K03589	99.6	249	Cellular Processes	Cell growth and death	Cell cycle - Caulobacter	Scaffold14	cell division protein FtsQ
gene2445	murC	K01924	UDP-N-acetylmuramate--alanine ligase [EC:6.3.2.8]	ko00471;ko00550	6.3.2.8	-	http://www.genome.jp/dbget-bin/www_bget?ko:K01924	99.6	476	Metabolism;Metabolism	Metabolism of other amino acids;Glycan biosynthesis and metabolism	D-Glutamine and D-glutamate metabolism;Peptidoglycan biosynthesis	Scaffold14	UDP-N-acetylmuramate--L-alanine ligase
gene2446	murG	K02563	UDP-N-acetylglucosamine--N-acetylmuramyl-(pentapeptide) pyrophosphoryl-undecaprenol N-acetylglucosamine transferase [EC:2.4.1.227]	ko00550;ko01502;ko04112	2.4.1.227	-	http://www.genome.jp/dbget-bin/www_bget?ko:K02563	99.7	362	Metabolism;Human Diseases;Cellular Processes	Glycan biosynthesis and metabolism;Drug resistance: Antimicrobial;Cell growth and death	Peptidoglycan biosynthesis;Vancomycin resistance;Cell cycle - Caulobacter	Scaffold14	UDP-N-acetylglucosamine--N-acetylmuramyl-(pentapeptide) pyrophosphoryl-undecaprenol N-acetylglucosamine transferase
gene2447	ftsW	K03588	cell division protein FtsW	ko04112	-	-	http://www.genome.jp/dbget-bin/www_bget?ko:K03588	99.7	394	Cellular Processes	Cell growth and death	Cell cycle - Caulobacter	Scaffold14	cell division protein FtsW
gene2448	murD	K01925	UDP-N-acetylmuramoylalanine--D-glutamate ligase [EC:6.3.2.9]	ko00471;ko00550	6.3.2.9	-	http://www.genome.jp/dbget-bin/www_bget?ko:K01925	99.3	417	Metabolism;Metabolism	Metabolism of other amino acids;Glycan biosynthesis and metabolism	D-Glutamine and D-glutamate metabolism;Peptidoglycan biosynthesis	Scaffold14	UDP-N-acetylmuramoylalanine--D-glutamate ligase
gene2449	mraY	K01000	phospho-N-acetylmuramoyl-pentapeptide-transferase [EC:2.7.8.13]	ko00550;ko01502	2.7.8.13	-	http://www.genome.jp/dbget-bin/www_bget?ko:K01000	99.7	360	Metabolism;Human Diseases	Glycan biosynthesis and metabolism;Drug resistance: Antimicrobial	Peptidoglycan biosynthesis;Vancomycin resistance	Scaffold14	phospho-N-acetylmuramoyl-pentapeptide-transferase
gene2450	murF	K01929	UDP-N-acetylmuramoyl-tripeptide--D-alanyl-D-alanine ligase [EC:6.3.2.10]	ko00300;ko00550;ko01502	6.3.2.10	-	http://www.genome.jp/dbget-bin/www_bget?ko:K01929	99.3	460	Metabolism;Metabolism;Human Diseases	Amino acid metabolism;Glycan biosynthesis and metabolism;Drug resistance: Antimicrobial	Lysine biosynthesis;Peptidoglycan biosynthesis;Vancomycin resistance	Scaffold14	UDP-N-acetylmuramoylalanyl-D-glutamyl-2, 6-diaminopimelate--D-alanyl-D-alanine ligase
gene2451	murE	K01928	UDP-N-acetylmuramoyl-L-alanyl-D-glutamate--2,6-diaminopimelate ligase [EC:6.3.2.13]	ko00300;ko00550	6.3.2.13	-	http://www.genome.jp/dbget-bin/www_bget?ko:K01928	98.4	493	Metabolism;Metabolism	Amino acid metabolism;Glycan biosynthesis and metabolism	Lysine biosynthesis;Peptidoglycan biosynthesis	Scaffold14	UDP-N-acetylmuramoyl-L-alanyl-D-glutamate--2,6-diaminopimelate ligase
gene2452	ftsI	K03587	cell division protein FtsI (penicillin-binding protein 3) [EC:3.4.16.4]	ko00550;ko01501	3.4.16.4	-	http://www.genome.jp/dbget-bin/www_bget?ko:K03587	99.6	551	Metabolism;Human Diseases	Glycan biosynthesis and metabolism;Drug resistance: Antimicrobial	Peptidoglycan biosynthesis;beta-Lactam resistance	Scaffold14	peptidoglycan glycosyltransferase
gene2453	ftsL	K03586	cell division protein FtsL	-	-	-	http://www.genome.jp/dbget-bin/www_bget?ko:K03586	98.8	82	-	-	-	Scaffold14	cell division protein FtsL
gene2454	mraW	K03438	16S rRNA (cytosine1402-N4)-methyltransferase [EC:2.1.1.199]	-	2.1.1.199	-	http://www.genome.jp/dbget-bin/www_bget?ko:K03438	100	313	-	-	-	Scaffold14	ribosomal RNA small subunit methyltransferase H
gene2455	mraZ	K03925	MraZ protein	-	-	-	http://www.genome.jp/dbget-bin/www_bget?ko:K03925	99.2	127	-	-	-	Scaffold14	division/cell wall cluster transcriptional repressor MraZ
gene2459	glpK	K00864	glycerol kinase [EC:2.7.1.30]	ko00561;ko03320;ko04626	2.7.1.30	-	http://www.genome.jp/dbget-bin/www_bget?ko:K00864	98.8	494	Metabolism;Organismal Systems;Organismal Systems	Lipid metabolism;Endocrine system;Environmental adaptation	Glycerolipid metabolism;PPAR signaling pathway;Plant-pathogen interaction	Scaffold14	glycerol kinase
gene2460	fadL	K06076	long-chain fatty acid transport protein	-	-	-	http://www.genome.jp/dbget-bin/www_bget?ko:K06076	99.8	441	-	-	-	Scaffold14	aromatic hydrocarbon degradation protein
gene2462	leuD	K01704	3-isopropylmalate/(R)-2-methylmalate dehydratase small subunit [EC:4.2.1.33 4.2.1.35]	ko00290;ko00660;ko01210;ko01230	4.2.1.33;4.2.1.35	M00432	http://www.genome.jp/dbget-bin/www_bget?ko:K01704	98.4	189	Metabolism;Metabolism;Metabolism;Metabolism	Amino acid metabolism;Carbohydrate metabolism;Global and overview maps;Global and overview maps	Valine, leucine and isoleucine biosynthesis;C5-Branched dibasic acid metabolism;2-Oxocarboxylic acid metabolism;Biosynthesis of amino acids	Scaffold14	3-isopropylmalate dehydratase small subunit
gene2463	leuC	K01703	3-isopropylmalate/(R)-2-methylmalate dehydratase large subunit [EC:4.2.1.33 4.2.1.35]	ko00290;ko00660;ko00966;ko01210;ko01230	4.2.1.33;4.2.1.35	M00432	http://www.genome.jp/dbget-bin/www_bget?ko:K01703	99.4	474	Metabolism;Metabolism;Metabolism;Metabolism;Metabolism	Amino acid metabolism;Carbohydrate metabolism;Biosynthesis of other secondary metabolites;Global and overview maps;Global and overview maps	Valine, leucine and isoleucine biosynthesis;C5-Branched dibasic acid metabolism;Glucosinolate biosynthesis;2-Oxocarboxylic acid metabolism;Biosynthesis of amino acids	Scaffold14	3-isopropylmalate dehydratase large subunit
gene2464	leuB	K00052	3-isopropylmalate dehydrogenase [EC:1.1.1.85]	ko00290;ko00660;ko01210;ko01230	1.1.1.85	M00432	http://www.genome.jp/dbget-bin/www_bget?ko:K00052	100	364	Metabolism;Metabolism;Metabolism;Metabolism	Amino acid metabolism;Carbohydrate metabolism;Global and overview maps;Global and overview maps	Valine, leucine and isoleucine biosynthesis;C5-Branched dibasic acid metabolism;2-Oxocarboxylic acid metabolism;Biosynthesis of amino acids	Scaffold14	3-isopropylmalate dehydrogenase
gene2465	leuA	K01649	2-isopropylmalate synthase [EC:2.3.3.13]	ko00290;ko00620;ko01210;ko01230	2.3.3.13	M00432	http://www.genome.jp/dbget-bin/www_bget?ko:K01649	100	522	Metabolism;Metabolism;Metabolism;Metabolism	Amino acid metabolism;Carbohydrate metabolism;Global and overview maps;Global and overview maps	Valine, leucine and isoleucine biosynthesis;Pyruvate metabolism;2-Oxocarboxylic acid metabolism;Biosynthesis of amino acids	Scaffold14	2-isopropylmalate synthase
gene2468	recQ	K03654	ATP-dependent DNA helicase RecQ [EC:3.6.4.12]	ko03018	3.6.4.12	-	http://www.genome.jp/dbget-bin/www_bget?ko:K03654	99	607	Genetic Information Processing	Folding, sorting and degradation	RNA degradation	Scaffold14	ATP-dependent DNA helicase RecQ
gene2470	rarD	K05786	chloramphenicol-sensitive protein RarD	-	-	-	http://www.genome.jp/dbget-bin/www_bget?ko:K05786	99.3	276	-	-	-	Scaffold14	transporter
gene2473	argAB	K14682	amino-acid N-acetyltransferase [EC:2.3.1.1]	ko00220;ko01210;ko01230	2.3.1.1	M00028	http://www.genome.jp/dbget-bin/www_bget?ko:K14682	99.3	439	Metabolism;Metabolism;Metabolism	Amino acid metabolism;Global and overview maps;Global and overview maps	Arginine biosynthesis;2-Oxocarboxylic acid metabolism;Biosynthesis of amino acids	Scaffold14	amino-acid N-acetyltransferase
gene2474	rpmG	K02913	large subunit ribosomal protein L33	ko03010	-	M00178	http://www.genome.jp/dbget-bin/www_bget?ko:K02913	100	57	Genetic Information Processing	Translation	Ribosome	Scaffold14	50S ribosomal protein L33
gene2475	rpmB	K02902	large subunit ribosomal protein L28	ko03010	-	M00178	http://www.genome.jp/dbget-bin/www_bget?ko:K02902	100	66	Genetic Information Processing	Translation	Ribosome	Scaffold14	50S ribosomal protein L28
gene2476	radC	K03630	DNA repair protein RadC	-	-	-	http://www.genome.jp/dbget-bin/www_bget?ko:K03630	100	225	-	-	-	Scaffold14	hypothetical protein
gene2477	coaBC	K13038	phosphopantothenoylcysteine decarboxylase / phosphopantothenate--cysteine ligase [EC:4.1.1.36 6.3.2.5]	ko00770	4.1.1.36;6.3.2.5	M00120	http://www.genome.jp/dbget-bin/www_bget?ko:K13038	100	405	Metabolism	Metabolism of cofactors and vitamins	Pantothenate and CoA biosynthesis	Scaffold14	phosphopantothenoylcysteine decarboxylase
gene2478	dut	K01520	dUTP pyrophosphatase [EC:3.6.1.23]	ko00240	3.6.1.23	M00053	http://www.genome.jp/dbget-bin/www_bget?ko:K01520	100	152	Metabolism	Nucleotide metabolism	Pyrimidine metabolism	Scaffold14	deoxyuridine 5'-triphosphate nucleotidohydrolase
gene2479	slmA	K05501	TetR/AcrR family transcriptional regulator	-	-	-	http://www.genome.jp/dbget-bin/www_bget?ko:K05501	100	178	-	-	-	Scaffold14	nucleoid occlusion factor SlmA
gene2482	folE	K01495	GTP cyclohydrolase I [EC:3.5.4.16]	ko00790	3.5.4.16	M00126	http://www.genome.jp/dbget-bin/www_bget?ko:K01495	100	216	Metabolism	Metabolism of cofactors and vitamins	Folate biosynthesis	Scaffold14	GTP cyclohydrolase I FolE
gene2483	pyrE	K00762	orotate phosphoribosyltransferase [EC:2.4.2.10]	ko00240	2.4.2.10	M00051	http://www.genome.jp/dbget-bin/www_bget?ko:K00762	100	215	Metabolism	Nucleotide metabolism	Pyrimidine metabolism	Scaffold14	orotate phosphoribosyltransferase
gene2484	rph	K00989	ribonuclease PH [EC:2.7.7.56]	-	2.7.7.56	-	http://www.genome.jp/dbget-bin/www_bget?ko:K00989	99.5	210	-	-	-	Scaffold14	ribonuclease PH
gene2486	yjjG	K08723	5'-nucleotidase [EC:3.1.3.5]	ko00230;ko00240;ko00760	3.1.3.5	-	http://www.genome.jp/dbget-bin/www_bget?ko:K08723	99.6	238	Metabolism;Metabolism;Metabolism	Nucleotide metabolism;Nucleotide metabolism;Metabolism of cofactors and vitamins	Purine metabolism;Pyrimidine metabolism;Nicotinate and nicotinamide metabolism	Scaffold14	dUMP phosphatase
gene2498	gmk	K00942	guanylate kinase [EC:2.7.4.8]	ko00230	2.7.4.8	M00050	http://www.genome.jp/dbget-bin/www_bget?ko:K00942	99.6	224	Metabolism	Nucleotide metabolism	Purine metabolism	Scaffold14	guanylate kinase
gene2499	rpoZ	K03060	DNA-directed RNA polymerase subunit omega [EC:2.7.7.6]	ko00230;ko00240;ko03020	2.7.7.6	M00183	http://www.genome.jp/dbget-bin/www_bget?ko:K03060	100	92	Metabolism;Metabolism;Genetic Information Processing	Nucleotide metabolism;Nucleotide metabolism;Transcription	Purine metabolism;Pyrimidine metabolism;RNA polymerase	Scaffold14	DNA-directed RNA polymerase subunit omega
gene2500	spoT	K01139	GTP diphosphokinase / guanosine-3',5'-bis(diphosphate) 3'-diphosphatase [EC:2.7.6.5 3.1.7.2]	ko00230	2.7.6.5;3.1.7.2	-	http://www.genome.jp/dbget-bin/www_bget?ko:K01139	100	700	Metabolism	Nucleotide metabolism	Purine metabolism	Scaffold14	bifunctional GTP diphosphokinase/guanosine-3',5'-bis(diphosphate) 3'-diphosphatase
gene2503	yrbG	K07301	cation:H+ antiporter	-	-	-	http://www.genome.jp/dbget-bin/www_bget?ko:K07301	99.7	316	-	-	-	Scaffold14	sodium:calcium antiporter
gene2506	desK	K07778	two-component system, NarL family, sensor histidine kinase DesK [EC:2.7.13.3]	ko02020	2.7.13.3	M00479	http://www.genome.jp/dbget-bin/www_bget?ko:K07778	99.2	359	Environmental Information Processing	Signal transduction	Two-component system	Scaffold14	two-component sensor histidine kinase
gene2507	desR	K07693	two-component system, NarL family, response regulator DesR	ko02020	-	M00479	http://www.genome.jp/dbget-bin/www_bget?ko:K07693	99.5	198	Environmental Information Processing	Signal transduction	Two-component system	Scaffold14	DNA-binding response regulator
gene2510	comM	K07391	magnesium chelatase family protein	-	-	-	http://www.genome.jp/dbget-bin/www_bget?ko:K07391	99.4	503	-	-	-	Scaffold14	competence protein ComM
gene2515	prpB	K03417	methylisocitrate lyase [EC:4.1.3.30]	ko00640	4.1.3.30	-	http://www.genome.jp/dbget-bin/www_bget?ko:K03417	100	292	Metabolism	Carbohydrate metabolism	Propanoate metabolism	Scaffold14	methylisocitrate lyase
gene2516	prpC	K01659	2-methylcitrate synthase [EC:2.3.3.5]	ko00640	2.3.3.5	-	http://www.genome.jp/dbget-bin/www_bget?ko:K01659	99.7	375	Metabolism	Carbohydrate metabolism	Propanoate metabolism	Scaffold14	citrate synthase/methylcitrate synthase
gene2517	acnD	K20455	2-methylcitrate dehydratase (2-methyl-trans-aconitate forming) [EC:4.2.1.117]	ko00640	4.2.1.117	-	http://www.genome.jp/dbget-bin/www_bget?ko:K20455	99.4	867	Metabolism	Carbohydrate metabolism	Propanoate metabolism	Scaffold14	Fe/S-dependent 2-methylisocitrate dehydratase AcnD
gene2518	prpF	K09788	2-methylaconitate isomerase [EC:5.2.1.-]	ko00640	-	-	http://www.genome.jp/dbget-bin/www_bget?ko:K09788	99.7	381	Metabolism	Carbohydrate metabolism	Propanoate metabolism	Scaffold14	putative methylaconitate Delta-isomerase PrpF
gene2520	ilvE	K00826	branched-chain amino acid aminotransferase [EC:2.6.1.42]	ko00270;ko00280;ko00290;ko00770;ko01210;ko01230	2.6.1.42	M00019	http://www.genome.jp/dbget-bin/www_bget?ko:K00826	100	363	Metabolism;Metabolism;Metabolism;Metabolism;Metabolism;Metabolism	Amino acid metabolism;Amino acid metabolism;Amino acid metabolism;Metabolism of cofactors and vitamins;Global and overview maps;Global and overview maps	Cysteine and methionine metabolism;Valine, leucine and isoleucine degradation;Valine, leucine and isoleucine biosynthesis;Pantothenate and CoA biosynthesis;2-Oxocarboxylic acid metabolism;Biosynthesis of amino acids	Scaffold14	branched chain amino acid aminotransferase
gene2522	rof	K19000	Rho-binding antiterminator	-	-	-	http://www.genome.jp/dbget-bin/www_bget?ko:K19000	98.6	69	-	-	-	Scaffold14	transcriptional antiterminator
gene2526	zapB	K09892	cell division protein ZapB	-	-	-	http://www.genome.jp/dbget-bin/www_bget?ko:K09892	100	49	-	-	-	Scaffold14	cell division protein ZapB
gene2528	dsbA	K03673	thiol:disulfide interchange protein DsbA	ko01503	-	M00728	http://www.genome.jp/dbget-bin/www_bget?ko:K03673	99.5	186	Human Diseases	Drug resistance: Antimicrobial	Cationic antimicrobial peptide (CAMP) resistance	Scaffold14	DSBA oxidoreductase
gene2534	ychN	K06039	uncharacterized protein involved in oxidation of intracellular sulfur	-	-	-	http://www.genome.jp/dbget-bin/www_bget?ko:K06039	100	119	-	-	-	Scaffold14	hypothetical protein
gene2543	-	K06910	uncharacterized protein	-	-	-	http://www.genome.jp/dbget-bin/www_bget?ko:K06910	100	159	-	-	-	Scaffold14	kinase inhibitor
gene2545	speC	K01581	ornithine decarboxylase [EC:4.1.1.17]	ko00330;ko00480	4.1.1.17	M00134	http://www.genome.jp/dbget-bin/www_bget?ko:K01581	99.6	688	Metabolism;Metabolism	Amino acid metabolism;Metabolism of other amino acids	Arginine and proline metabolism;Glutathione metabolism	Scaffold14	ornithine decarboxylase SpeF
gene2546	potE	K03756	putrescine:ornithine antiporter	-	-	-	http://www.genome.jp/dbget-bin/www_bget?ko:K03756	100	439	-	-	-	Scaffold14	putrescine-ornithine antiporter
gene2549	-	K07136	uncharacterized protein	-	-	-	http://www.genome.jp/dbget-bin/www_bget?ko:K07136	100	132	-	-	-	Scaffold14	membrane protein mapeg superfamily
gene2556	dmsA	K07306	anaerobic dimethyl sulfoxide reductase subunit A [EC:1.8.5.3]	ko00920	1.8.5.3	-	http://www.genome.jp/dbget-bin/www_bget?ko:K07306	98.4	729	Metabolism	Energy metabolism	Sulfur metabolism	Scaffold14	dimethyl sulfoxide reductase subunit A
gene2557	dmsB	K07307	anaerobic dimethyl sulfoxide reductase subunit B (DMSO reductase iron- sulfur subunit)	ko00920	-	-	http://www.genome.jp/dbget-bin/www_bget?ko:K07307	98.4	190	Metabolism	Energy metabolism	Sulfur metabolism	Scaffold14	dimethylsulfoxide reductase, chain B
gene2563	mcp	K03406	methyl-accepting chemotaxis protein	ko02020;ko02030	-	-	http://www.genome.jp/dbget-bin/www_bget?ko:K03406	99.8	524	Environmental Information Processing;Cellular Processes	Signal transduction;Cell motility	Two-component system;Bacterial chemotaxis	Scaffold15	chemotaxis protein
gene2564	bfd	K02192	bacterioferritin-associated ferredoxin	-	-	-	http://www.genome.jp/dbget-bin/www_bget?ko:K02192	100	63	-	-	-	Scaffold15	(2Fe-2S)-binding protein
gene2565	tpmT	K00569	thiopurine S-methyltransferase [EC:2.1.1.67]	ko00983	2.1.1.67	-	http://www.genome.jp/dbget-bin/www_bget?ko:K00569	99.1	218	Metabolism	Xenobiotics biodegradation and metabolism	Drug metabolism - other enzymes	Scaffold15	thiopurine S-methyltransferase
gene2567	-	K08282	non-specific serine/threonine protein kinase [EC:2.7.11.1]	-	2.7.11.1	-	http://www.genome.jp/dbget-bin/www_bget?ko:K08282	100	602	-	-	-	Scaffold15	serine/threonine protein kinase
gene2570	phoH2	K07175	PhoH-like ATPase	-	-	-	http://www.genome.jp/dbget-bin/www_bget?ko:K07175	100	464	-	-	-	Scaffold15	ATPase
gene2571	hepA	K03580	ATP-dependent helicase HepA [EC:3.6.4.-]	-	-	-	http://www.genome.jp/dbget-bin/www_bget?ko:K03580	99.7	968	-	-	-	Scaffold15	RNA polymerase-associated protein RapA
gene2577	rraB	K09893	regulator of ribonuclease activity B	-	-	-	http://www.genome.jp/dbget-bin/www_bget?ko:K09893	100	135	-	-	-	Scaffold15	ribonuclease E inhibitor RraB
gene2578	plsC	K00655	1-acyl-sn-glycerol-3-phosphate acyltransferase [EC:2.3.1.51]	ko00561;ko00564	2.3.1.51	M00089	http://www.genome.jp/dbget-bin/www_bget?ko:K00655	99.1	211	Metabolism;Metabolism	Lipid metabolism;Lipid metabolism	Glycerolipid metabolism;Glycerophospholipid metabolism	Scaffold15	1-acyl-sn-glycerol-3-phosphate acyltransferase
gene2579	-	K02075	zinc/manganese transport system permease protein	-	-	M00244	http://www.genome.jp/dbget-bin/www_bget?ko:K02075	98.8	258	-	-	-	Scaffold15	ABC transporter
gene2580	-	K02077	zinc/manganese transport system substrate-binding protein	-	-	M00244	http://www.genome.jp/dbget-bin/www_bget?ko:K02077	99.7	302	-	-	-	Scaffold15	zinc ABC transporter substrate-binding protein
gene2586	mscS	K03442	small conductance mechanosensitive channel	-	-	-	http://www.genome.jp/dbget-bin/www_bget?ko:K03442	99.1	544	-	-	-	Scaffold15	mechanosensitive ion channel protein
gene2587	fhs	K01938	formate--tetrahydrofolate ligase [EC:6.3.4.3]	ko00670;ko00720;ko01200	6.3.4.3	M00140	http://www.genome.jp/dbget-bin/www_bget?ko:K01938	98.1	566	Metabolism;Metabolism;Metabolism	Metabolism of cofactors and vitamins;Energy metabolism;Global and overview maps	One carbon pool by folate;Carbon fixation pathways in prokaryotes;Carbon metabolism	Scaffold15	formate--tetrahydrofolate ligase
gene2591	smtA	K06219	S-adenosylmethionine-dependent methyltransferase	-	-	-	http://www.genome.jp/dbget-bin/www_bget?ko:K06219	97.3	261	-	-	-	Scaffold15	SAM-dependent methyltransferase
gene2592	-	K09973	uncharacterized protein	-	-	-	http://www.genome.jp/dbget-bin/www_bget?ko:K09973	96.5	282	-	-	-	Scaffold15	GumN family protein
gene2600	cheY	K03413	two-component system, chemotaxis family, response regulator CheY	ko02020;ko02030	-	M00506	http://www.genome.jp/dbget-bin/www_bget?ko:K03413	99.6	265	Environmental Information Processing;Cellular Processes	Signal transduction;Cell motility	Two-component system;Bacterial chemotaxis	Scaffold15	response regulator
gene2601	hupB	K03530	DNA-binding protein HU-beta	-	-	-	http://www.genome.jp/dbget-bin/www_bget?ko:K03530	100	90	-	-	-	Scaffold15	DNA-binding protein
gene2605	rimK	K05844	ribosomal protein S6--L-glutamate ligase [EC:6.3.2.-]	-	-	-	http://www.genome.jp/dbget-bin/www_bget?ko:K05844	100	301	-	-	-	Scaffold15	alpha-L-glutamate ligase
gene2614	-	K07576	metallo-beta-lactamase family protein	-	-	-	http://www.genome.jp/dbget-bin/www_bget?ko:K07576	100	453	-	-	-	Scaffold15	MBL fold metallo-hydrolase
gene2617	gapA	K00134	glyceraldehyde 3-phosphate dehydrogenase [EC:1.2.1.12]	ko00010;ko00710;ko01200;ko01230;ko04066;ko05010	1.2.1.12	M00001	http://www.genome.jp/dbget-bin/www_bget?ko:K00134	100	337	Metabolism;Metabolism;Metabolism;Metabolism;Environmental Information Processing;Human Diseases	Carbohydrate metabolism;Energy metabolism;Global and overview maps;Global and overview maps;Signal transduction;Neurodegenerative diseases	Glycolysis / Gluconeogenesis;Carbon fixation in photosynthetic organisms;Carbon metabolism;Biosynthesis of amino acids;HIF-1 signaling pathway;Alzheimer's disease	Scaffold15	glyceraldehyde-3-phosphate dehydrogenase
gene2618	-	K03325	arsenite transporter, ACR3 family	-	-	-	http://www.genome.jp/dbget-bin/www_bget?ko:K03325	94.1	339	-	-	-	Scaffold15	arsenical-resistance protein
gene2619	arsR	K03892	ArsR family transcriptional regulator	-	-	-	http://www.genome.jp/dbget-bin/www_bget?ko:K03892	97.5	81	-	-	-	Scaffold15	transcriptional regulator
gene2620	-	K02014	iron complex outermembrane recepter protein	-	-	-	http://www.genome.jp/dbget-bin/www_bget?ko:K02014	98.1	702	-	-	-	Scaffold15	TonB-dependent receptor
gene2623	elaA	K02348	ElaA protein	-	-	-	http://www.genome.jp/dbget-bin/www_bget?ko:K02348	98.1	157	-	-	-	Scaffold15	GCN5 family N-acetyltransferase
gene2624	emrB	K03446	MFS transporter, DHA2 family, multidrug resistance protein	-	-	M00701	http://www.genome.jp/dbget-bin/www_bget?ko:K03446	99.1	535	-	-	-	Scaffold15	EmrB/QacA family drug resistance transporter
gene2625	emrA	K03543	membrane fusion protein, multidrug efflux system	-	-	M00701	http://www.genome.jp/dbget-bin/www_bget?ko:K03543	99.7	351	-	-	-	Scaffold15	hemolysin D
gene2627	mscL	K03282	large conductance mechanosensitive channel	-	-	-	http://www.genome.jp/dbget-bin/www_bget?ko:K03282	100	136	-	-	-	Scaffold15	large-conductance mechanosensitive channel
gene2629	czcA	K15726	cobalt-zinc-cadmium resistance protein CzcA	-	-	-	http://www.genome.jp/dbget-bin/www_bget?ko:K15726	99.4	1070	-	-	-	Scaffold15	cytochrome-c peroxidase
gene2635	yaeJ	K15034	ribosome-associated protein	-	-	-	http://www.genome.jp/dbget-bin/www_bget?ko:K15034	99.3	137	-	-	-	Scaffold15	aminoacyl-tRNA hydrolase
gene2636	aroQ	K03786	3-dehydroquinate dehydratase II [EC:4.2.1.10]	ko00400;ko01230	4.2.1.10	M00022	http://www.genome.jp/dbget-bin/www_bget?ko:K03786	99.3	144	Metabolism;Metabolism	Amino acid metabolism;Global and overview maps	Phenylalanine, tyrosine and tryptophan biosynthesis;Biosynthesis of amino acids	Scaffold15	3-dehydroquinate dehydratase
gene2637	accB	K02160	acetyl-CoA carboxylase biotin carboxyl carrier protein	ko00061;ko00620;ko00640;ko00720;ko01200;ko01212	-	M00082	http://www.genome.jp/dbget-bin/www_bget?ko:K02160	96	149	Metabolism;Metabolism;Metabolism;Metabolism;Metabolism;Metabolism	Lipid metabolism;Carbohydrate metabolism;Carbohydrate metabolism;Energy metabolism;Global and overview maps;Global and overview maps	Fatty acid biosynthesis;Pyruvate metabolism;Propanoate metabolism;Carbon fixation pathways in prokaryotes;Carbon metabolism;Fatty acid metabolism	Scaffold15	acetyl-CoA carboxylase, biotin carboxyl carrier protein
gene2641	ubiD	K03182	4-hydroxy-3-polyprenylbenzoate decarboxylase [EC:4.1.1.98]	ko00130	4.1.1.98	M00117	http://www.genome.jp/dbget-bin/www_bget?ko:K03182	99.8	493	Metabolism	Metabolism of cofactors and vitamins	Ubiquinone and other terpenoid-quinone biosynthesis	Scaffold15	3-octaprenyl-4-hydroxybenzoate carboxy-lyase
gene2642	fre	K05368	aquacobalamin reductase / NAD(P)H-flavin reductase [EC:1.16.1.3 1.5.1.41]	ko00740;ko00860	1.5.1.41;1.16.1.3	-	http://www.genome.jp/dbget-bin/www_bget?ko:K05368	97.6	212	Metabolism;Metabolism	Metabolism of cofactors and vitamins;Metabolism of cofactors and vitamins	Riboflavin metabolism;Porphyrin and chlorophyll metabolism	Scaffold15	NAD(P)H-flavin reductase
gene2647	pepO	K07386	putative endopeptidase [EC:3.4.24.-]	-	-	-	http://www.genome.jp/dbget-bin/www_bget?ko:K07386	98	710	-	-	-	Scaffold15	peptidase M13
gene2649	nosY	K19341	Cu-processing system permease protein	ko02010	-	M00762	http://www.genome.jp/dbget-bin/www_bget?ko:K19341	96.3	269	Environmental Information Processing	Membrane transport	ABC transporters	Scaffold15	copper ABC transporter permease
gene2650	nosF	K19340	Cu-processing system ATP-binding protein	ko02010	-	M00762	http://www.genome.jp/dbget-bin/www_bget?ko:K19340	94.6	332	Environmental Information Processing	Membrane transport	ABC transporters	Scaffold15	ABC transporter-like protein
gene2651	nosD	K07218	nitrous oxidase accessory protein	-	-	-	http://www.genome.jp/dbget-bin/www_bget?ko:K07218	97.3	412	-	-	-	Scaffold15	copper ABC transporter substrate-binding protein
gene2652	nosL	K19342	copper chaperone NosL	-	-	-	http://www.genome.jp/dbget-bin/www_bget?ko:K19342	98.7	149	-	-	-	Scaffold15	nitrous oxide reductase accessory protein NosL
gene2653	nrfD	K04015	protein NrfD	-	-	-	http://www.genome.jp/dbget-bin/www_bget?ko:K04015	100	315	-	-	-	Scaffold15	nitrite reductase
gene2654	nrfC	K04014	protein NrfC	-	-	-	http://www.genome.jp/dbget-bin/www_bget?ko:K04014	99.6	235	-	-	-	Scaffold15	nitrite reductase
gene2655	nrfG	K04018	formate-dependent nitrite reductase complex subunit NrfG	-	-	-	http://www.genome.jp/dbget-bin/www_bget?ko:K04018	99	209	-	-	-	Scaffold15	nitrite reductase
gene2656	fkpA	K03772	FKBP-type peptidyl-prolyl cis-trans isomerase FkpA [EC:5.2.1.8]	-	5.2.1.8	-	http://www.genome.jp/dbget-bin/www_bget?ko:K03772	97.3	259	-	-	-	Scaffold15	peptidylprolyl isomerase
gene2662	ccmF	K02198	cytochrome c-type biogenesis protein CcmF	-	-	-	http://www.genome.jp/dbget-bin/www_bget?ko:K02198	97.6	676	-	-	-	Scaffold15	c-type cytochrome biogenesis protein CcmF
gene2663	ccmH	K02200	cytochrome c-type biogenesis protein CcmH	-	-	-	http://www.genome.jp/dbget-bin/www_bget?ko:K02200	97	135	-	-	-	Scaffold15	cytochrome c biogenesis protein
gene2666	-	K07727	putative transcriptional regulator	-	-	-	http://www.genome.jp/dbget-bin/www_bget?ko:K07727	97.4	77	-	-	-	Scaffold15	transcriptional regulator, XRE family
gene2672	-	K07814	putative two-component system response regulator	-	-	-	http://www.genome.jp/dbget-bin/www_bget?ko:K07814	93.9	346	-	-	-	Scaffold15	two-component system response regulator
gene2677	ncd2	K00459	nitronate monooxygenase [EC:1.13.12.16]	ko00910	1.13.12.16	-	http://www.genome.jp/dbget-bin/www_bget?ko:K00459	96.8	341	Metabolism	Energy metabolism	Nitrogen metabolism	Scaffold15	2-nitropropane dioxygenase
gene2680	gpmB	K15634	probable phosphoglycerate mutase [EC:5.4.2.12]	ko00010;ko00260;ko00680;ko01200;ko01230	5.4.2.12	M00001	http://www.genome.jp/dbget-bin/www_bget?ko:K15634	100	196	Metabolism;Metabolism;Metabolism;Metabolism;Metabolism	Carbohydrate metabolism;Amino acid metabolism;Energy metabolism;Global and overview maps;Global and overview maps	Glycolysis / Gluconeogenesis;Glycine, serine and threonine metabolism;Methane metabolism;Carbon metabolism;Biosynthesis of amino acids	Scaffold16	Phosphoglycerate mutase
gene2697	acpT	K06133	4'-phosphopantetheinyl transferase [EC:2.7.8.-]	ko00770	-	-	http://www.genome.jp/dbget-bin/www_bget?ko:K06133	93.4	305	Metabolism	Metabolism of cofactors and vitamins	Pantothenate and CoA biosynthesis	Scaffold16	4'-phosphopantetheinyl transferase
gene2699	spo0M	K06377	sporulation-control protein	-	-	-	http://www.genome.jp/dbget-bin/www_bget?ko:K06377	98.4	246	-	-	-	Scaffold16	SpoOM family protein
gene2700	queF	K06879	7-cyano-7-deazaguanine reductase [EC:1.7.1.13]	ko00790	1.7.1.13	-	http://www.genome.jp/dbget-bin/www_bget?ko:K06879	99	297	Metabolism	Metabolism of cofactors and vitamins	Folate biosynthesis	Scaffold16	7-cyano-7-deazaguanine reductase
gene2701	syd	K15723	SecY interacting protein Syd	-	-	-	http://www.genome.jp/dbget-bin/www_bget?ko:K15723	97.2	181	-	-	-	Scaffold16	SecY interacting protein Syd
gene2711	truC	K06175	tRNA pseudouridine65 synthase [EC:5.4.99.26]	-	5.4.99.26	-	http://www.genome.jp/dbget-bin/www_bget?ko:K06175	97.2	282	-	-	-	Scaffold16	tRNA pseudouridine(65) synthase TruC
gene2715	ptsG	K02778	PTS system, glucose-specific IIB component [EC:2.7.1.199]	ko00010;ko00520;ko02060;ko05111	2.7.1.199	M00265	http://www.genome.jp/dbget-bin/www_bget?ko:K02778	98.8	493	Metabolism;Metabolism;Environmental Information Processing;Cellular Processes	Carbohydrate metabolism;Carbohydrate metabolism;Membrane transport;Cellular community - prokaryotes	Glycolysis / Gluconeogenesis;Amino sugar and nucleotide sugar metabolism;Phosphotransferase system (PTS);Biofilm formation - Vibrio cholerae	Scaffold16	PTS glucose subunit IIBC
gene2716	purU	K01433	formyltetrahydrofolate deformylase [EC:3.5.1.10]	ko00630;ko00670	3.5.1.10	-	http://www.genome.jp/dbget-bin/www_bget?ko:K01433	99.7	291	Metabolism;Metabolism	Carbohydrate metabolism;Metabolism of cofactors and vitamins	Glyoxylate and dicarboxylate metabolism;One carbon pool by folate	Scaffold16	formyltetrahydrofolate deformylase
gene2719	dapD	K00674	2,3,4,5-tetrahydropyridine-2-carboxylate N-succinyltransferase [EC:2.3.1.117]	ko00300;ko01230	2.3.1.117	M00016	http://www.genome.jp/dbget-bin/www_bget?ko:K00674	100	274	Metabolism;Metabolism	Amino acid metabolism;Global and overview maps	Lysine biosynthesis;Biosynthesis of amino acids	Scaffold16	2,3,4,5-tetrahydropyridine-2,6-dicarboxylate N-succinyltransferase
gene2720	glnD	K00990	[protein-PII] uridylyltransferase [EC:2.7.7.59]	ko02020	2.7.7.59	-	http://www.genome.jp/dbget-bin/www_bget?ko:K00990	99.9	861	Environmental Information Processing	Signal transduction	Two-component system	Scaffold16	protein-PII uridylyltransferase
gene2721	map	K01265	methionyl aminopeptidase [EC:3.4.11.18]	-	3.4.11.18	-	http://www.genome.jp/dbget-bin/www_bget?ko:K01265	100	265	-	-	-	Scaffold16	methionine aminopeptidase, type I
gene2722	rpsB	K02967	small subunit ribosomal protein S2	ko03010	-	M00178	http://www.genome.jp/dbget-bin/www_bget?ko:K02967	100	216	Genetic Information Processing	Translation	Ribosome	Scaffold16	30s ribosomal protein S2
gene2723	tsf	K02357	elongation factor Ts	-	-	-	http://www.genome.jp/dbget-bin/www_bget?ko:K02357	100	283	-	-	-	Scaffold16	elongation factor Ts
gene2724	pyrH	K09903	uridylate kinase [EC:2.7.4.22]	ko00240	2.7.4.22	-	http://www.genome.jp/dbget-bin/www_bget?ko:K09903	100	221	Metabolism	Nucleotide metabolism	Pyrimidine metabolism	Scaffold16	UMP kinase
gene2725	frr	K02838	ribosome recycling factor	-	-	-	http://www.genome.jp/dbget-bin/www_bget?ko:K02838	100	185	-	-	-	Scaffold16	ribosome recycling factor
gene2726	uppS	K00806	undecaprenyl diphosphate synthase [EC:2.5.1.31]	ko00900	2.5.1.31	-	http://www.genome.jp/dbget-bin/www_bget?ko:K00806	100	232	Metabolism	Metabolism of terpenoids and polyketides	Terpenoid backbone biosynthesis	Scaffold16	di-trans,poly-cis-decaprenylcistransferase
gene2727	cdsA	K00981	phosphatidate cytidylyltransferase [EC:2.7.7.41]	ko00564;ko04070	2.7.7.41	M00093	http://www.genome.jp/dbget-bin/www_bget?ko:K00981	99.2	253	Metabolism;Environmental Information Processing	Lipid metabolism;Signal transduction	Glycerophospholipid metabolism;Phosphatidylinositol signaling system	Scaffold16	phosphatidate cytidylyltransferase
gene2728	dxr	K00099	1-deoxy-D-xylulose-5-phosphate reductoisomerase [EC:1.1.1.267]	ko00900	1.1.1.267	M00096	http://www.genome.jp/dbget-bin/www_bget?ko:K00099	99.2	393	Metabolism	Metabolism of terpenoids and polyketides	Terpenoid backbone biosynthesis	Scaffold16	1-deoxy-D-xylulose-5-phosphate reductoisomerase
gene2729	rseP	K11749	regulator of sigma E protease [EC:3.4.24.-]	ko02024;ko04112	-	-	http://www.genome.jp/dbget-bin/www_bget?ko:K11749	100	456	Cellular Processes;Cellular Processes	Cellular community - prokaryotes;Cell growth and death	Quorum sensing;Cell cycle - Caulobacter	Scaffold16	RIP metalloprotease RseP
gene2730	bamA	K07277	outer membrane protein insertion porin family	-	-	-	http://www.genome.jp/dbget-bin/www_bget?ko:K07277	99.6	824	-	-	-	Scaffold16	outer membrane protein assembly factor BamA
gene2731	hlpA	K06142	outer membrane protein	-	-	-	http://www.genome.jp/dbget-bin/www_bget?ko:K06142	99.4	157	-	-	-	Scaffold16	molecular chaperone Skp
gene2732	lpxD	K02536	UDP-3-O-[3-hydroxymyristoyl] glucosamine N-acyltransferase [EC:2.3.1.191]	ko00540	2.3.1.191	M00060	http://www.genome.jp/dbget-bin/www_bget?ko:K02536	99.4	341	Metabolism	Glycan biosynthesis and metabolism	Lipopolysaccharide biosynthesis	Scaffold16	UDP-3-O-(3-hydroxymyristoyl)glucosamine N-acyltransferase
gene2733	fabZ	K02372	3-hydroxyacyl-[acyl-carrier-protein] dehydratase [EC:4.2.1.59]	ko00061;ko00780;ko01212	4.2.1.59	M00083	http://www.genome.jp/dbget-bin/www_bget?ko:K02372	100	150	Metabolism;Metabolism;Metabolism	Lipid metabolism;Metabolism of cofactors and vitamins;Global and overview maps	Fatty acid biosynthesis;Biotin metabolism;Fatty acid metabolism	Scaffold16	beta-hydroxyacyl-ACP dehydratase
gene2734	lpxA	K00677	UDP-N-acetylglucosamine acyltransferase [EC:2.3.1.129]	ko00540;ko01503	2.3.1.129	M00060	http://www.genome.jp/dbget-bin/www_bget?ko:K00677	99.6	249	Metabolism;Human Diseases	Glycan biosynthesis and metabolism;Drug resistance: Antimicrobial	Lipopolysaccharide biosynthesis;Cationic antimicrobial peptide (CAMP) resistance	Scaffold16	acyl-acyl-carrier-protein--UDP-N-acetylglucosamine O-acyltransferase
gene2735	lpxB	K00748	lipid-A-disaccharide synthase [EC:2.4.1.182]	ko00540	2.4.1.182	M00060	http://www.genome.jp/dbget-bin/www_bget?ko:K00748	100	385	Metabolism	Glycan biosynthesis and metabolism	Lipopolysaccharide biosynthesis	Scaffold16	lipid-A-disaccharide synthase
gene2736	rnhB	K03470	ribonuclease HII [EC:3.1.26.4]	ko03030	3.1.26.4	-	http://www.genome.jp/dbget-bin/www_bget?ko:K03470	99.5	203	Genetic Information Processing	Replication and repair	DNA replication	Scaffold16	ribonuclease HII
gene2737	dnaE	K02337	DNA polymerase III subunit alpha [EC:2.7.7.7]	ko00230;ko00240;ko03030;ko03430;ko03440	2.7.7.7	M00260	http://www.genome.jp/dbget-bin/www_bget?ko:K02337	100	1142	Metabolism;Metabolism;Genetic Information Processing;Genetic Information Processing;Genetic Information Processing	Nucleotide metabolism;Nucleotide metabolism;Replication and repair;Replication and repair;Replication and repair	Purine metabolism;Pyrimidine metabolism;DNA replication;Mismatch repair;Homologous recombination	Scaffold16	DNA polymerase III subunit alpha
gene2738	tilS	K04075	tRNA(Ile)-lysidine synthase [EC:6.3.4.19]	-	6.3.4.19	-	http://www.genome.jp/dbget-bin/www_bget?ko:K04075	97	465	-	-	-	Scaffold16	tRNA(Ile)-lysidine synthase
gene2740	-	K03455	monovalent cation:H+ antiporter-2, CPA2 family	-	-	-	http://www.genome.jp/dbget-bin/www_bget?ko:K03455	97.5	648	-	-	-	Scaffold16	potassium transporter
gene2741	cspA	K03704	cold shock protein (beta-ribbon, CspA family)	-	-	-	http://www.genome.jp/dbget-bin/www_bget?ko:K03704	100	69	-	-	-	Scaffold16	cold-shock protein
gene2744	ycdX	K04477	putative hydrolase	-	-	-	http://www.genome.jp/dbget-bin/www_bget?ko:K04477	98.4	252	-	-	-	Scaffold16	phosphatase
gene2745	rfbD	K00067	dTDP-4-dehydrorhamnose reductase [EC:1.1.1.133]	ko00521;ko00523	1.1.1.133	M00793	http://www.genome.jp/dbget-bin/www_bget?ko:K00067	92.8	362	Metabolism;Metabolism	Biosynthesis of other secondary metabolites;Metabolism of terpenoids and polyketides	Streptomycin biosynthesis;Polyketide sugar unit biosynthesis	Scaffold16	dTDP-4-dehydrorhamnose reductase
gene2746	cysQ	K01082	3'(2'), 5'-bisphosphate nucleotidase [EC:3.1.3.7]	ko00920	3.1.3.7	-	http://www.genome.jp/dbget-bin/www_bget?ko:K01082	98.1	268	Metabolism	Energy metabolism	Sulfur metabolism	Scaffold16	3'(2'),5'-bisphosphate nucleotidase CysQ
gene2753	napF	K02572	ferredoxin-type protein NapF	-	-	-	http://www.genome.jp/dbget-bin/www_bget?ko:K02572	91.2	136	-	-	-	Scaffold16	ferredoxin-type protein NapF
gene2754	galE	K01784	UDP-glucose 4-epimerase [EC:5.1.3.2]	ko00052;ko00520	5.1.3.2	M00361	http://www.genome.jp/dbget-bin/www_bget?ko:K01784	99.1	320	Metabolism;Metabolism	Carbohydrate metabolism;Carbohydrate metabolism	Galactose metabolism;Amino sugar and nucleotide sugar metabolism	Scaffold16	UDP-glucose 4-epimerase
gene2755	galU	K00963	UTP--glucose-1-phosphate uridylyltransferase [EC:2.7.7.9]	ko00040;ko00052;ko00500;ko00520	2.7.7.9	M00129	http://www.genome.jp/dbget-bin/www_bget?ko:K00963	100	302	Metabolism;Metabolism;Metabolism;Metabolism	Carbohydrate metabolism;Carbohydrate metabolism;Carbohydrate metabolism;Carbohydrate metabolism	Pentose and glucuronate interconversions;Galactose metabolism;Starch and sucrose metabolism;Amino sugar and nucleotide sugar metabolism	Scaffold16	UTP--glucose-1-phosphate uridylyltransferase
gene2756	phhA	K00500	phenylalanine-4-hydroxylase [EC:1.14.16.1]	ko00360;ko00400;ko01230	1.14.16.1	-	http://www.genome.jp/dbget-bin/www_bget?ko:K00500	99.3	271	Metabolism;Metabolism;Metabolism	Amino acid metabolism;Amino acid metabolism;Global and overview maps	Phenylalanine metabolism;Phenylalanine, tyrosine and tryptophan biosynthesis;Biosynthesis of amino acids	Scaffold16	phenylalanine 4-monooxygenase
gene2757	phhB	K01724	4a-hydroxytetrahydrobiopterin dehydratase [EC:4.2.1.96]	-	4.2.1.96	-	http://www.genome.jp/dbget-bin/www_bget?ko:K01724	99.1	112	-	-	-	Scaffold16	4a-hydroxytetrahydrobiopterin dehydratase
gene2758	tyrR	K03721	transcriptional regulator of aroF, aroG, tyrA and aromatic amino acid transport	-	-	-	http://www.genome.jp/dbget-bin/www_bget?ko:K03721	99.8	502	-	-	-	Scaffold16	transcriptional regulator
gene2759	faaH	K16171	fumarylacetoacetate (FAA) hydrolase [EC:3.7.1.2]	ko00350;ko00643	3.7.1.2	M00044	http://www.genome.jp/dbget-bin/www_bget?ko:K16171	100	328	Metabolism;Metabolism	Amino acid metabolism;Xenobiotics biodegradation and metabolism	Tyrosine metabolism;Styrene degradation	Scaffold16	2-keto-4-pentenoate hydratase
gene2760	nagL	K01801	maleylpyruvate isomerase [EC:5.2.1.4]	ko00350	5.2.1.4	-	http://www.genome.jp/dbget-bin/www_bget?ko:K01801	99	202	Metabolism	Amino acid metabolism	Tyrosine metabolism	Scaffold16	maleylacetoacetate isomerase
gene2761	-	K09962	uncharacterized protein	-	-	-	http://www.genome.jp/dbget-bin/www_bget?ko:K09962	96.9	195	-	-	-	Scaffold16	hypothetical protein
gene2762	ompW	K07275	outer membrane protein	-	-	-	http://www.genome.jp/dbget-bin/www_bget?ko:K07275	88.6	219	-	-	-	Scaffold16	outer membrane protein OmpW
gene2764	-	K09914	putative lipoprotein	-	-	-	http://www.genome.jp/dbget-bin/www_bget?ko:K09914	98.6	144	-	-	-	Scaffold16	hypothetical protein
gene2765	metA	K00651	homoserine O-succinyltransferase [EC:2.3.1.46]	ko00270;ko00920;ko01230	2.3.1.46	M00017	http://www.genome.jp/dbget-bin/www_bget?ko:K00651	99.7	313	Metabolism;Metabolism;Metabolism	Amino acid metabolism;Energy metabolism;Global and overview maps	Cysteine and methionine metabolism;Sulfur metabolism;Biosynthesis of amino acids	Scaffold16	homoserine O-succinyltransferase
gene2767	atoB	K00626	acetyl-CoA C-acetyltransferase [EC:2.3.1.9]	ko00071;ko00072;ko00280;ko00310;ko00362;ko00380;ko00620;ko00630;ko00640;ko00650;ko00720;ko00900;ko01200;ko01212;ko02020	2.3.1.9	M00088	http://www.genome.jp/dbget-bin/www_bget?ko:K00626	99	396	Metabolism;Metabolism;Metabolism;Metabolism;Metabolism;Metabolism;Metabolism;Metabolism;Metabolism;Metabolism;Metabolism;Metabolism;Metabolism;Metabolism;Environmental Information Processing	Lipid metabolism;Lipid metabolism;Amino acid metabolism;Amino acid metabolism;Xenobiotics biodegradation and metabolism;Amino acid metabolism;Carbohydrate metabolism;Carbohydrate metabolism;Carbohydrate metabolism;Carbohydrate metabolism;Energy metabolism;Metabolism of terpenoids and polyketides;Global and overview maps;Global and overview maps;Signal transduction	Fatty acid degradation;Synthesis and degradation of ketone bodies;Valine, leucine and isoleucine degradation;Lysine degradation;Benzoate degradation;Tryptophan metabolism;Pyruvate metabolism;Glyoxylate and dicarboxylate metabolism;Propanoate metabolism;Butanoate metabolism;Carbon fixation pathways in prokaryotes;Terpenoid backbone biosynthesis;Carbon metabolism;Fatty acid metabolism;Two-component…	Scaffold16	acetyl-CoA acetyltransferase
gene2768	mmsA	K00140	malonate-semialdehyde dehydrogenase (acetylating) / methylmalonate-semialdehyde dehydrogenase [EC:1.2.1.18 1.2.1.27]	ko00280;ko00410;ko00562;ko00640;ko01200	1.2.1.18;1.2.1.27	M00013	http://www.genome.jp/dbget-bin/www_bget?ko:K00140	99.6	499	Metabolism;Metabolism;Metabolism;Metabolism;Metabolism	Amino acid metabolism;Metabolism of other amino acids;Carbohydrate metabolism;Carbohydrate metabolism;Global and overview maps	Valine, leucine and isoleucine degradation;beta-Alanine metabolism;Inositol phosphate metabolism;Propanoate metabolism;Carbon metabolism	Scaffold16	methylmalonate-semialdehyde dehydrogenase (acylating)
gene2772	mmsB	K00020	3-hydroxyisobutyrate dehydrogenase [EC:1.1.1.31]	ko00280	1.1.1.31	-	http://www.genome.jp/dbget-bin/www_bget?ko:K00020	99.3	300	Metabolism	Amino acid metabolism	Valine, leucine and isoleucine degradation	Scaffold16	3-hydroxyisobutyrate dehydrogenase
gene2773	fabG	K00059	3-oxoacyl-[acyl-carrier protein] reductase [EC:1.1.1.100]	ko00061;ko00780;ko01040;ko01212	1.1.1.100	M00083	http://www.genome.jp/dbget-bin/www_bget?ko:K00059	99.6	252	Metabolism;Metabolism;Metabolism;Metabolism	Lipid metabolism;Metabolism of cofactors and vitamins;Lipid metabolism;Global and overview maps	Fatty acid biosynthesis;Biotin metabolism;Biosynthesis of unsaturated fatty acids;Fatty acid metabolism	Scaffold16	3-ketoacyl-ACP reductase
gene2778	copA	K17686	Cu+-exporting ATPase [EC:3.6.3.54]	ko01524;ko04016	3.6.3.54	-	http://www.genome.jp/dbget-bin/www_bget?ko:K17686	97.2	758	Human Diseases;Environmental Information Processing	Drug resistance: Antineoplastic;Signal transduction	Platinum drug resistance;MAPK signaling pathway - plant	Scaffold16	copper-translocating P-type ATPase
gene2780	-	K03098	apolipoprotein D and lipocalin family protein	-	-	-	http://www.genome.jp/dbget-bin/www_bget?ko:K03098	98.3	176	-	-	-	Scaffold16	hypothetical protein
gene2786	-	K09791	uncharacterized protein	-	-	-	http://www.genome.jp/dbget-bin/www_bget?ko:K09791	100	59	-	-	-	Scaffold17	hypothetical protein
gene2787	lpxK	K00912	tetraacyldisaccharide 4'-kinase [EC:2.7.1.130]	ko00540	2.7.1.130	M00060	http://www.genome.jp/dbget-bin/www_bget?ko:K00912	99.4	317	Metabolism	Glycan biosynthesis and metabolism	Lipopolysaccharide biosynthesis	Scaffold17	tetraacyldisaccharide 4'-kinase
gene2788	msbA	K11085	ATP-binding cassette, subfamily B, bacterial MsbA [EC:3.6.3.-]	ko02010	-	-	http://www.genome.jp/dbget-bin/www_bget?ko:K11085	100	601	Environmental Information Processing	Membrane transport	ABC transporters	Scaffold17	lipid A export ATP-binding/permease MsbA
gene2789	comEC	K02238	competence protein ComEC	-	-	M00429	http://www.genome.jp/dbget-bin/www_bget?ko:K02238	99.1	773	-	-	-	Scaffold17	competence protein ComEC
gene2790	-	K09928	uncharacterized protein	-	-	-	http://www.genome.jp/dbget-bin/www_bget?ko:K09928	100	169	-	-	-	Scaffold17	ATP-binding protein
gene2791	-	K07234	uncharacterized protein involved in response to NO	-	-	-	http://www.genome.jp/dbget-bin/www_bget?ko:K07234	100	390	-	-	-	Scaffold17	short-chain dehydrogenase
gene2792	psiE	K13256	protein PsiE	-	-	-	http://www.genome.jp/dbget-bin/www_bget?ko:K13256	100	134	-	-	-	Scaffold17	phosphate starvation protein PhoH
gene2794	parA	K03496	chromosome partitioning protein	-	-	-	http://www.genome.jp/dbget-bin/www_bget?ko:K03496	99.1	220	-	-	-	Scaffold17	hypothetical protein
gene2797	-	K02478	two-component system, LytT family, sensor kinase [EC:2.7.13.3]	-	2.7.13.3	-	http://www.genome.jp/dbget-bin/www_bget?ko:K02478	99.5	550	-	-	-	Scaffold17	sensor histidine kinase
gene2798	-	K02477	two-component system, LytT family, response regulator	-	-	-	http://www.genome.jp/dbget-bin/www_bget?ko:K02477	99.2	236	-	-	-	Scaffold17	DNA-binding response regulator
gene2804	ribA	K01497	GTP cyclohydrolase II [EC:3.5.4.25]	ko00740;ko02024	3.5.4.25	M00125	http://www.genome.jp/dbget-bin/www_bget?ko:K01497	99.5	203	Metabolism;Cellular Processes	Metabolism of cofactors and vitamins;Cellular community - prokaryotes	Riboflavin metabolism;Quorum sensing	Scaffold17	GTP cyclohydrolase II
gene2805	yibL	K14762	ribosome-associated protein	-	-	-	http://www.genome.jp/dbget-bin/www_bget?ko:K14762	99.2	118	-	-	-	Scaffold17	hypothetical protein
gene2806	nrdG	K04068	anaerobic ribonucleoside-triphosphate reductase activating protein [EC:1.97.1.4]	-	1.97.1.4	-	http://www.genome.jp/dbget-bin/www_bget?ko:K04068	99.1	113	-	-	-	Scaffold17	anaerobic ribonucleoside-triphosphate reductase activating protein
gene2807	nrdD	K00527	ribonucleoside-triphosphate reductase [EC:1.17.4.2]	ko00230;ko00240	1.17.4.2	M00053	http://www.genome.jp/dbget-bin/www_bget?ko:K00527	99.7	702	Metabolism;Metabolism	Nucleotide metabolism;Nucleotide metabolism	Purine metabolism;Pyrimidine metabolism	Scaffold17	anaerobic ribonucleoside triphosphate reductase
gene2809	-	K07001	NTE family protein	-	-	-	http://www.genome.jp/dbget-bin/www_bget?ko:K07001	99.4	315	-	-	-	Scaffold17	hypothetical protein
gene2812	-	K07043	uncharacterized protein	-	-	-	http://www.genome.jp/dbget-bin/www_bget?ko:K07043	100	169	-	-	-	Scaffold17	hypothetical protein
gene2815	mepM	K19304	murein DD-endopeptidase [EC:3.4.24.-]	-	-	-	http://www.genome.jp/dbget-bin/www_bget?ko:K19304	99.3	431	-	-	-	Scaffold17	peptidase M23
gene2817	sbcC	K03546	exonuclease SbcC	-	-	-	http://www.genome.jp/dbget-bin/www_bget?ko:K03546	97.1	1011	-	-	-	Scaffold17	chromosome segregation protein SMC
gene2818	sbcD	K03547	exonuclease SbcD	-	-	-	http://www.genome.jp/dbget-bin/www_bget?ko:K03547	98.5	400	-	-	-	Scaffold17	exonuclease sbcCD subunit D
gene2819	-	K07090	uncharacterized protein	-	-	-	http://www.genome.jp/dbget-bin/www_bget?ko:K07090	100	256	-	-	-	Scaffold17	protein of unknown function DUF81
gene2822	ybcJ	K14761	ribosome-associated protein	-	-	-	http://www.genome.jp/dbget-bin/www_bget?ko:K14761	100	76	-	-	-	Scaffold17	RNA-binding protein S4
gene2824	ppiC	K03769	peptidyl-prolyl cis-trans isomerase C [EC:5.2.1.8]	-	5.2.1.8	-	http://www.genome.jp/dbget-bin/www_bget?ko:K03769	98.8	84	-	-	-	Scaffold17	peptidyl-prolyl cis-trans isomerase
gene2828	tonB	K03832	periplasmic protein TonB	-	-	-	http://www.genome.jp/dbget-bin/www_bget?ko:K03832	98.5	194	-	-	-	Scaffold17	cell envelope biogenesis protein TonB
gene2829	exbD	K03559	biopolymer transport protein ExbD	-	-	-	http://www.genome.jp/dbget-bin/www_bget?ko:K03559	100	134	-	-	-	Scaffold17	biopolymer transporter ExbD
gene2830	exbB	K03561	biopolymer transport protein ExbB	-	-	-	http://www.genome.jp/dbget-bin/www_bget?ko:K03561	100	143	-	-	-	Scaffold17	MotA/TolQ/ExbB proton channel
gene2831	exbB	K03561	biopolymer transport protein ExbB	-	-	-	http://www.genome.jp/dbget-bin/www_bget?ko:K03561	99.8	432	-	-	-	Scaffold17	flagellar motor protein MotA
gene2834	-	K02014	iron complex outermembrane recepter protein	-	-	-	http://www.genome.jp/dbget-bin/www_bget?ko:K02014	78.1	871	-	-	-	Scaffold17	dependent receptor
gene2836	polB	K02336	DNA polymerase II [EC:2.7.7.7]	-	2.7.7.7	-	http://www.genome.jp/dbget-bin/www_bget?ko:K02336	95.6	777	-	-	-	Scaffold17	DNA polymerase II
gene2837	dinG	K03722	ATP-dependent DNA helicase DinG [EC:3.6.4.12]	-	3.6.4.12	-	http://www.genome.jp/dbget-bin/www_bget?ko:K03722	99.3	690	-	-	-	Scaffold17	ATP-dependent DNA helicase DinG
gene2838	-	K07090	uncharacterized protein	-	-	-	http://www.genome.jp/dbget-bin/www_bget?ko:K07090	99.6	245	-	-	-	Scaffold17	membrane protein
gene2839	priC	K04067	primosomal replication protein N''	ko03440	-	-	http://www.genome.jp/dbget-bin/www_bget?ko:K04067	100	222	Genetic Information Processing	Replication and repair	Homologous recombination	Scaffold17	primosomal replication protein N'', putative
gene2840	-	K09909	uncharacterized protein	-	-	-	http://www.genome.jp/dbget-bin/www_bget?ko:K09909	100	230	-	-	-	Scaffold17	DUF2057 domain-containing protein
gene2843	comEA	K02237	competence protein ComEA	-	-	M00429	http://www.genome.jp/dbget-bin/www_bget?ko:K02237	100	112	-	-	-	Scaffold17	competence protein ComEA
gene2845	-	K01761	methionine-gamma-lyase [EC:4.4.1.11]	ko00270;ko00450	4.4.1.11	-	http://www.genome.jp/dbget-bin/www_bget?ko:K01761	99	397	Metabolism;Metabolism	Amino acid metabolism;Metabolism of other amino acids	Cysteine and methionine metabolism;Selenocompound metabolism	Scaffold17	methionine gamma-lyase
gene2846	ycjF	K08990	putative membrane protein	-	-	-	http://www.genome.jp/dbget-bin/www_bget?ko:K08990	97.3	400	-	-	-	Scaffold17	hypothetical protein
gene2847	-	K06918	uncharacterized protein	-	-	-	http://www.genome.jp/dbget-bin/www_bget?ko:K06918	99.8	414	-	-	-	Scaffold17	ATPase
gene2848	pspC	K03973	phage shock protein C	-	-	-	http://www.genome.jp/dbget-bin/www_bget?ko:K03973	100	120	-	-	-	Scaffold17	phage-shock protein
gene2849	pspB	K03970	phage shock protein B	-	-	-	http://www.genome.jp/dbget-bin/www_bget?ko:K03970	100	79	-	-	-	Scaffold17	phage shock protein B
gene2850	pspA	K03969	phage shock protein A	-	-	-	http://www.genome.jp/dbget-bin/www_bget?ko:K03969	100	227	-	-	-	Scaffold17	phage shock protein PspA
gene2851	pspF	K03974	psp operon transcriptional activator	-	-	-	http://www.genome.jp/dbget-bin/www_bget?ko:K03974	100	362	-	-	-	Scaffold17	sigma-54-dependent Fis family transcriptional regulator
gene2852	sapA	K19226	cationic peptide transport system substrate-binding protein	ko01503;ko02010	-	M00739	http://www.genome.jp/dbget-bin/www_bget?ko:K19226	98.4	494	Human Diseases;Environmental Information Processing	Drug resistance: Antimicrobial;Membrane transport	Cationic antimicrobial peptide (CAMP) resistance;ABC transporters	Scaffold17	ABC transporter substrate-binding protein
gene2853	sapB	K19227	cationic peptide transport system permease protein	ko01503;ko02010	-	M00739	http://www.genome.jp/dbget-bin/www_bget?ko:K19227	99.7	326	Human Diseases;Environmental Information Processing	Drug resistance: Antimicrobial;Membrane transport	Cationic antimicrobial peptide (CAMP) resistance;ABC transporters	Scaffold17	antimicrobial peptide ABC transporter permease SapB
gene2854	sapC	K19228	cationic peptide transport system permease protein	ko01503;ko02010	-	M00739	http://www.genome.jp/dbget-bin/www_bget?ko:K19228	100	296	Human Diseases;Environmental Information Processing	Drug resistance: Antimicrobial;Membrane transport	Cationic antimicrobial peptide (CAMP) resistance;ABC transporters	Scaffold17	antimicrobial peptide ABC transporter permease SapC
gene2855	sapD	K19229	cationic peptide transport system ATP-binding protein	ko01503;ko02010	-	M00739	http://www.genome.jp/dbget-bin/www_bget?ko:K19229	100	335	Human Diseases;Environmental Information Processing	Drug resistance: Antimicrobial;Membrane transport	Cationic antimicrobial peptide (CAMP) resistance;ABC transporters	Scaffold17	peptide ABC transporter ATP-binding protein
gene2856	sapF	K19230	cationic peptide transport system ATP-binding protein	ko01503;ko02010	-	M00739	http://www.genome.jp/dbget-bin/www_bget?ko:K19230	100	261	Human Diseases;Environmental Information Processing	Drug resistance: Antimicrobial;Membrane transport	Cationic antimicrobial peptide (CAMP) resistance;ABC transporters	Scaffold17	peptide ABC transporter ATP-binding protein
gene2857	fabV	K00209	enoyl-[acyl-carrier protein] reductase / trans-2-enoyl-CoA reductase (NAD+) [EC:1.3.1.9 1.3.1.44]	ko00061;ko00650;ko01200;ko01212	1.3.1.9;1.3.1.44	M00083	http://www.genome.jp/dbget-bin/www_bget?ko:K00209	99.5	420	Metabolism;Metabolism;Metabolism;Metabolism	Lipid metabolism;Carbohydrate metabolism;Global and overview maps;Global and overview maps	Fatty acid biosynthesis;Butanoate metabolism;Carbon metabolism;Fatty acid metabolism	Scaffold17	trans-2-enoyl-CoA reductase
gene2859	ppiD	K03770	peptidyl-prolyl cis-trans isomerase D [EC:5.2.1.8]	-	5.2.1.8	-	http://www.genome.jp/dbget-bin/www_bget?ko:K03770	100	621	-	-	-	Scaffold17	peptidyl-prolyl cis-trans isomerase
gene2860	hupB	K03530	DNA-binding protein HU-beta	-	-	-	http://www.genome.jp/dbget-bin/www_bget?ko:K03530	100	90	-	-	-	Scaffold17	DNA-binding protein HU-beta
gene2861	lon	K01338	ATP-dependent Lon protease [EC:3.4.21.53]	ko04112	3.4.21.53	-	http://www.genome.jp/dbget-bin/www_bget?ko:K01338	100	785	Cellular Processes	Cell growth and death	Cell cycle - Caulobacter	Scaffold17	endopeptidase La
gene2862	clpX	K03544	ATP-dependent Clp protease ATP-binding subunit ClpX	ko04112	-	-	http://www.genome.jp/dbget-bin/www_bget?ko:K03544	99.8	426	Cellular Processes	Cell growth and death	Cell cycle - Caulobacter	Scaffold17	ATP-dependent Clp protease ATP-binding subunit ClpX
gene2863	clpP	K01358	ATP-dependent Clp protease, protease subunit [EC:3.4.21.92]	ko04112;ko04212	3.4.21.92	-	http://www.genome.jp/dbget-bin/www_bget?ko:K01358	99.5	188	Cellular Processes;Organismal Systems	Cell growth and death;Aging	Cell cycle - Caulobacter;Longevity regulating pathway - worm	Scaffold17	ATP-dependent Clp protease proteolytic subunit
gene2864	tig	K03545	trigger factor	-	-	-	http://www.genome.jp/dbget-bin/www_bget?ko:K03545	99.8	434	-	-	-	Scaffold17	trigger factor
gene2869	folD	K01491	methylenetetrahydrofolate dehydrogenase (NADP+) / methenyltetrahydrofolate cyclohydrolase [EC:1.5.1.5 3.5.4.9]	ko00670;ko00720;ko01200	1.5.1.5;3.5.4.9	M00140	http://www.genome.jp/dbget-bin/www_bget?ko:K01491	100	284	Metabolism;Metabolism;Metabolism	Metabolism of cofactors and vitamins;Energy metabolism;Global and overview maps	One carbon pool by folate;Carbon fixation pathways in prokaryotes;Carbon metabolism	Scaffold17	methenyltetrahydrofolate cyclohydrolase
gene2870	cysS	K01883	cysteinyl-tRNA synthetase [EC:6.1.1.16]	ko00970	6.1.1.16	M00359	http://www.genome.jp/dbget-bin/www_bget?ko:K01883	99.3	458	Genetic Information Processing	Translation	Aminoacyl-tRNA biosynthesis	Scaffold17	cysteine--tRNA ligase
gene2871	ppiB	K03768	peptidyl-prolyl cis-trans isomerase B (cyclophilin B) [EC:5.2.1.8]	-	5.2.1.8	-	http://www.genome.jp/dbget-bin/www_bget?ko:K03768	99.4	163	-	-	-	Scaffold17	peptidyl-prolyl cis-trans isomerase
gene2872	lpxH	K03269	UDP-2,3-diacylglucosamine hydrolase [EC:3.6.1.54]	ko00540	3.6.1.54	M00060	http://www.genome.jp/dbget-bin/www_bget?ko:K03269	97.1	239	Metabolism	Glycan biosynthesis and metabolism	Lipopolysaccharide biosynthesis	Scaffold17	UDP-2,3-diacylglucosamine hydrolase
gene2873	miaE	K06169	tRNA-(ms[2]io[6]A)-hydroxylase [EC:1.-.-.-]	-	-	-	http://www.genome.jp/dbget-bin/www_bget?ko:K06169	97	200	-	-	-	Scaffold17	tRNA-(ms2io6A)-hydroxylase
gene2876	glnS	K01886	glutaminyl-tRNA synthetase [EC:6.1.1.18]	ko00970	6.1.1.18	M00359	http://www.genome.jp/dbget-bin/www_bget?ko:K01886	99.4	505	Genetic Information Processing	Translation	Aminoacyl-tRNA biosynthesis	Scaffold17	glutamine--tRNA ligase
gene2878	feoB	K04759	ferrous iron transport protein B	-	-	-	http://www.genome.jp/dbget-bin/www_bget?ko:K04759	98.4	764	-	-	-	Scaffold17	ferrous iron transporter B
gene2879	feoA	K04758	ferrous iron transport protein A	-	-	-	http://www.genome.jp/dbget-bin/www_bget?ko:K04758	100	79	-	-	-	Scaffold17	iron transporter FeoA
gene2890	hap	K08604	vibriolysin [EC:3.4.24.25]	ko05110;ko05111	3.4.24.25	-	http://www.genome.jp/dbget-bin/www_bget?ko:K08604	98.2	500	Human Diseases;Cellular Processes	Infectious diseases: Bacterial;Cellular community - prokaryotes	Vibrio cholerae infection;Biofilm formation - Vibrio cholerae	Scaffold17	peptidase M4
gene2891	cdaR	K02647	carbohydrate diacid regulator	-	-	-	http://www.genome.jp/dbget-bin/www_bget?ko:K02647	99.5	410	-	-	-	Scaffold17	CdaR family transcriptional regulator
gene2892	katE	K03781	catalase [EC:1.11.1.6]	ko00380;ko00630;ko01200;ko04011;ko04016;ko04068;ko04146;ko04211;ko04212;ko04213;ko05014	1.11.1.6	M00532	http://www.genome.jp/dbget-bin/www_bget?ko:K03781	99.4	332	Metabolism;Metabolism;Metabolism;Environmental Information Processing;Environmental Information Processing;Environmental Information Processing;Cellular Processes;Organismal Systems;Organismal Systems;Organismal Systems;Human Diseases	Amino acid metabolism;Carbohydrate metabolism;Global and overview maps;Signal transduction;Signal transduction;Signal transduction;Transport and catabolism;Aging;Aging;Aging;Neurodegenerative diseases	Tryptophan metabolism;Glyoxylate and dicarboxylate metabolism;Carbon metabolism;MAPK signaling pathway - yeast;MAPK signaling pathway - plant;FoxO signaling pathway;Peroxisome;Longevity regulating pathway;Longevity regulating pathway - worm;Longevity regulating pathway - multiple species;Amyotrophic lateral sclerosis (ALS)	Scaffold17	catalase
gene2894	-	K03299	gluconate:H+ symporter, GntP family	-	-	-	http://www.genome.jp/dbget-bin/www_bget?ko:K03299	100	452	-	-	-	Scaffold17	gluconate transporter
gene2895	glxK	K00865	glycerate 2-kinase [EC:2.7.1.165]	ko00260;ko00561;ko00630	2.7.1.165	-	http://www.genome.jp/dbget-bin/www_bget?ko:K00865	98.4	381	Metabolism;Metabolism;Metabolism	Amino acid metabolism;Lipid metabolism;Carbohydrate metabolism	Glycine, serine and threonine metabolism;Glycerolipid metabolism;Glyoxylate and dicarboxylate metabolism	Scaffold17	glycerate kinase
gene2896	gadB	K01580	glutamate decarboxylase [EC:4.1.1.15]	ko00250;ko00410;ko00430;ko00650;ko02024;ko04727;ko04940	4.1.1.15	M00027	http://www.genome.jp/dbget-bin/www_bget?ko:K01580	98.4	549	Metabolism;Metabolism;Metabolism;Metabolism;Cellular Processes;Organismal Systems;Human Diseases	Amino acid metabolism;Metabolism of other amino acids;Metabolism of other amino acids;Carbohydrate metabolism;Cellular community - prokaryotes;Nervous system;Endocrine and metabolic diseases	Alanine, aspartate and glutamate metabolism;beta-Alanine metabolism;Taurine and hypotaurine metabolism;Butanoate metabolism;Quorum sensing;GABAergic synapse;Type I diabetes mellitus	Scaffold17	glutamate decarboxylase
gene2899	nfuA	K07400	Fe/S biogenesis protein NfuA	-	-	-	http://www.genome.jp/dbget-bin/www_bget?ko:K07400	99.5	192	-	-	-	Scaffold18	Fe-S biogenesis protein NfuA
gene2900	urdA	K17363	urocanate reductase [EC:1.3.99.33]	ko00340	1.3.99.33	-	http://www.genome.jp/dbget-bin/www_bget?ko:K17363	98.2	566	Metabolism	Amino acid metabolism	Histidine metabolism	Scaffold18	flavocytochrome c
gene2907	bioH	K02170	pimeloyl-[acyl-carrier protein] methyl ester esterase [EC:3.1.1.85]	ko00780	3.1.1.85	M00572	http://www.genome.jp/dbget-bin/www_bget?ko:K02170	98.3	240	Metabolism	Metabolism of cofactors and vitamins	Biotin metabolism	Scaffold18	pimeloyl-acyl-carrier protein methyl ester esterase
gene2910	tex	K06959	protein Tex	-	-	-	http://www.genome.jp/dbget-bin/www_bget?ko:K06959	99.2	779	-	-	-	Scaffold18	transcription accessory protein
gene2912	greB	K04760	transcription elongation factor GreB	-	-	-	http://www.genome.jp/dbget-bin/www_bget?ko:K04760	100	167	-	-	-	Scaffold18	transcription elongation factor GreB
gene2914	ompR	K07659	two-component system, OmpR family, phosphate regulon response regulator OmpR	ko02020;ko02026	-	M00445	http://www.genome.jp/dbget-bin/www_bget?ko:K07659	100	241	Environmental Information Processing;Cellular Processes	Signal transduction;Cellular community - prokaryotes	Two-component system;Biofilm formation - Escherichia coli	Scaffold18	DNA-binding response regulator
gene2915	envZ	K07638	two-component system, OmpR family, osmolarity sensor histidine kinase EnvZ [EC:2.7.13.3]	ko02020;ko02026	2.7.13.3	M00445	http://www.genome.jp/dbget-bin/www_bget?ko:K07638	99.3	438	Environmental Information Processing;Cellular Processes	Signal transduction;Cellular community - prokaryotes	Two-component system;Biofilm formation - Escherichia coli	Scaffold18	two-component sensor histidine kinase
gene2922	phoP	K07660	two-component system, OmpR family, response regulator PhoP	ko01503;ko02020	-	M00444	http://www.genome.jp/dbget-bin/www_bget?ko:K07660	100	227	Human Diseases;Environmental Information Processing	Drug resistance: Antimicrobial;Signal transduction	Cationic antimicrobial peptide (CAMP) resistance;Two-component system	Scaffold18	DNA-binding response regulator
gene2923	phoQ	K07637	two-component system, OmpR family, sensor histidine kinase PhoQ [EC:2.7.13.3]	ko01503;ko02020	2.7.13.3	M00444	http://www.genome.jp/dbget-bin/www_bget?ko:K07637	99.6	454	Human Diseases;Environmental Information Processing	Drug resistance: Antimicrobial;Signal transduction	Cationic antimicrobial peptide (CAMP) resistance;Two-component system	Scaffold18	two-component sensor histidine kinase
gene2928	cyoA	K02297	cytochrome o ubiquinol oxidase subunit II [EC:1.10.3.10]	ko00190	1.10.3.10	M00417	http://www.genome.jp/dbget-bin/www_bget?ko:K02297	99.7	326	Metabolism	Energy metabolism	Oxidative phosphorylation	Scaffold18	cytochrome ubiquinol oxidase subunit II
gene2929	cyoB	K02298	cytochrome o ubiquinol oxidase subunit I [EC:1.10.3.10]	ko00190	1.10.3.10	M00417	http://www.genome.jp/dbget-bin/www_bget?ko:K02298	99.8	659	Metabolism	Energy metabolism	Oxidative phosphorylation	Scaffold18	cytochrome ubiquinol oxidase subunit I
gene2930	cyoC	K02299	cytochrome o ubiquinol oxidase subunit III	ko00190	-	M00417	http://www.genome.jp/dbget-bin/www_bget?ko:K02299	100	206	Metabolism	Energy metabolism	Oxidative phosphorylation	Scaffold18	cytochrome o ubiquinol oxidase subunit III
gene2931	cyoD	K02300	cytochrome o ubiquinol oxidase subunit IV	ko00190	-	M00417	http://www.genome.jp/dbget-bin/www_bget?ko:K02300	98.2	113	Metabolism	Energy metabolism	Oxidative phosphorylation	Scaffold18	cytochrome o ubiquinol oxidase subunit IV
gene2932	cyoE	K02301	protoheme IX farnesyltransferase [EC:2.5.1.-]	ko00190;ko00860	-	-	http://www.genome.jp/dbget-bin/www_bget?ko:K02301	99.6	270	Metabolism;Metabolism	Energy metabolism;Metabolism of cofactors and vitamins	Oxidative phosphorylation;Porphyrin and chlorophyll metabolism	Scaffold18	protoheme IX farnesyltransferase 2
gene2935	rsmJ	K15984	16S rRNA (guanine1516-N2)-methyltransferase [EC:2.1.1.242]	-	2.1.1.242	-	http://www.genome.jp/dbget-bin/www_bget?ko:K15984	100	261	-	-	-	Scaffold18	16S rRNA methyltransferase
gene2936	rlmJ	K07115	23S rRNA (adenine2030-N6)-methyltransferase [EC:2.1.1.266]	-	2.1.1.266	-	http://www.genome.jp/dbget-bin/www_bget?ko:K07115	99.3	281	-	-	-	Scaffold18	exogenous dna processing protein
gene2939	lemA	K03744	LemA protein	-	-	-	http://www.genome.jp/dbget-bin/www_bget?ko:K03744	99.5	188	-	-	-	Scaffold18	LemA family protein
gene2941	abgT	K12942	aminobenzoyl-glutamate transport protein	-	-	-	http://www.genome.jp/dbget-bin/www_bget?ko:K12942	99.3	535	-	-	-	Scaffold18	aminobenzoyl-glutamate transporter
gene2944	acrB	K18138	multidrug efflux pump	ko01501;ko01503	-	M00647	http://www.genome.jp/dbget-bin/www_bget?ko:K18138	99.9	1002	Human Diseases;Human Diseases	Drug resistance: Antimicrobial;Drug resistance: Antimicrobial	beta-Lactam resistance;Cationic antimicrobial peptide (CAMP) resistance	Scaffold18	multidrug efflux RND transporter permease subunit
gene2945	acrA	K03585	membrane fusion protein, multidrug efflux system	ko01501;ko01503	-	M00646	http://www.genome.jp/dbget-bin/www_bget?ko:K03585	100	366	Human Diseases;Human Diseases	Drug resistance: Antimicrobial;Drug resistance: Antimicrobial	beta-Lactam resistance;Cationic antimicrobial peptide (CAMP) resistance	Scaffold18	multidrug transporter
gene2948	gst	K00799	glutathione S-transferase [EC:2.5.1.18]	ko00480;ko00980;ko00982;ko01524;ko05204;ko05418	2.5.1.18	-	http://www.genome.jp/dbget-bin/www_bget?ko:K00799	100	215	Metabolism;Metabolism;Metabolism;Human Diseases;Human Diseases;Human Diseases	Metabolism of other amino acids;Xenobiotics biodegradation and metabolism;Xenobiotics biodegradation and metabolism;Drug resistance: Antineoplastic;Cancers: Overview;Cardiovascular diseases	Glutathione metabolism;Metabolism of xenobiotics by cytochrome P450;Drug metabolism - cytochrome P450;Platinum drug resistance;Chemical carcinogenesis;Fluid shear stress and atherosclerosis	Scaffold18	glutathione S-transferase
gene2950	prlC	K01414	oligopeptidase A [EC:3.4.24.70]	-	3.4.24.70	-	http://www.genome.jp/dbget-bin/www_bget?ko:K01414	99.7	679	-	-	-	Scaffold18	oligopeptidase A
gene2954	gor	K00383	glutathione reductase (NADPH) [EC:1.8.1.7]	ko00480;ko04918	1.8.1.7	-	http://www.genome.jp/dbget-bin/www_bget?ko:K00383	99.3	451	Metabolism;Organismal Systems	Metabolism of other amino acids;Endocrine system	Glutathione metabolism;Thyroid hormone synthesis	Scaffold18	glutathione-disulfide reductase
gene2956	-	K03307	solute:Na+ symporter, SSS family	-	-	-	http://www.genome.jp/dbget-bin/www_bget?ko:K03307	99	490	-	-	-	Scaffold18	sodium:proline symporter
gene2957	proB	K00931	glutamate 5-kinase [EC:2.7.2.11]	ko00330;ko00332;ko01230	2.7.2.11	M00015	http://www.genome.jp/dbget-bin/www_bget?ko:K00931	99.4	338	Metabolism;Metabolism;Metabolism	Amino acid metabolism;Biosynthesis of other secondary metabolites;Global and overview maps	Arginine and proline metabolism;Carbapenem biosynthesis;Biosynthesis of amino acids	Scaffold18	glutamate 5-kinase
gene2958	proA	K00147	glutamate-5-semialdehyde dehydrogenase [EC:1.2.1.41]	ko00330;ko00332;ko01230	1.2.1.41	M00015	http://www.genome.jp/dbget-bin/www_bget?ko:K00147	99.3	415	Metabolism;Metabolism;Metabolism	Amino acid metabolism;Biosynthesis of other secondary metabolites;Global and overview maps	Arginine and proline metabolism;Carbapenem biosynthesis;Biosynthesis of amino acids	Scaffold18	gamma-glutamyl-phosphate reductase
gene2961	aceB	K01638	malate synthase [EC:2.3.3.9]	ko00620;ko00630;ko01200	2.3.3.9	M00012	http://www.genome.jp/dbget-bin/www_bget?ko:K01638	99.5	185	Metabolism;Metabolism;Metabolism	Carbohydrate metabolism;Carbohydrate metabolism;Global and overview maps	Pyruvate metabolism;Glyoxylate and dicarboxylate metabolism;Carbon metabolism	Scaffold18	malate synthase
gene2967	czcA	K15726	cobalt-zinc-cadmium resistance protein CzcA	-	-	-	http://www.genome.jp/dbget-bin/www_bget?ko:K15726	99.3	1017	-	-	-	Scaffold18	cytochrome-c peroxidase
gene2973	ecfT	K16785	energy-coupling factor transport system permease protein	ko02010	-	M00582	http://www.genome.jp/dbget-bin/www_bget?ko:K16785	95.7	185	Environmental Information Processing	Membrane transport	ABC transporters	Scaffold18	cobalt ABC transporter permease
gene2974	ecfA1	K16786	energy-coupling factor transport system ATP-binding protein [EC:3.6.3.-]	ko02010	-	M00582	http://www.genome.jp/dbget-bin/www_bget?ko:K16786	96.7	455	Environmental Information Processing	Membrane transport	ABC transporters	Scaffold18	ABC transporter-like protein
gene2976	menF	K02552	menaquinone-specific isochorismate synthase [EC:5.4.4.2]	ko00130;ko01053	5.4.4.2	M00116	http://www.genome.jp/dbget-bin/www_bget?ko:K02552	97.6	452	Metabolism;Metabolism	Metabolism of cofactors and vitamins;Metabolism of terpenoids and polyketides	Ubiquinone and other terpenoid-quinone biosynthesis;Biosynthesis of siderophore group nonribosomal peptides	Scaffold18	isochorismate synthase
gene2978	-	K09125	uncharacterized protein	-	-	-	http://www.genome.jp/dbget-bin/www_bget?ko:K09125	100	217	-	-	-	Scaffold18	hypothetical protein
gene2982	-	K02482	two-component system, NtrC family, sensor kinase [EC:2.7.13.3]	-	2.7.13.3	-	http://www.genome.jp/dbget-bin/www_bget?ko:K02482	99.9	697	-	-	-	Scaffold18	two-component sensor histidine kinase
gene2984	tupA	K05772	tungstate transport system substrate-binding protein	ko02010	-	M00186	http://www.genome.jp/dbget-bin/www_bget?ko:K05772	100	274	Environmental Information Processing	Membrane transport	ABC transporters	Scaffold18	tungsten ABC transporter substrate-binding protein
gene2985	tupB	K05773	tungstate transport system permease protein	ko02010	-	M00186	http://www.genome.jp/dbget-bin/www_bget?ko:K05773	100	235	Environmental Information Processing	Membrane transport	ABC transporters	Scaffold18	ABC transporter permease
gene2986	tupC	K06857	tungstate transport system ATP-binding protein [EC:3.6.3.55]	ko02010	3.6.3.55	M00186	http://www.genome.jp/dbget-bin/www_bget?ko:K06857	99.1	235	Environmental Information Processing	Membrane transport	ABC transporters	Scaffold18	ABC transporter
gene2987	mobA	K03752	molybdenum cofactor guanylyltransferase [EC:2.7.7.77]	ko00790	2.7.7.77	-	http://www.genome.jp/dbget-bin/www_bget?ko:K03752	99	197	Metabolism	Metabolism of cofactors and vitamins	Folate biosynthesis	Scaffold18	molybdenum cofactor guanylyltransferase
gene2988	moeA	K03750	molybdopterin molybdotransferase [EC:2.10.1.1]	ko00790	2.10.1.1	-	http://www.genome.jp/dbget-bin/www_bget?ko:K03750	99	599	Metabolism	Metabolism of cofactors and vitamins	Folate biosynthesis	Scaffold18	bifunctional molybdopterin-guanine dinucleotide biosynthesis adaptor protein MobB/molybdopterin molybdotransferase MoeA
gene2989	moaA	K03639	GTP 3',8-cyclase [EC:4.1.99.22]	ko00790;ko04122	4.1.99.22	-	http://www.genome.jp/dbget-bin/www_bget?ko:K03639	100	327	Metabolism;Genetic Information Processing	Metabolism of cofactors and vitamins;Folding, sorting and degradation	Folate biosynthesis;Sulfur relay system	Scaffold18	cyclic pyranopterin phosphate synthase MoaA
gene2991	mutM	K10563	formamidopyrimidine-DNA glycosylase [EC:3.2.2.23 4.2.99.18]	ko03410	3.2.2.23;4.2.99.18	-	http://www.genome.jp/dbget-bin/www_bget?ko:K10563	100	271	Genetic Information Processing	Replication and repair	Base excision repair	Scaffold18	formamidopyrimidine-DNA glycosylase
gene2995	ugd	K00012	UDPglucose 6-dehydrogenase [EC:1.1.1.22]	ko00040;ko00053;ko00520	1.1.1.22	M00014	http://www.genome.jp/dbget-bin/www_bget?ko:K00012	97.6	380	Metabolism;Metabolism;Metabolism	Carbohydrate metabolism;Carbohydrate metabolism;Carbohydrate metabolism	Pentose and glucuronate interconversions;Ascorbate and aldarate metabolism;Amino sugar and nucleotide sugar metabolism	Scaffold18	Phosphoglycerate mutase
gene2996	-	K08679	UDP-glucuronate 4-epimerase [EC:5.1.3.6]	ko00520	5.1.3.6	-	http://www.genome.jp/dbget-bin/www_bget?ko:K08679	98.5	335	Metabolism	Carbohydrate metabolism	Amino sugar and nucleotide sugar metabolism	Scaffold18	NAD-dependent epimerase
gene2998	coaD	K00954	pantetheine-phosphate adenylyltransferase [EC:2.7.7.3]	ko00770	2.7.7.3	M00120	http://www.genome.jp/dbget-bin/www_bget?ko:K00954	99.4	163	Metabolism	Metabolism of cofactors and vitamins	Pantothenate and CoA biosynthesis	Scaffold18	phosphopantetheine adenylyltransferase
gene3000	-	K02003	putative ABC transport system ATP-binding protein	-	-	M00258	http://www.genome.jp/dbget-bin/www_bget?ko:K02003	99.6	223	-	-	-	Scaffold19	ABC transporter
gene3001	-	K02004	putative ABC transport system permease protein	-	-	M00258	http://www.genome.jp/dbget-bin/www_bget?ko:K02004	98	886	-	-	-	Scaffold19	hypothetical protein
gene3004	pilE	K02655	type IV pilus assembly protein PilE	-	-	-	http://www.genome.jp/dbget-bin/www_bget?ko:K02655	100	123	-	-	-	Scaffold19	type IV pilin
gene3006	pilV	K02671	type IV pilus assembly protein PilV	-	-	-	http://www.genome.jp/dbget-bin/www_bget?ko:K02671	100	132	-	-	-	Scaffold19	prepilin-type N-terminal cleavage/methylation domain-containing protein
gene3009	napD	K02570	periplasmic nitrate reductase NapD	-	-	-	http://www.genome.jp/dbget-bin/www_bget?ko:K02570	94.7	94	-	-	-	Scaffold19	NapD family protein
gene3010	napA	K02567	periplasmic nitrate reductase NapA [EC:1.7.99.4]	ko00910	1.7.99.4	M00529	http://www.genome.jp/dbget-bin/www_bget?ko:K02567	99.3	800	Metabolism	Energy metabolism	Nitrogen metabolism	Scaffold19	nitrate reductase catalytic subunit
gene3011	napG	K02573	ferredoxin-type protein NapG	-	-	-	http://www.genome.jp/dbget-bin/www_bget?ko:K02573	98.7	225	-	-	-	Scaffold19	ferredoxin-type protein NapG
gene3012	napH	K02574	ferredoxin-type protein NapH	-	-	-	http://www.genome.jp/dbget-bin/www_bget?ko:K02574	98.4	322	-	-	-	Scaffold19	quinol dehydrogenase ferredoxin subunit NapH
gene3013	napB	K02568	cytochrome c-type protein NapB	ko00910	-	M00529	http://www.genome.jp/dbget-bin/www_bget?ko:K02568	100	143	Metabolism	Energy metabolism	Nitrogen metabolism	Scaffold19	nitrate reductase subunit beta
gene3016	fusA	K02355	elongation factor G	-	-	-	http://www.genome.jp/dbget-bin/www_bget?ko:K02355	100	697	-	-	-	Scaffold19	elongation factor G
gene3021	blaOXA-48	K18976	beta-lactamase class D OXA-48 [EC:3.5.2.6]	ko01501	3.5.2.6	-	http://www.genome.jp/dbget-bin/www_bget?ko:K18976	98.9	265	Human Diseases	Drug resistance: Antimicrobial	beta-Lactam resistance	Scaffold19	OXA-48 family class D beta-lactamase OXA-436
gene3023	sprT	K02742	SprT protein	-	-	-	http://www.genome.jp/dbget-bin/www_bget?ko:K02742	97	201	-	-	-	Scaffold19	SprT family protein
[truncated: 769 more rows]
