# Supplementary material for: Improved utilization of soybean meal through fermentation with commensal Shewanella sp. MR-7 in turbot (Scophthalmus maximus L.)
Source: Microb Cell Fact. 2019 Dec 16;18:214. doi: 10.1186/s12934-019-1265-z (PMC6913000; doi:10.1186/s12934-019-1265-z)
Supplement: Supplementary file 4 — Additional file 4: Table S4. Genes involved in fatty acid metabolism in the genome of Shewanella sp. MR-7. [file 12934_2019_1265_MOESM4_ESM.xlsx]

## Sheet: Sheet1
Table S4 Genes involved in fatty acid metabolism in the genome of Shewanella sp. MR-7
Gene ID	KO ID	KO Name	KO Description	Function Description
gene1864	K01058	pldA	phospholipase A1 [EC:3.1.1.32 3.1.1.4]	Linoleic acid metabolism
gene3539	K00432	gpx	glutathione peroxidase [EC:1.11.1.9]	Arachidonic acid metabolism
gene0044	K00632	fadA	acetyl-CoA acyltransferase [EC:2.3.1.16]	alpha-Linolenic acid metabolism
gene1864	K01058	pldA	phospholipase A1 [EC:3.1.1.32 3.1.1.4]	alpha-Linolenic acid metabolism
gene0043	K01782	fadJ	3-hydroxyacyl-CoA dehydrogenase / enoyl-CoA hydratase / 3-hydroxybutyryl-CoA epimerase [EC:1.1.1.35 4.2.1.17 5.1.2.3]	unsaturated fatty acids biosynthesis
gene0373	K00059	fabG	3-oxoacyl-[acyl-carrier protein] reductase [EC:1.1.1.100]	unsaturated fatty acids biosynthesis
gene0749	K10805	tesB	acyl-CoA thioesterase II [EC:3.1.2.-]	unsaturated fatty acids biosynthesis
gene1278	K00059	fabG	3-oxoacyl-[acyl-carrier protein] reductase [EC:1.1.1.100]	unsaturated fatty acids biosynthesis
gene2005	K00507	desC	stearoyl-CoA desaturase (Delta-9 desaturase) [EC:1.14.19.1]	unsaturated fatty acids biosynthesis
gene2773	K00059	fabG	3-oxoacyl-[acyl-carrier protein] reductase [EC:1.1.1.100]	unsaturated fatty acids biosynthesis
gene3137	K10804	tesA	acyl-CoA thioesterase I [EC:3.1.2.- 3.1.1.5]	unsaturated fatty acids biosynthesis
gene3296	K01825	fadB	3-hydroxyacyl-CoA dehydrogenase / enoyl-CoA hydratase / 3-hydroxybutyryl-CoA epimerase / enoyl-CoA isomerase [EC:1.1.1.35 4.2.1.17 5.1.2.3 5.3.3.8]	unsaturated fatty acids biosynthesis
gene0028	K00647	fabB	3-oxoacyl-[acyl-carrier-protein] synthase I [EC:2.3.1.41]	Fatty acid biosynthesis
gene0358	K02078	acpP	acyl carrier protein	Fatty acid biosynthesis
gene0359	K02078	acpP	acyl carrier protein	Fatty acid biosynthesis
gene0370	K00647	fabB	3-oxoacyl-[acyl-carrier-protein] synthase I [EC:2.3.1.41]	Fatty acid biosynthesis
gene0373	K00059	fabG	3-oxoacyl-[acyl-carrier protein] reductase [EC:1.1.1.100]	Fatty acid biosynthesis
gene0374	K09458	fabF	3-oxoacyl-[acyl-carrier-protein] synthase II [EC:2.3.1.179]	Fatty acid biosynthesis
gene0509	K01897	fadD	long-chain acyl-CoA synthetase [EC:6.2.1.3]	Fatty acid biosynthesis
gene1276	K09458	fabF	3-oxoacyl-[acyl-carrier-protein] synthase II [EC:2.3.1.179]	Fatty acid biosynthesis
gene1277	K02078	acpP	acyl carrier protein	Fatty acid biosynthesis
gene1278	K00059	fabG	3-oxoacyl-[acyl-carrier protein] reductase [EC:1.1.1.100]	Fatty acid biosynthesis
gene1279	K00645	fabD	[acyl-carrier-protein] S-malonyltransferase [EC:2.3.1.39]	Fatty acid biosynthesis
gene1280	K00648	fabH	3-oxoacyl-[acyl-carrier-protein] synthase III [EC:2.3.1.180]	Fatty acid biosynthesis
gene2111	K01897	fadD	long-chain acyl-CoA synthetase [EC:6.2.1.3]	Fatty acid biosynthesis
gene2637	K02160	accB	acetyl-CoA carboxylase biotin carboxyl carrier protein	Fatty acid biosynthesis
gene2733	K02372	fabZ	3-hydroxyacyl-[acyl-carrier-protein] dehydratase [EC:4.2.1.59]	Fatty acid biosynthesis
gene2773	K00059	fabG	3-oxoacyl-[acyl-carrier protein] reductase [EC:1.1.1.100]	Fatty acid biosynthesis
gene2857	K00209	fabV	enoyl-[acyl-carrier protein] reductase / trans-2-enoyl-CoA reductase (NAD+) [EC:1.3.1.9 1.3.1.44]	Fatty acid biosynthesis
gene3191	K00648	fabH	3-oxoacyl-[acyl-carrier-protein] synthase III [EC:2.3.1.180]	Fatty acid biosynthesis
gene3412	K01897	fadD	long-chain acyl-CoA synthetase [EC:6.2.1.3]	Fatty acid biosynthesis
gene3772	K00648	fabH	3-oxoacyl-[acyl-carrier-protein] synthase III [EC:2.3.1.180]	Fatty acid biosynthesis
gene4350	K01716	fabA	3-hydroxyacyl-[acyl-carrier protein] dehydratase / trans-2-decenoyl-[acyl-carrier protein] isomerase [EC:4.2.1.59 5.3.3.14]	Fatty acid biosynthesis
