# Supplementary material for: Improved utilization of soybean meal through fermentation with commensal Shewanella sp. MR-7 in turbot (Scophthalmus maximus L.)
Source: Microb Cell Fact. 2019 Dec 16;18:214. doi: 10.1186/s12934-019-1265-z (PMC6913000; doi:10.1186/s12934-019-1265-z)
Supplement: Supplementary file 6 — Additional file 6: Table S6. The relative abundance of intestinal bacterial OTUs at phylum taxonomic levels. [file 12934_2019_1265_MOESM6_ESM.xlsx]

## Sheet: Sheet1
Table S6 The relative abundance of intestinal bacterial OTUs at phylum taxonomic levels.
Taxonomy	FM	SBM45	FSBM45	Tax_detail
Firmicutes	0.728596	0.355779	0.625572	k__Bacteria;p__Firmicutes;
Bacteroidetes	0.017915	0.461977	0.148651	k__Bacteria;p__Bacteroidetes;
Proteobacteria	0.2463	0.155013	0.168202	k__Bacteria;p__Proteobacteria;
Actinobacteria	0.00292	0.005451	0.019113	k__Bacteria;p__Actinobacteria;
unidentified_Bacteria	0.000346	0.005941	0.002042	k__Bacteria;p__unidentified_Bacteria;
Kiritimatiellaeota	0	0	0.003983	k__Bacteria;p__Kiritimatiellaeota;
Planctomycetes	4.2e-05	0.000371	0.00519	k__Bacteria;p__Planctomycetes;
Oxyphotobacteria	0.000894	0.002557	0.004067	k__Bacteria;p__Oxyphotobacteria;
Chloroflexi	0.000321	0.000819	0.004363	k__Bacteria;p__Chloroflexi;
Verrucomicrobia	0.00027	0.001991	0.001949	k__Bacteria;p__Verrucomicrobia;
Fusobacteria	0.000371	0.000346	0.002523	k__Bacteria;p__Fusobacteria;
Acidobacteria	0.000624	0.00081	0.002211	k__Bacteria;p__Acidobacteria;
Tenericutes	8.4e-05	0.001781	0.001755	k__Bacteria;p__Tenericutes;
Melainabacteria	4.2e-05	0.000506	0.000878	k__Bacteria;p__Melainabacteria;
Nitrospirae	0.000143	0.000295	0.000591	k__Bacteria;p__Nitrospirae;
Latescibacteria	8e-06	0	0.000346	k__Bacteria;p__Latescibacteria;
Gemmatimonadetes	0.000169	0.000405	0.00038	k__Bacteria;p__Gemmatimonadetes;
Spirochaetes	3.4e-05	2.5e-05	0.000582	k__Bacteria;p__Spirochaetes;
Rokubacteria	0	5.9e-05	0.000304	k__Bacteria;p__Rokubacteria;
Thaumarchaeota	1.7e-05	5.9e-05	0.000371	k__Archaea;p__Thaumarchaeota;
Zixibacteria	1.7e-05	0	0.000253	k__Bacteria;p__Zixibacteria;
Elusimicrobia	0	0	0.000194	k__Bacteria;p__Elusimicrobia;
Armatimonadetes	4.2e-05	8e-06	0.000253	k__Bacteria;p__Armatimonadetes;
Candidatus_Woesebacteria	0	0	0.000152	k__Bacteria;p__Candidatus_Woesebacteria;
Fibrobacteres	0	0	0.000135	k__Bacteria;p__Fibrobacteres;
Deinococcus-Thermus	0	0.000169	0.00011	k__Bacteria;p__Deinococcus-Thermus;
Synergistetes	0	0.000228	1.7e-05	k__Bacteria;p__Synergistetes;
Chlamydiae	0	3.4e-05	0.000135	k__Bacteria;p__Chlamydiae;
Euryarchaeota	0	0.000101	7.6e-05	k__Archaea;p__Euryarchaeota;
Thermotogae	0	0.000135	8e-06	k__Bacteria;p__Thermotogae;
Lentisphaerae	0	0.000101	0	k__Bacteria;p__Lentisphaerae;
Deferribacteres	0	7.6e-05	0	k__Bacteria;p__Deferribacteres;
Cloacimonetes	0	7.6e-05	5.9e-05	k__Bacteria;p__Cloacimonetes;
Nitrospinae	0	4.2e-05	6.8e-05	k__Bacteria;p__Nitrospinae;
Candidatus_Falkowbacteria	0	0	5.9e-05	k__Bacteria;p__Candidatus_Falkowbacteria;
Candidatus_Amesbacteria	0	0	5.9e-05	k__Bacteria;p__Candidatus_Amesbacteria;
Candidatus_Portnoybacteria	0	5.1e-05	0	k__Bacteria;p__Candidatus_Portnoybacteria;
Candidatus_Chisholmbacteria	0	0	2.5e-05	k__Bacteria;p__Candidatus_Chisholmbacteria;
unidentified_Archaea	0	2.5e-05	1.7e-05	k__Archaea;p__unidentified_Archaea;
Candidatus_Curtissbacteria	8e-06	0	0	k__Bacteria;p__Candidatus_Curtissbacteria;
Others	0.000835	0.004768	0.005308	Others
