# Supplementary material for: Improved utilization of soybean meal through fermentation with commensal Shewanella sp. MR-7 in turbot (Scophthalmus maximus L.)
Source: Microb Cell Fact. 2019 Dec 16;18:214. doi: 10.1186/s12934-019-1265-z (PMC6913000; doi:10.1186/s12934-019-1265-z)
Supplement: Supplementary file 7 — Additional file 7: Table S7. The relative abundance of intestinal bacterial OTUs at genus taxonomic levels. [file 12934_2019_1265_MOESM7_ESM.xlsx]

## Sheet: Sheet1
Table S7 The relative abundance of intestinal bacterial OTUs at genus taxonomic levels.
Taxonomy	FM	SBM45	FSBM45	Tax_detail
Lactococcus	0.441902	0.002	0.090839	k__Bacteria;p__Firmicutes;c__Bacilli;o__Lactobacillales;f__Streptococcaceae;g__Lactococcus;
Bacillus	0.000759	0.014337	0.285724	k__Bacteria;p__Firmicutes;c__Bacilli;o__Bacillales;f__Bacillaceae;g__Bacillus;
Bacteroides	0.009679	0.188817	0.081076	k__Bacteria;p__Bacteroidetes;c__Bacteroidia;o__Bacteroidales;f__Bacteroidaceae;g__Bacteroides;
Lactobacillus	0.260071	0.037762	0.071541	k__Bacteria;p__Firmicutes;c__Bacilli;o__Lactobacillales;f__Lactobacillaceae;g__Lactobacillus;
unidentified_Prevotellaceae	0.002008	0.125951	0.01767	k__Bacteria;p__Bacteroidetes;c__Bacteroidia;o__Bacteroidales;f__Prevotellaceae;g__unidentified_Prevotellaceae;
Photobacterium	0.130323	0.001181	0.033517	k__Bacteria;p__Proteobacteria;c__Gammaproteobacteria;o__Vibrionales;f__Vibrionaceae;g__Photobacterium;
unidentified_Enterobacteriaceae	0.00081	0.051229	0.002565	k__Bacteria;p__Proteobacteria;c__Gammaproteobacteria;o__Enterobacteriales;f__Enterobacteriaceae;g__unidentified_Enterobacteriaceae;
Lachnoclostridium	0.000329	0.037939	0.002067	k__Bacteria;p__Firmicutes;c__Clostridia;o__Clostridiales;f__Lachnospiraceae;g__Lachnoclostridium;
Sutterella	4.2e-05	0.022885	0.000371	k__Bacteria;p__Proteobacteria;c__Gammaproteobacteria;o__unidentified_Gammaproteobacteria;f__Burkholderiaceae;g__Sutterella;
Alloprevotella	0.000245	0.02286	0.001958	k__Bacteria;p__Bacteroidetes;c__Bacteroidia;o__Bacteroidales;f__Prevotellaceae;g__Alloprevotella;
Faecalibacterium	0.003831	0.036412	0.025096	k__Bacteria;p__Firmicutes;c__Clostridia;o__Clostridiales;f__Ruminococcaceae;g__Faecalibacterium;
Acinetobacter	0.001089	0.001215	0.019771	k__Bacteria;p__Proteobacteria;c__Gammaproteobacteria;o__Pseudomonadales;f__Moraxellaceae;g__Acinetobacter;
Parasutterella	0.000228	0.016733	0.000886	k__Bacteria;p__Proteobacteria;c__Gammaproteobacteria;o__unidentified_Gammaproteobacteria;f__Burkholderiaceae;g__Parasutterella;
Iodobacter	0.04058	0.000245	0.01054	k__Bacteria;p__Proteobacteria;c__Gammaproteobacteria;o__unidentified_Gammaproteobacteria;f__unidentified_Gammaproteobacteria;g__Iodobacter;
Parabacteroides	0.000447	0.015493	0.002667	k__Bacteria;p__Bacteroidetes;c__Bacteroidia;o__Bacteroidales;f__Tannerellaceae;g__Parabacteroides;
Phascolarctobacterium	0.000228	0.023341	0.001224	k__Bacteria;p__Firmicutes;c__Negativicutes;o__Selenomonadales;f__Acidaminococcaceae;g__Phascolarctobacterium;
Roseburia	0.000565	0.012092	0.002962	k__Bacteria;p__Firmicutes;c__Clostridia;o__Clostridiales;f__Lachnospiraceae;g__Roseburia;
unidentified_Ruminococcaceae	0.000565	0.019434	0.004945	k__Bacteria;p__Firmicutes;c__Clostridia;o__Clostridiales;f__Ruminococcaceae;g__unidentified_Ruminococcaceae;
Flavobacterium	6.8e-05	0.000152	0.011139	k__Bacteria;p__Bacteroidetes;c__Bacteroidia;o__Flavobacteriales;f__Flavobacteriaceae;g__Flavobacterium;
Zavarzinia	2.5e-05	2.5e-05	0.009367	k__Bacteria;p__Proteobacteria;c__Alphaproteobacteria;o__unidentified_Alphaproteobacteria;f__unidentified_Alphaproteobacteria;g__Zavarzinia;
Serratia	0.019054	0.000489	0.00443	k__Bacteria;p__Proteobacteria;c__Gammaproteobacteria;o__Enterobacteriales;f__Enterobacteriaceae;g__Serratia;
Alistipes	0.00043	0.011274	0.003333	k__Bacteria;p__Bacteroidetes;c__Bacteroidia;o__Bacteroidales;f__Rikenellaceae;g__Alistipes;
unidentified_Clostridiales	0.001485	0.007611	0.01416	k__Bacteria;p__Firmicutes;c__Clostridia;o__Clostridiales;f__unidentified_Clostridiales;g__unidentified_Clostridiales;
Desulfobacca	3.4e-05	0	0.006801	k__Bacteria;p__Proteobacteria;c__Deltaproteobacteria;o__Syntrophobacterales;f__Syntrophaceae;g__Desulfobacca;
Acetobacter	1.7e-05	0.000152	0.007451	k__Bacteria;p__Proteobacteria;c__Alphaproteobacteria;o__unidentified_Alphaproteobacteria;f__Acetobacteraceae;g__Acetobacter;
unidentified_Lachnospiraceae	0.001224	0.007181	0.00751	k__Bacteria;p__Firmicutes;c__Clostridia;o__Clostridiales;f__Lachnospiraceae;g__unidentified_Lachnospiraceae;
unidentified_Corynebacteriaceae	0.000346	0.000278	0.006489	k__Bacteria;p__Actinobacteria;c__unidentified_Actinobacteria;o__Corynebacteriales;f__Corynebacteriaceae;g__unidentified_Corynebacteriaceae;
Blautia	0.001139	0.00373	0.00573	k__Bacteria;p__Firmicutes;c__Clostridia;o__Clostridiales;f__Lachnospiraceae;g__Blautia;
Veillonella	0.000135	0.005122	0.001004	k__Bacteria;p__Firmicutes;c__Negativicutes;o__Selenomonadales;f__Veillonellaceae;g__Veillonella;
unidentified_Alphaproteobacteria	1.7e-05	9.3e-05	0.005038	k__Bacteria;p__Proteobacteria;c__Alphaproteobacteria;o__unidentified_Alphaproteobacteria;f__unidentified_Alphaproteobacteria;g__unidentified_Alphaproteobacteria;
Stenotrophomonas	6.8e-05	0.00038	0.004962	k__Bacteria;p__Proteobacteria;c__Gammaproteobacteria;o__Xanthomonadales;f__Xanthomonadaceae;g__Stenotrophomonas;
Helicobacter	5.9e-05	0.005088	0.000135	k__Bacteria;p__unidentified_Bacteria;c__unidentified_Bacteria;o__Campylobacterales;f__Helicobacteraceae;g__Helicobacter;
Weissella	0.00011	0.004877	0.005569	k__Bacteria;p__Firmicutes;c__Bacilli;o__Lactobacillales;f__Leuconostocaceae;g__Weissella;
Pseudomonas	0.010523	0.001139	0.005181	k__Bacteria;p__Proteobacteria;c__Gammaproteobacteria;o__Pseudomonadales;f__Pseudomonadaceae;g__Pseudomonas;
Butyricimonas	5.9e-05	0.006303	0.00011	k__Bacteria;p__Bacteroidetes;c__Bacteroidia;o__Bacteroidales;f__Marinifilaceae;g__Butyricimonas;
Megamonas	0.000118	0.006405	0.000937	k__Bacteria;p__Firmicutes;c__Negativicutes;o__Selenomonadales;f__Veillonellaceae;g__Megamonas;
Aerococcus	4.2e-05	0.000354	0.005873	k__Bacteria;p__Firmicutes;c__Bacilli;o__Lactobacillales;f__Aerococcaceae;g__Aerococcus;
Lachnospira	0.000439	0.006025	0.003451	k__Bacteria;p__Firmicutes;c__Clostridia;o__Clostridiales;f__Lachnospiraceae;g__Lachnospira;
Anaerostipes	0.000397	0.000751	0.003342	k__Bacteria;p__Firmicutes;c__Clostridia;o__Clostridiales;f__Lachnospiraceae;g__Anaerostipes;
Romboutsia	0.000371	0.00405	0.00216	k__Bacteria;p__Firmicutes;c__Clostridia;o__Clostridiales;f__Peptostreptococcaceae;g__Romboutsia;
Streptococcus	0.000717	0.002844	0.003974	k__Bacteria;p__Firmicutes;c__Bacilli;o__Lactobacillales;f__Streptococcaceae;g__Streptococcus;
Rhodococcus	1.7e-05	2.5e-05	0.002776	k__Bacteria;p__Actinobacteria;c__unidentified_Actinobacteria;o__Corynebacteriales;f__Nocardiaceae;g__Rhodococcus;
Methylophilus	3.4e-05	4.2e-05	0.002658	k__Bacteria;p__Proteobacteria;c__Gammaproteobacteria;o__unidentified_Gammaproteobacteria;f__Methylophilaceae;g__Methylophilus;
Holdemanella	0.00011	0.002582	0.000709	k__Bacteria;p__Firmicutes;c__Erysipelotrichia;o__Erysipelotrichales;f__Erysipelotrichaceae;g__Holdemanella;
unidentified_Erysipelotrichaceae	0.000473	0.001409	0.002312	k__Bacteria;p__Firmicutes;c__Erysipelotrichia;o__Erysipelotrichales;f__Erysipelotrichaceae;g__unidentified_Erysipelotrichaceae;
Staphylococcus	0.000667	0.001224	0.003688	k__Bacteria;p__Firmicutes;c__Bacilli;o__Bacillales;f__Staphylococcaceae;g__Staphylococcus;
Catenibacterium	8e-06	0.002177	0.000203	k__Bacteria;p__Firmicutes;c__Erysipelotrichia;o__Erysipelotrichales;f__Erysipelotrichaceae;g__Catenibacterium;
Bifidobacterium	0.000447	0.001662	0.003586	k__Bacteria;p__Actinobacteria;c__unidentified_Actinobacteria;o__Bifidobacteriales;f__Bifidobacteriaceae;g__Bifidobacterium;
Achromobacter	8e-06	0	0.001991	k__Bacteria;p__Proteobacteria;c__Gammaproteobacteria;o__unidentified_Gammaproteobacteria;f__Burkholderiaceae;g__Achromobacter;
Macellibacteroides	0	0.001823	8e-06	k__Bacteria;p__Bacteroidetes;c__Bacteroidia;o__Bacteroidales;f__Tannerellaceae;g__Macellibacteroides;
Fusobacterium	0.000363	0.000177	0.002489	k__Bacteria;p__Fusobacteria;c__Fusobacteriia;o__Fusobacteriales;f__Fusobacteriaceae;g__Fusobacterium;
Akkermansia	0.000127	0.001713	0.00065	k__Bacteria;p__Verrucomicrobia;c__Verrucomicrobiae;o__Verrucomicrobiales;f__Akkermansiaceae;g__Akkermansia;
unidentified_Oxyphotobacteria	0.000878	0.002506	0.003266	k__Bacteria;p__Oxyphotobacteria;c__unidentified_Oxyphotobacteria;o__unidentified_Oxyphotobacteria;f__unidentified_Oxyphotobacteria;g__unidentified_Oxyphotobacteria;
Subdoligranulum	0.000152	0.00346	0.00189	k__Bacteria;p__Firmicutes;c__Clostridia;o__Clostridiales;f__Ruminococcaceae;g__Subdoligranulum;
Cutibacterium	0	5.9e-05	0.001561	k__Bacteria;p__Actinobacteria;c__unidentified_Actinobacteria;o__Propionibacteriales;f__Propionibacteriaceae;g__Cutibacterium;
Labrys	0.001544	3.4e-05	3.4e-05	k__Bacteria;p__Proteobacteria;c__Alphaproteobacteria;o__Rhizobiales;f__unidentified_Rhizobiales;g__Labrys;
Butyricicoccus	3.4e-05	0.001502	0.000743	k__Bacteria;p__Firmicutes;c__Clostridia;o__Clostridiales;f__Ruminococcaceae;g__Butyricicoccus;
Fusicatenibacter	0.000203	0.000886	0.002253	k__Bacteria;p__Firmicutes;c__Clostridia;o__Clostridiales;f__Lachnospiraceae;g__Fusicatenibacter;
Edwardsiella	0	0.001257	8e-06	k__Bacteria;p__Proteobacteria;c__Gammaproteobacteria;o__Enterobacteriales;f__Enterobacteriaceae;g__Edwardsiella;
Rudaea	0.00124	0	8.4e-05	k__Bacteria;p__Proteobacteria;c__Gammaproteobacteria;o__Xanthomonadales;f__Rhodanobacteraceae;g__Rudaea;
Oxalobacter	0	0.00119	2.5e-05	k__Bacteria;p__Proteobacteria;c__Gammaproteobacteria;o__unidentified_Gammaproteobacteria;f__Burkholderiaceae;g__Oxalobacter;
Perlucidibaca	0	0	0.001038	k__Bacteria;p__Proteobacteria;c__Gammaproteobacteria;o__Pseudomonadales;f__Moraxellaceae;g__Perlucidibaca;
Fermentimonas	8e-06	5.1e-05	0.001148	k__Bacteria;p__Bacteroidetes;c__Bacteroidia;o__Bacteroidales;f__unidentified_Bacteroidales;g__Fermentimonas;
Delftia	4.2e-05	0.000152	0.001046	k__Bacteria;p__Proteobacteria;c__Gammaproteobacteria;o__unidentified_Gammaproteobacteria;f__Burkholderiaceae;g__Delftia;
Glutamicibacter	0	5.1e-05	0.001536	k__Bacteria;p__Actinobacteria;c__unidentified_Actinobacteria;o__Micrococcales;f__Micrococcaceae;g__Glutamicibacter;
Hydrogenophaga	0	5.9e-05	0.000987	k__Bacteria;p__Proteobacteria;c__Gammaproteobacteria;o__unidentified_Gammaproteobacteria;f__Burkholderiaceae;g__Hydrogenophaga;
Odoribacter	0.000101	0.001477	0.000287	k__Bacteria;p__Bacteroidetes;c__Bacteroidia;o__Bacteroidales;f__Marinifilaceae;g__Odoribacter;
Leuconostoc	0.000709	0.000886	0.002042	k__Bacteria;p__Firmicutes;c__Bacilli;o__Lactobacillales;f__Leuconostocaceae;g__Leuconostoc;
Limnobacter	0	0	0.000903	k__Bacteria;p__Proteobacteria;c__Gammaproteobacteria;o__unidentified_Gammaproteobacteria;f__Burkholderiaceae;g__Limnobacter;
Candidatus_Alysiosphaera	0.000869	0.000177	1.7e-05	k__Bacteria;p__Proteobacteria;c__Alphaproteobacteria;o__unidentified_Alphaproteobacteria;f__Geminicoccaceae;g__Candidatus_Alysiosphaera;
Tyzzerella	3.4e-05	0.001544	0.000211	k__Bacteria;p__Firmicutes;c__Clostridia;o__Clostridiales;f__Lachnospiraceae;g__Tyzzerella;
Dorea	0.00016	0.000878	0.000894	k__Bacteria;p__Firmicutes;c__Clostridia;o__Clostridiales;f__Lachnospiraceae;g__Dorea;
Nakamurella	0.000785	0	4.2e-05	k__Bacteria;p__Actinobacteria;c__unidentified_Actinobacteria;o__Frankiales;f__Nakamurellaceae;g__Nakamurella;
Paraprevotella	8e-06	0.000844	0.00016	k__Bacteria;p__Bacteroidetes;c__Bacteroidia;o__Bacteroidales;f__Prevotellaceae;g__Paraprevotella;
unidentified_Bacteria	0	2.5e-05	0.000819	k__Bacteria;p__unidentified_Bacteria;c__unidentified_Bacteria;o__unidentified_Bacteria;f__unidentified_Bacteria;g__unidentified_Bacteria;
unidentified_Synechococcales	0	1.7e-05	0.000624	k__Bacteria;p__Oxyphotobacteria;c__unidentified_Oxyphotobacteria;o__Synechococcales;f__unidentified_Synechococcales;g__unidentified_Synechococcales;
Alsobacter	8e-06	0	0.000582	k__Bacteria;p__Proteobacteria;c__Alphaproteobacteria;o__Rhizobiales;f__unidentified_Rhizobiales;g__Alsobacter;
Oscillibacter	1.7e-05	0.000599	0.000245	k__Bacteria;p__Firmicutes;c__Clostridia;o__Clostridiales;f__Ruminococcaceae;g__Oscillibacter;
Succinivibrio	9.3e-05	4.2e-05	0.000675	k__Bacteria;p__Proteobacteria;c__Gammaproteobacteria;o__Aeromonadales;f__Succinivibrionaceae;g__Succinivibrio;
Bilophila	4.2e-05	0.000928	9.3e-05	k__Bacteria;p__Proteobacteria;c__Deltaproteobacteria;o__Desulfovibrionales;f__Desulfovibrionaceae;g__Bilophila;
Campylobacter	0.000245	0.000177	0.000759	k__Bacteria;p__unidentified_Bacteria;c__unidentified_Bacteria;o__Campylobacterales;f__Campylobacteraceae;g__Campylobacter;
Enterococcus	9.3e-05	0.000354	0.001122	k__Bacteria;p__Firmicutes;c__Bacilli;o__Lactobacillales;f__Enterococcaceae;g__Enterococcus;
Turicibacter	0.000143	0.000835	0.001055	k__Bacteria;p__Firmicutes;c__Erysipelotrichia;o__Erysipelotrichales;f__Erysipelotrichaceae;g__Turicibacter;
Actinobacillus	2.5e-05	0.000726	0.0013	k__Bacteria;p__Proteobacteria;c__Gammaproteobacteria;o__Pasteurellales;f__Pasteurellaceae;g__Actinobacillus;
Kurthia	5.1e-05	0.000329	0.000751	k__Bacteria;p__Firmicutes;c__Bacilli;o__Bacillales;f__Planococcaceae;g__Kurthia;
Azospirillum	0	1.7e-05	0.000506	k__Bacteria;p__Proteobacteria;c__Alphaproteobacteria;o__unidentified_Alphaproteobacteria;f__unidentified_Alphaproteobacteria;g__Azospirillum;
Acidibacter	0.00011	0.000245	0.000582	k__Bacteria;p__Proteobacteria;c__Gammaproteobacteria;o__unidentified_Gammaproteobacteria;f__unidentified_Gammaproteobacteria;g__Acidibacter;
Megasphaera	5.1e-05	3.4e-05	0.000506	k__Bacteria;p__Firmicutes;c__Negativicutes;o__Selenomonadales;f__Veillonellaceae;g__Megasphaera;
Planktomarina	8e-06	0.000489	0.00016	k__Bacteria;p__Proteobacteria;c__Alphaproteobacteria;o__Rhodobacterales;f__Rhodobacteraceae;g__Planktomarina;
Enhydrobacter	0.000143	0.000489	8.4e-05	k__Bacteria;p__Proteobacteria;c__Gammaproteobacteria;o__Pseudomonadales;f__Moraxellaceae;g__Enhydrobacter;
Candidatus_Arthromitus	0.000186	0.000608	0.000228	k__Bacteria;p__Firmicutes;c__Clostridia;o__Clostridiales;f__unidentified_Clostridiales;g__Candidatus_Arthromitus;
Polynucleobacter	0	0	0.00043	k__Bacteria;p__Proteobacteria;c__Gammaproteobacteria;o__unidentified_Gammaproteobacteria;f__Burkholderiaceae;g__Polynucleobacter;
Micrococcus	8e-06	0.000506	0.00011	k__Bacteria;p__Actinobacteria;c__unidentified_Actinobacteria;o__Micrococcales;f__Micrococcaceae;g__Micrococcus;
Brevundimonas	6.8e-05	0.000413	1.7e-05	k__Bacteria;p__Proteobacteria;c__Alphaproteobacteria;o__Caulobacterales;f__Caulobacteraceae;g__Brevundimonas;
Erysipelatoclostridium	4.2e-05	0.000354	0.000456	k__Bacteria;p__Firmicutes;c__Erysipelotrichia;o__Erysipelotrichales;f__Erysipelotrichaceae;g__Erysipelatoclostridium;
Gemmobacter	8e-06	0	0.00043	k__Bacteria;p__Proteobacteria;c__Alphaproteobacteria;o__Rhodobacterales;f__Rhodobacteraceae;g__Gemmobacter;
Solobacterium	0	0	0.000397	k__Bacteria;p__Firmicutes;c__Erysipelotrichia;o__Erysipelotrichales;f__Erysipelotrichaceae;g__Solobacterium;
Haliangium	8.4e-05	9.3e-05	0.000565	k__Bacteria;p__Proteobacteria;c__Deltaproteobacteria;o__Myxococcales;f__Haliangiaceae;g__Haliangium;
Dialister	3.4e-05	3.4e-05	0.00038	k__Bacteria;p__Firmicutes;c__Negativicutes;o__Selenomonadales;f__Veillonellaceae;g__Dialister;
Niveispirillum	8e-06	0	0.000371	k__Bacteria;p__Proteobacteria;c__Alphaproteobacteria;o__unidentified_Alphaproteobacteria;f__unidentified_Alphaproteobacteria;g__Niveispirillum;
Terrisporobacter	8e-06	0.000515	0.000658	k__Bacteria;p__Firmicutes;c__Clostridia;o__Clostridiales;f__Peptostreptococcaceae;g__Terrisporobacter;
Robinsoniella	0.00011	0	0.000363	k__Bacteria;p__Firmicutes;c__Clostridia;o__Clostridiales;f__Lachnospiraceae;g__Robinsoniella;
Mogibacterium	0	8e-06	0.000413	k__Bacteria;p__Firmicutes;c__Clostridia;o__Clostridiales;f__unidentified_Clostridiales;g__Mogibacterium;
Novosphingobium	1.7e-05	8.4e-05	0.000473	k__Bacteria;p__Proteobacteria;c__Alphaproteobacteria;o__Sphingomonadales;f__Sphingomonadaceae;g__Novosphingobium;
Chryseobacterium	2.5e-05	0.000236	0.000371	k__Bacteria;p__Bacteroidetes;c__Bacteroidia;o__Flavobacteriales;f__unidentified_Flavobacteriales;g__Chryseobacterium;
Candidatus_Soleaferrea	8e-06	5.1e-05	0.000338	k__Bacteria;p__Firmicutes;c__Clostridia;o__Clostridiales;f__Ruminococcaceae;g__Candidatus_Soleaferrea;
Proteiniphilum	8e-06	5.9e-05	0.000321	k__Bacteria;p__Bacteroidetes;c__Bacteroidia;o__Bacteroidales;f__unidentified_Bacteroidales;g__Proteiniphilum;
Tabrizicola	0	0	0.000312	k__Bacteria;p__Proteobacteria;c__Alphaproteobacteria;o__Rhodobacterales;f__Rhodobacteraceae;g__Tabrizicola;
Phreatobacter	0	0	0.000312	k__Bacteria;p__Proteobacteria;c__Alphaproteobacteria;o__Rhizobiales;f__unidentified_Rhizobiales;g__Phreatobacter;
Lysobacter	0.000304	0	8e-06	k__Bacteria;p__Proteobacteria;c__Gammaproteobacteria;o__Xanthomonadales;f__Xanthomonadaceae;g__Lysobacter;
Gemella	8e-06	1.7e-05	0.000456	k__Bacteria;p__Firmicutes;c__Bacilli;o__Bacillales;f__unidentified_Bacillales;g__Gemella;
Bdellovibrio	0	0	0.00038	k__Bacteria;p__Proteobacteria;c__Deltaproteobacteria;o__Bdellovibrionales;f__Bdellovibrionaceae;g__Bdellovibrio;
unidentified_Burkholderiaceae	4.2e-05	2.5e-05	0.000321	k__Bacteria;p__Proteobacteria;c__Gammaproteobacteria;o__unidentified_Gammaproteobacteria;f__Burkholderiaceae;g__unidentified_Burkholderiaceae;
Allisonella	8e-06	0.000278	0	k__Bacteria;p__Firmicutes;c__Negativicutes;o__Selenomonadales;f__Veillonellaceae;g__Allisonella;
Desulfovibrio	0.000101	0.000135	0.000338	k__Bacteria;p__Proteobacteria;c__Deltaproteobacteria;o__Desulfovibrionales;f__Desulfovibrionaceae;g__Desulfovibrio;
Stenotrophobacter	2.5e-05	0.000304	1.7e-05	k__Bacteria;p__Acidobacteria;c__unidentified_Acidobacteria;o__unidentified_Acidobacteria;f__unidentified_Acidobacteria;g__Stenotrophobacter;
unidentified_Chloroflexi	9.3e-05	8.4e-05	0.000329	k__Bacteria;p__Chloroflexi;c__unidentified_Chloroflexi;o__unidentified_Chloroflexi;f__unidentified_Chloroflexi;g__unidentified_Chloroflexi;
Sphingomonas	0.000177	0.00038	0.00043	k__Bacteria;p__Proteobacteria;c__Alphaproteobacteria;o__Sphingomonadales;f__Sphingomonadaceae;g__Sphingomonas;
Peptococcus	0	0.000422	0	k__Bacteria;p__Firmicutes;c__Clostridia;o__Clostridiales;f__Peptococcaceae;g__Peptococcus;
Intestinibacter	0.000101	0.00065	0.000253	k__Bacteria;p__Firmicutes;c__Clostridia;o__Clostridiales;f__Peptostreptococcaceae;g__Intestinibacter;
Trichococcus	0.000329	3.4e-05	0.000135	k__Bacteria;p__Firmicutes;c__Bacilli;o__Lactobacillales;f__Carnobacteriaceae;g__Trichococcus;
Acidovorax	8e-06	3.4e-05	0.000253	k__Bacteria;p__Proteobacteria;c__Gammaproteobacteria;o__unidentified_Gammaproteobacteria;f__Burkholderiaceae;g__Acidovorax;
unidentified_Nitrosomonadaceae	1.7e-05	2.5e-05	0.000236	k__Bacteria;p__Proteobacteria;c__Gammaproteobacteria;o__unidentified_Gammaproteobacteria;f__Nitrosomonadaceae;g__unidentified_Nitrosomonadaceae;
Cellvibrio	0	0	0.000245	k__Bacteria;p__Proteobacteria;c__Gammaproteobacteria;o__Cellvibrionales;f__Cellvibrionaceae;g__Cellvibrio;
Cerasicoccus	0	0	0.000228	k__Bacteria;p__Verrucomicrobia;c__Verrucomicrobiae;o__Opitutales;f__Puniceicoccaceae;g__Cerasicoccus;
Alishewanella	0	0	0.000236	k__Bacteria;p__Proteobacteria;c__Gammaproteobacteria;o__Alteromonadales;f__Alteromonadaceae;g__Alishewanella;
Proteus	8e-06	0.000228	1.7e-05	k__Bacteria;p__Proteobacteria;c__Gammaproteobacteria;o__Enterobacteriales;f__Enterobacteriaceae;g__Proteus;
Faecalibaculum	0	0.000211	0.000236	k__Bacteria;p__Firmicutes;c__Erysipelotrichia;o__Erysipelotrichales;f__Erysipelotrichaceae;g__Faecalibaculum;
Dolosigranulum	0.000143	0.000143	0.000253	k__Bacteria;p__Firmicutes;c__Bacilli;o__Lactobacillales;f__Carnobacteriaceae;g__Dolosigranulum;
Phyllobacterium	0.000363	9.3e-05	0.000211	k__Bacteria;p__Proteobacteria;c__Alphaproteobacteria;o__Rhizobiales;f__Rhizobiaceae;g__Phyllobacterium;
Gluconobacter	0	0.000228	0.000127	k__Bacteria;p__Proteobacteria;c__Alphaproteobacteria;o__unidentified_Alphaproteobacteria;f__Acetobacteraceae;g__Gluconobacter;
Sulfurovum	8e-06	0.000278	0.000236	k__Bacteria;p__unidentified_Bacteria;c__unidentified_Bacteria;o__Campylobacterales;f__unidentified_Campylobacterales;g__Sulfurovum;
Wohlfahrtiimonas	0	0	0.000219	k__Bacteria;p__Proteobacteria;c__Gammaproteobacteria;o__Cardiobacteriales;f__unidentified_Cardiobacteriales;g__Wohlfahrtiimonas;
unidentified_Deltaproteobacteria	2.5e-05	9.3e-05	0.000211	k__Bacteria;p__Proteobacteria;c__Deltaproteobacteria;o__unidentified_Deltaproteobacteria;f__unidentified_Deltaproteobacteria;g__unidentified_Deltaproteobacteria;
Mucilaginibacter	0.000219	4.2e-05	2.5e-05	k__Bacteria;p__Bacteroidetes;c__Bacteroidia;o__Sphingobacteriales;f__Sphingobacteriaceae;g__Mucilaginibacter;
Amylibacter	0	0.000211	0	k__Bacteria;p__Proteobacteria;c__Alphaproteobacteria;o__Rhodobacterales;f__Rhodobacteraceae;g__Amylibacter;
Pannonibacter	8e-06	0.000211	0	k__Bacteria;p__Proteobacteria;c__Alphaproteobacteria;o__Rhizobiales;f__unidentified_Rhizobiales;g__Pannonibacter;
Luteimonas	0	2.5e-05	0.000228	k__Bacteria;p__Proteobacteria;c__Gammaproteobacteria;o__Xanthomonadales;f__Xanthomonadaceae;g__Luteimonas;
unidentified_Melainabacteria	0	0.000135	0.000203	k__Bacteria;p__Melainabacteria;c__unidentified_Melainabacteria;o__unidentified_Melainabacteria;f__unidentified_Melainabacteria;g__unidentified_Melainabacteria;
Anaerosporobacter	0	0	0.000203	k__Bacteria;p__Firmicutes;c__Clostridia;o__Clostridiales;f__Lachnospiraceae;g__Anaerosporobacter;
Rhodoblastus	0.000211	0	0	k__Bacteria;p__Proteobacteria;c__Alphaproteobacteria;o__Rhizobiales;f__Beijerinckiaceae;g__Rhodoblastus;
Holophaga	0.000194	0	1.7e-05	k__Bacteria;p__Acidobacteria;c__Holophagae;o__Holophagales;f__Holophagaceae;g__Holophaga;
Brachybacterium	0	0.000135	0.000194	k__Bacteria;p__Actinobacteria;c__unidentified_Actinobacteria;o__Micrococcales;f__Dermabacteraceae;g__Brachybacterium;
unidentified_Acidobacteria	8e-06	6.8e-05	0.000186	k__Bacteria;p__Acidobacteria;c__unidentified_Acidobacteria;o__unidentified_Acidobacteria;f__unidentified_Acidobacteria;g__unidentified_Acidobacteria;
Pelolinea	0	0.000186	0	k__Bacteria;p__Chloroflexi;c__Anaerolineae;o__Anaerolineales;f__Anaerolineaceae;g__Pelolinea;
Marivita	0	8e-06	0.000186	k__Bacteria;p__Proteobacteria;c__Alphaproteobacteria;o__Rhodobacterales;f__Rhodobacteraceae;g__Marivita;
Collinsella	4.2e-05	0.000143	0.000287	k__Bacteria;p__Actinobacteria;c__Coriobacteriia;o__Coriobacteriales;f__Coriobacteriaceae;g__Collinsella;
Bacteriovorax	0	0	0.000186	k__Bacteria;p__Proteobacteria;c__Deltaproteobacteria;o__Bdellovibrionales;f__Bacteriovoracaceae;g__Bacteriovorax;
Snodgrassella	8e-06	0.000228	0	k__Bacteria;p__Proteobacteria;c__Gammaproteobacteria;o__unidentified_Gammaproteobacteria;f__Neisseriaceae;g__Snodgrassella;
Mailhella	5.9e-05	8e-06	0.000245	k__Bacteria;p__Proteobacteria;c__Deltaproteobacteria;o__Desulfovibrionales;f__Desulfovibrionaceae;g__Mailhella;
Dubosiella	5.1e-05	0.000152	0.000211	k__Bacteria;p__Firmicutes;c__Erysipelotrichia;o__Erysipelotrichales;f__Erysipelotrichaceae;g__Dubosiella;
Oryzihumus	0.000127	0.000118	0.000253	k__Bacteria;p__Actinobacteria;c__unidentified_Actinobacteria;o__Micrococcales;f__Intrasporangiaceae;g__Oryzihumus;
Nannocystis	0.000152	0	0	k__Bacteria;p__Proteobacteria;c__Deltaproteobacteria;o__Myxococcales;f__Nannocystaceae;g__Nannocystis;
Thermomonas	0.000169	1.7e-05	0	k__Bacteria;p__Proteobacteria;c__Gammaproteobacteria;o__Xanthomonadales;f__Xanthomonadaceae;g__Thermomonas;
Coprothermobacter	0	0.000228	0	k__Bacteria;p__unidentified_Bacteria;c__unidentified_Bacteria;o__unidentified_Bacteria;f__unidentified_Bacteria;g__Coprothermobacter;
Curtobacterium	8e-06	7.6e-05	0.000186	k__Bacteria;p__Actinobacteria;c__unidentified_Actinobacteria;o__Micrococcales;f__Microbacteriaceae;g__Curtobacterium;
Bradyrhizobium	0.000127	0.000135	0.000253	k__Bacteria;p__Proteobacteria;c__Alphaproteobacteria;o__Rhizobiales;f__Xanthobacteraceae;g__Bradyrhizobium;
Barnesiella	4.2e-05	0.000152	0.000287	k__Bacteria;p__Bacteroidetes;c__Bacteroidia;o__Bacteroidales;f__Barnesiellaceae;g__Barnesiella;
Glaciecola	8e-06	0.000152	0	k__Bacteria;p__Proteobacteria;c__Gammaproteobacteria;o__Alteromonadales;f__Alteromonadaceae;g__Glaciecola;
unidentified_Propionibacteriaceae	1.7e-05	0.000152	0	k__Bacteria;p__Actinobacteria;c__unidentified_Actinobacteria;o__Propionibacteriales;f__Propionibacteriaceae;g__unidentified_Propionibacteriaceae;
Sanguibacteroides	0	1.7e-05	0.000143	k__Bacteria;p__Bacteroidetes;c__Bacteroidia;o__Bacteroidales;f__Marinifilaceae;g__Sanguibacteroides;
Macrococcus	1.7e-05	0	0.000143	k__Bacteria;p__Firmicutes;c__Bacilli;o__Bacillales;f__Staphylococcaceae;g__Macrococcus;
Rodentibacter	2.5e-05	0.000169	0.00016	k__Bacteria;p__Proteobacteria;c__Gammaproteobacteria;o__Pasteurellales;f__Pasteurellaceae;g__Rodentibacter;
Niastella	0	1.7e-05	0.000143	k__Bacteria;p__Bacteroidetes;c__Bacteroidia;o__Chitinophagales;f__Chitinophagaceae;g__Niastella;
unidentified_Candidatus_Woesebacteria	0	0	0.000143	k__Bacteria;p__Candidatus_Woesebacteria;c__unidentified_Candidatus_Woesebacteria;o__unidentified_Candidatus_Woesebacteria;f__unidentified_Candidatus_Woesebacteria;g__unidentified_Candidatus_Woesebacteria;
Cupriavidus	0	0	0.000143	k__Bacteria;p__Proteobacteria;c__Gammaproteobacteria;o__unidentified_Gammaproteobacteria;f__Burkholderiaceae;g__Cupriavidus;
Micropruina	0.000135	0	0	k__Bacteria;p__Actinobacteria;c__unidentified_Actinobacteria;o__Propionibacteriales;f__Propionibacteriaceae;g__Micropruina;
Peptostreptococcus	6.8e-05	3.4e-05	0.000152	k__Bacteria;p__Firmicutes;c__Clostridia;o__Clostridiales;f__Peptostreptococcaceae;g__Peptostreptococcus;
unidentified_Rhizobiaceae	0	0.000135	0	k__Bacteria;p__Proteobacteria;c__Alphaproteobacteria;o__Rhizobiales;f__Rhizobiaceae;g__unidentified_Rhizobiaceae;
Komagataeibacter	0	0.000135	0	k__Bacteria;p__Proteobacteria;c__Alphaproteobacteria;o__unidentified_Alphaproteobacteria;f__Acetobacteraceae;g__Komagataeibacter;
Asticcacaulis	0	0	0.000135	k__Bacteria;p__Proteobacteria;c__Alphaproteobacteria;o__Caulobacterales;f__Caulobacteraceae;g__Asticcacaulis;
Rubrobacter	0	0.000127	5.1e-05	k__Bacteria;p__Actinobacteria;c__Rubrobacteria;o__Rubrobacterales;f__unidentified_Rubrobacterales;g__Rubrobacter;
Marvinbryantia	8e-06	0.000194	1.7e-05	k__Bacteria;p__Firmicutes;c__Clostridia;o__Clostridiales;f__Lachnospiraceae;g__Marvinbryantia;
Planctomicrobium	0	0	0.000127	k__Bacteria;p__Planctomycetes;c__Planctomycetacia;o__Planctomycetales;f__unidentified_Planctomycetales;g__Planctomicrobium;
Paracoccus	8e-06	0.000169	0	k__Bacteria;p__Proteobacteria;c__Alphaproteobacteria;o__Rhodobacterales;f__Rhodobacteraceae;g__Paracoccus;
Legionella	1.7e-05	2.5e-05	0.000127	k__Bacteria;p__Proteobacteria;c__Gammaproteobacteria;o__Legionellales;f__Legionellaceae;g__Legionella;
Litoricola	0	0.000127	0	k__Bacteria;p__Proteobacteria;c__Gammaproteobacteria;o__Oceanospirillales;f__Litoricolaceae;g__Litoricola;
Bryobacter	0.000143	3.4e-05	0.000143	k__Bacteria;p__Acidobacteria;c__Acidobacteriia;o__Solibacterales;f__unidentified_Solibacterales;g__Bryobacter;
Ruminofilibacter	0	5.1e-05	0.000152	k__Bacteria;p__Bacteroidetes;c__Bacteroidia;o__Bacteroidales;f__Marinilabiliaceae;g__Ruminofilibacter;
Pediococcus	8e-06	0.000143	0.000152	k__Bacteria;p__Firmicutes;c__Bacilli;o__Lactobacillales;f__Lactobacillaceae;g__Pediococcus;
Thiopseudomonas	0	5.9e-05	0.000118	k__Bacteria;p__Proteobacteria;c__Gammaproteobacteria;o__Pseudomonadales;f__Pseudomonadaceae;g__Thiopseudomonas;
Amphiplicatus	0	0.000118	0	k__Bacteria;p__Proteobacteria;c__Alphaproteobacteria;o__Caulobacterales;f__Parvularculaceae;g__Amphiplicatus;
Thiobacillus	0.000245	0.000194	0.000152	k__Bacteria;p__Proteobacteria;c__Gammaproteobacteria;o__unidentified_Gammaproteobacteria;f__Hydrogenophilaceae;g__Thiobacillus;
Terribacillus	0	0	0.000186	k__Bacteria;p__Firmicutes;c__Bacilli;o__Bacillales;f__Bacillaceae;g__Terribacillus;
Brochothrix	0.000228	3.4e-05	0.000152	k__Bacteria;p__Firmicutes;c__Bacilli;o__Bacillales;f__Listeriaceae;g__Brochothrix;
Deinococcus	0	5.9e-05	0.00011	k__Bacteria;p__Deinococcus-Thermus;c__Deinococci;o__Deinococcales;f__Deinococcaceae;g__Deinococcus;
Coxiella	6.8e-05	1.7e-05	0.000118	k__Bacteria;p__Proteobacteria;c__Gammaproteobacteria;o__unidentified_Gammaproteobacteria;f__Coxiellaceae;g__Coxiella;
Agathobacter	4.2e-05	0.000152	8.4e-05	k__Bacteria;p__Firmicutes;c__Clostridia;o__Clostridiales;f__Lachnospiraceae;g__Agathobacter;
Leptotrichia	0	0.000143	0	k__Bacteria;p__Fusobacteria;c__Fusobacteriia;o__Fusobacteriales;f__Leptotrichiaceae;g__Leptotrichia;
Rubripirellula	0	0.00011	0	k__Bacteria;p__Planctomycetes;c__Planctomycetacia;o__unidentified_Planctomycetacia;f__unidentified_Planctomycetacia;g__Rubripirellula;
Ferruginibacter	0.00011	8e-06	3.4e-05	k__Bacteria;p__Bacteroidetes;c__Bacteroidia;o__Chitinophagales;f__Chitinophagaceae;g__Ferruginibacter;
Caedibacter	0	0	0.00011	k__Bacteria;p__Proteobacteria;c__Alphaproteobacteria;o__unidentified_Alphaproteobacteria;f__unidentified_Alphaproteobacteria;g__Caedibacter;
unidentified_Nitrospiraceae	0.00011	0.000169	7.6e-05	k__Bacteria;p__Nitrospirae;c__Nitrospira;o__Nitrospirales;f__Nitrospiraceae;g__unidentified_Nitrospiraceae;
Brevibacterium	0	0.000118	8.4e-05	k__Bacteria;p__Actinobacteria;c__unidentified_Actinobacteria;o__Micrococcales;f__Brevibacteriaceae;g__Brevibacterium;
Methanobacterium	0	0.000101	3.4e-05	k__Archaea;p__Euryarchaeota;c__Methanobacteria;o__Methanobacteriales;f__Methanobacteriaceae;g__Methanobacterium;
Bosea	0	0	0.000101	k__Bacteria;p__Proteobacteria;c__Alphaproteobacteria;o__Rhizobiales;f__Beijerinckiaceae;g__Bosea;
Acidaminococcus	0	8e-06	0.000101	k__Bacteria;p__Firmicutes;c__Negativicutes;o__Selenomonadales;f__Acidaminococcaceae;g__Acidaminococcus;
Cobetia	0	1.7e-05	0.000101	k__Bacteria;p__Proteobacteria;c__Gammaproteobacteria;o__Oceanospirillales;f__Halomonadaceae;g__Cobetia;
Halomonas	4.2e-05	0.000118	0.000101	k__Bacteria;p__Proteobacteria;c__Gammaproteobacteria;o__Oceanospirillales;f__Halomonadaceae;g__Halomonas;
Ensifer	8e-06	0.000152	8e-06	k__Bacteria;p__Proteobacteria;c__Alphaproteobacteria;o__Rhizobiales;f__Rhizobiaceae;g__Ensifer;
Vibrio	0	0.000118	0.000143	k__Bacteria;p__Proteobacteria;c__Gammaproteobacteria;o__Vibrionales;f__Vibrionaceae;g__Vibrio;
Anaeroplasma	0	9.3e-05	5.1e-05	k__Bacteria;p__Tenericutes;c__Mollicutes;o__Anaeroplasmatales;f__Anaeroplasmataceae;g__Anaeroplasma;
Geodermatophilus	0	9.3e-05	0	k__Bacteria;p__Actinobacteria;c__unidentified_Actinobacteria;o__Frankiales;f__Geodermatophilaceae;g__Geodermatophilus;
Pirellula	0	0	0.000169	k__Bacteria;p__Planctomycetes;c__Planctomycetacia;o__unidentified_Planctomycetacia;f__unidentified_Planctomycetacia;g__Pirellula;
Peptoclostridium	0	0	9.3e-05	k__Bacteria;p__Firmicutes;c__Clostridia;o__Clostridiales;f__Peptostreptococcaceae;g__Peptoclostridium;
Acetomicrobium	0	0.00016	8e-06	k__Bacteria;p__Synergistetes;c__Synergistia;o__Synergistales;f__Synergistaceae;g__Acetomicrobium;
Microvirga	0	9.3e-05	0	k__Bacteria;p__Proteobacteria;c__Alphaproteobacteria;o__Rhizobiales;f__Beijerinckiaceae;g__Microvirga;
unidentified_Anaerolineaceae	0	2.5e-05	0.00011	k__Bacteria;p__Chloroflexi;c__Anaerolineae;o__Anaerolineales;f__Anaerolineaceae;g__unidentified_Anaerolineaceae;
Desulfatiglans	8e-06	0	0.000118	k__Bacteria;p__Proteobacteria;c__Deltaproteobacteria;o__Desulfarculales;f__Desulfarculaceae;g__Desulfatiglans;
Solitalea	0	0	9.3e-05	k__Bacteria;p__Bacteroidetes;c__Bacteroidia;o__Sphingobacteriales;f__Sphingobacteriaceae;g__Solitalea;
unidentified_Rickettsiales	0	0	0.000101	k__Bacteria;p__Proteobacteria;c__Alphaproteobacteria;o__Rickettsiales;f__unidentified_Rickettsiales;g__unidentified_Rickettsiales;
Marinobacter	8e-06	0.000118	2.5e-05	k__Bacteria;p__Proteobacteria;c__Gammaproteobacteria;o__Alteromonadales;f__unidentified_Alteromonadales;g__Marinobacter;
Geobacter	0	4.2e-05	9.3e-05	k__Bacteria;p__Proteobacteria;c__Deltaproteobacteria;o__Desulfuromonadales;f__Geobacteraceae;g__Geobacter;
Ruminiclostridium	0	0	8.4e-05	k__Bacteria;p__Firmicutes;c__Clostridia;o__Clostridiales;f__Ruminococcaceae;g__Ruminiclostridium;
Pseudothermotoga	0	9.3e-05	0	k__Bacteria;p__Thermotogae;c__unidentified_Thermotogae;o__Thermotogales;f__Thermotogaceae;g__Pseudothermotoga;
unidentified_Gammaproteobacteria	3.4e-05	3.4e-05	9.3e-05	k__Bacteria;p__Proteobacteria;c__Gammaproteobacteria;o__unidentified_Gammaproteobacteria;f__unidentified_Gammaproteobacteria;g__unidentified_Gammaproteobacteria;
Fusibacter	8e-06	8.4e-05	0	k__Bacteria;p__Firmicutes;c__Clostridia;o__Clostridiales;f__unidentified_Clostridiales;g__Fusibacter;
unidentified_Victivallales	0	8.4e-05	0	k__Bacteria;p__Lentisphaerae;c__Lentisphaeria;o__Victivallales;f__unidentified_Victivallales;g__unidentified_Victivallales;
Gallionella	0	8e-06	7.6e-05	k__Bacteria;p__Proteobacteria;c__Gammaproteobacteria;o__unidentified_Gammaproteobacteria;f__Gallionellaceae;g__Gallionella;
Roseibacillus	0	7.6e-05	0	k__Bacteria;p__Verrucomicrobia;c__Verrucomicrobiae;o__Verrucomicrobiales;f__Rubritaleaceae;g__Roseibacillus;
Dielma	0	7.6e-05	0	k__Bacteria;p__Firmicutes;c__Erysipelotrichia;o__Erysipelotrichales;f__Erysipelotrichaceae;g__Dielma;
Candidatus_Saccharimonas	0	7.6e-05	0	k__Bacteria;p__unidentified_Bacteria;c__unidentified_Bacteria;o__unidentified_Bacteria;f__unidentified_Bacteria;g__Candidatus_Saccharimonas;
Lentimicrobium	0	8.4e-05	0	k__Bacteria;p__Bacteroidetes;c__Bacteroidia;o__Sphingobacteriales;f__Lentimicrobiaceae;g__Lentimicrobium;
Candidatus_Actinomarina	2.5e-05	7.6e-05	8e-06	k__Bacteria;p__Actinobacteria;c__Acidimicrobiia;o__Actinomarinales;f__Actinomarinaceae;g__Candidatus_Actinomarina;
Actinomycetospora	0	7.6e-05	0	k__Bacteria;p__Actinobacteria;c__unidentified_Actinobacteria;o__Pseudonocardiales;f__Pseudonocardiaceae;g__Actinomycetospora;
Negativibacillus	8e-06	0	0.000101	k__Bacteria;p__Firmicutes;c__Clostridia;o__Clostridiales;f__Ruminococcaceae;g__Negativibacillus;
Mucispirillum	0	7.6e-05	0	k__Bacteria;p__Deferribacteres;c__unidentified_Deferribacteres;o__Deferribacterales;f__Deferribacteraceae;g__Mucispirillum;
Arcicella	0	7.6e-05	0	k__Bacteria;p__Bacteroidetes;c__Bacteroidia;o__Cytophagales;f__Spirosomaceae;g__Arcicella;
Hydrogenoanaerobacterium	0	0	7.6e-05	k__Bacteria;p__Firmicutes;c__Clostridia;o__Clostridiales;f__Ruminococcaceae;g__Hydrogenoanaerobacterium;
Alcanivorax	0	0	7.6e-05	k__Bacteria;p__Proteobacteria;c__Gammaproteobacteria;o__Oceanospirillales;f__Alcanivoracaceae;g__Alcanivorax;
Flavonifractor	8e-06	8.4e-05	7.6e-05	k__Bacteria;p__Firmicutes;c__Clostridia;o__Clostridiales;f__Ruminococcaceae;g__Flavonifractor;
Porphyromonas	1.7e-05	4.2e-05	7.6e-05	k__Bacteria;p__Bacteroidetes;c__Bacteroidia;o__Bacteroidales;f__Porphyromonadaceae;g__Porphyromonas;
Rikenella	0	0	7.6e-05	k__Bacteria;p__Bacteroidetes;c__Bacteroidia;o__Bacteroidales;f__Rikenellaceae;g__Rikenella;
Bellilinea	0	0	7.6e-05	k__Bacteria;p__Chloroflexi;c__Anaerolineae;o__Anaerolineales;f__Anaerolineaceae;g__Bellilinea;
Salinicola	8.4e-05	1.7e-05	3.4e-05	k__Bacteria;p__Proteobacteria;c__Gammaproteobacteria;o__Oceanospirillales;f__Halomonadaceae;g__Salinicola;
Intestinimonas	0	7.6e-05	0	k__Bacteria;p__Firmicutes;c__Clostridia;o__Clostridiales;f__Ruminococcaceae;g__Intestinimonas;
Candidatus_Udaeobacter	2.5e-05	6.8e-05	9.3e-05	k__Bacteria;p__Verrucomicrobia;c__Verrucomicrobiae;o__Chthoniobacterales;f__Chthoniobacteraceae;g__Candidatus_Udaeobacter;
Allobaculum	0.00016	3.4e-05	0.00011	k__Bacteria;p__Firmicutes;c__Erysipelotrichia;o__Erysipelotrichales;f__Erysipelotrichaceae;g__Allobaculum;
Propioniciclava	8.4e-05	0	0	k__Bacteria;p__Actinobacteria;c__unidentified_Actinobacteria;o__Propionibacteriales;f__Propionibacteriaceae;g__Propioniciclava;
Treponema	0	0	7.6e-05	k__Bacteria;p__Spirochaetes;c__Spirochaetia;o__Spirochaetales;f__Spirochaetaceae;g__Treponema;
Pseudohongiella	8e-06	6.8e-05	0	k__Bacteria;p__Proteobacteria;c__Gammaproteobacteria;o__Oceanospirillales;f__unidentified_Oceanospirillales;g__Pseudohongiella;
Caulobacter	0	0	6.8e-05	k__Bacteria;p__Proteobacteria;c__Alphaproteobacteria;o__Caulobacterales;f__Caulobacteraceae;g__Caulobacter;
Sanguibacter	0	0	6.8e-05	k__Bacteria;p__Actinobacteria;c__unidentified_Actinobacteria;o__Micrococcales;f__Sanguibacteraceae;g__Sanguibacter;
Candidatus_Omnitrophus	0	0	6.8e-05	k__Bacteria;p__unidentified_Bacteria;c__unidentified_Bacteria;o__unidentified_Bacteria;f__unidentified_Bacteria;g__Candidatus_Omnitrophus;
Arthrobacter	0.000152	0.00011	0.000135	k__Bacteria;p__Actinobacteria;c__unidentified_Actinobacteria;o__Micrococcales;f__Micrococcaceae;g__Arthrobacter;
Moheibacter	0	6.8e-05	0	k__Bacteria;p__Bacteroidetes;c__Bacteroidia;o__Flavobacteriales;f__unidentified_Flavobacteriales;g__Moheibacter;
unidentified_Isosphaeraceae	0	6.8e-05	0	k__Bacteria;p__Planctomycetes;c__Planctomycetacia;o__unidentified_Planctomycetacia;f__Isosphaeraceae;g__unidentified_Isosphaeraceae;
Terrabacter	1.7e-05	8.4e-05	0	k__Bacteria;p__Actinobacteria;c__unidentified_Actinobacteria;o__Micrococcales;f__Intrasporangiaceae;g__Terrabacter;
Buchnera	8.4e-05	0	4.2e-05	k__Bacteria;p__Proteobacteria;c__Gammaproteobacteria;o__Enterobacteriales;f__Enterobacteriaceae;g__Buchnera;
Devosia	2.5e-05	6.8e-05	4.2e-05	k__Bacteria;p__Proteobacteria;c__Alphaproteobacteria;o__Rhizobiales;f__unidentified_Rhizobiales;g__Devosia;
Gilliamella	2.5e-05	0	6.8e-05	k__Bacteria;p__Proteobacteria;c__Gammaproteobacteria;o__Orbales;f__Orbaceae;g__Gilliamella;
Rickettsia	3.4e-05	7.6e-05	0	k__Bacteria;p__Proteobacteria;c__Alphaproteobacteria;o__Rickettsiales;f__Rickettsiaceae;g__Rickettsia;
Massilia	0	0.000152	3.4e-05	k__Bacteria;p__Proteobacteria;c__Gammaproteobacteria;o__unidentified_Gammaproteobacteria;f__Burkholderiaceae;g__Massilia;
Hyphomicrobium	0	6.8e-05	0	k__Bacteria;p__Proteobacteria;c__Alphaproteobacteria;o__Rhizobiales;f__Hyphomicrobiaceae;g__Hyphomicrobium;
Fodinicola	7.6e-05	8e-06	0	k__Bacteria;p__Actinobacteria;c__unidentified_Actinobacteria;o__Frankiales;f__Cryptosporangiaceae;g__Fodinicola;
Alkanindiges	8e-06	0	5.9e-05	k__Bacteria;p__Proteobacteria;c__Gammaproteobacteria;o__Pseudomonadales;f__Moraxellaceae;g__Alkanindiges;
Acidisoma	0	0	5.9e-05	k__Bacteria;p__Proteobacteria;c__Alphaproteobacteria;o__unidentified_Alphaproteobacteria;f__Acetobacteraceae;g__Acidisoma;
Dongia	2.5e-05	0.00011	1.7e-05	k__Bacteria;p__Proteobacteria;c__Alphaproteobacteria;o__unidentified_Alphaproteobacteria;f__unidentified_Alphaproteobacteria;g__Dongia;
Pedomicrobium	0	5.9e-05	5.9e-05	k__Bacteria;p__Proteobacteria;c__Alphaproteobacteria;o__Rhizobiales;f__Hyphomicrobiaceae;g__Pedomicrobium;
Ignavibacterium	0	0	5.9e-05	k__Bacteria;p__Bacteroidetes;c__Ignavibacteria;o__Ignavibacteriales;f__Ignavibacteriaceae;g__Ignavibacterium;
Eggerthella	0	0	5.9e-05	k__Bacteria;p__Actinobacteria;c__Coriobacteriia;o__Coriobacteriales;f__Eggerthellaceae;g__Eggerthella;
Ahrensia	0	5.9e-05	8e-06	k__Bacteria;p__Proteobacteria;c__Alphaproteobacteria;o__Rhizobiales;f__Rhizobiaceae;g__Ahrensia;
Coprobacter	5.1e-05	8e-06	5.9e-05	k__Bacteria;p__Bacteroidetes;c__Bacteroidia;o__Bacteroidales;f__Barnesiellaceae;g__Coprobacter;
Gracilibacillus	0	5.9e-05	3.4e-05	k__Bacteria;p__Firmicutes;c__Bacilli;o__Bacillales;f__Bacillaceae;g__Gracilibacillus;
Ferribacterium	5.9e-05	2.5e-05	0	k__Bacteria;p__Proteobacteria;c__Gammaproteobacteria;o__unidentified_Gammaproteobacteria;f__Rhodocyclaceae;g__Ferribacterium;
Fluviicola	0	5.9e-05	2.5e-05	k__Bacteria;p__Bacteroidetes;c__Bacteroidia;o__Flavobacteriales;f__Crocinitomicaceae;g__Fluviicola;
Leptospirillum	0	5.9e-05	0	k__Bacteria;p__Nitrospirae;c__Nitrospira;o__Nitrospirales;f__Nitrospiraceae;g__Leptospirillum;
Aliifodinibius	0	0	5.9e-05	k__Bacteria;p__Bacteroidetes;c__Rhodothermia;o__Balneolales;f__Balneolaceae;g__Aliifodinibius;
Mesorhizobium	8e-06	8.4e-05	1.7e-05	k__Bacteria;p__Proteobacteria;c__Alphaproteobacteria;o__Rhizobiales;f__Rhizobiaceae;g__Mesorhizobium;
Finegoldia	0	0	5.9e-05	k__Bacteria;p__Firmicutes;c__Clostridia;o__Clostridiales;f__unidentified_Clostridiales;g__Finegoldia;
unidentified_Rikenellaceae	0	0	8.4e-05	k__Bacteria;p__Bacteroidetes;c__Bacteroidia;o__Bacteroidales;f__Rikenellaceae;g__unidentified_Rikenellaceae;
Gryllotalpicola	0	5.9e-05	0	k__Bacteria;p__Actinobacteria;c__unidentified_Actinobacteria;o__Micrococcales;f__Microbacteriaceae;g__Gryllotalpicola;
Candidatus_Nitrosoarchaeum	0	0	5.1e-05	k__Archaea;p__Thaumarchaeota;c__Nitrososphaeria;o__Nitrosopumilales;f__Nitrosopumilaceae;g__Candidatus_Nitrosoarchaeum;
Chryseolinea	3.4e-05	5.1e-05	8e-06	k__Bacteria;p__Bacteroidetes;c__Bacteroidia;o__Cytophagales;f__Microscillaceae;g__Chryseolinea;
Sediminibacterium	0	8.4e-05	0	k__Bacteria;p__Bacteroidetes;c__Bacteroidia;o__Chitinophagales;f__Chitinophagaceae;g__Sediminibacterium;
Prevotella	0	0	5.1e-05	k__Bacteria;p__Bacteroidetes;c__Bacteroidia;o__Bacteroidales;f__Prevotellaceae;g__Prevotella;
Acidithiobacillus	0	5.1e-05	0	k__Bacteria;p__Proteobacteria;c__Gammaproteobacteria;o__Acidithiobacillales;f__Acidithiobacillaceae;g__Acidithiobacillus;
Curvibacter	0	8e-06	9.3e-05	k__Bacteria;p__Proteobacteria;c__Gammaproteobacteria;o__unidentified_Gammaproteobacteria;f__Burkholderiaceae;g__Curvibacter;
Truepera	0	8.4e-05	0	k__Bacteria;p__Deinococcus-Thermus;c__Deinococci;o__Deinococcales;f__Trueperaceae;g__Truepera;
Sphingobacterium	0	7.6e-05	4.2e-05	k__Bacteria;p__Bacteroidetes;c__Bacteroidia;o__Sphingobacteriales;f__Sphingobacteriaceae;g__Sphingobacterium;
Aminivibrio	0	6.8e-05	8e-06	k__Bacteria;p__Synergistetes;c__Synergistia;o__Synergistales;f__Synergistaceae;g__Aminivibrio;
Formivibrio	2.5e-05	0	5.1e-05	k__Bacteria;p__Proteobacteria;c__Gammaproteobacteria;o__unidentified_Gammaproteobacteria;f__unidentified_Gammaproteobacteria;g__Formivibrio;
Polaribacter	0	5.9e-05	0	k__Bacteria;p__Bacteroidetes;c__Bacteroidia;o__Flavobacteriales;f__Flavobacteriaceae;g__Polaribacter;
unidentified_Acidimicrobiia	0	0	5.1e-05	k__Bacteria;p__Actinobacteria;c__Acidimicrobiia;o__unidentified_Acidimicrobiia;f__unidentified_Acidimicrobiia;g__unidentified_Acidimicrobiia;
Candidatus_Stoquefichus	2.5e-05	5.1e-05	0	k__Bacteria;p__Firmicutes;c__Erysipelotrichia;o__Erysipelotrichales;f__Erysipelotrichaceae;g__Candidatus_Stoquefichus;
Blastopirellula	0	0	5.1e-05	k__Bacteria;p__Planctomycetes;c__Planctomycetacia;o__unidentified_Planctomycetacia;f__unidentified_Planctomycetacia;g__Blastopirellula;
Paludibaculum	8e-06	0	5.1e-05	k__Bacteria;p__Acidobacteria;c__Acidobacteriia;o__Solibacterales;f__unidentified_Solibacterales;g__Paludibaculum;
Mycobacterium	8e-06	8e-06	8.4e-05	k__Bacteria;p__Actinobacteria;c__unidentified_Actinobacteria;o__Corynebacteriales;f__Mycobacteriaceae;g__Mycobacterium;
Salinispira	0	0	4.2e-05	k__Bacteria;p__Spirochaetes;c__Spirochaetia;o__Spirochaetales;f__Spirochaetaceae;g__Salinispira;
Kocuria	1.7e-05	7.6e-05	8e-06	k__Bacteria;p__Actinobacteria;c__unidentified_Actinobacteria;o__Micrococcales;f__Micrococcaceae;g__Kocuria;
unidentified_Verrucomicrobiae	5.1e-05	0	4.2e-05	k__Bacteria;p__Verrucomicrobia;c__Verrucomicrobiae;o__unidentified_Verrucomicrobiae;f__unidentified_Verrucomicrobiae;g__unidentified_Verrucomicrobiae;
unidentified_Ignavibacteria	0	0	4.2e-05	k__Bacteria;p__Bacteroidetes;c__Ignavibacteria;o__unidentified_Ignavibacteria;f__unidentified_Ignavibacteria;g__unidentified_Ignavibacteria;
Petrimonas	0	4.2e-05	0	k__Bacteria;p__Bacteroidetes;c__Bacteroidia;o__Bacteroidales;f__unidentified_Bacteroidales;g__Petrimonas;
Pseudolabrys	4.2e-05	8.4e-05	5.1e-05	k__Bacteria;p__Proteobacteria;c__Alphaproteobacteria;o__Rhizobiales;f__Xanthobacteraceae;g__Pseudolabrys;
Roseomonas	5.9e-05	0	5.9e-05	k__Bacteria;p__Proteobacteria;c__Alphaproteobacteria;o__unidentified_Alphaproteobacteria;f__Acetobacteraceae;g__Roseomonas;
Petrotoga	0	4.2e-05	8e-06	k__Bacteria;p__Thermotogae;c__unidentified_Thermotogae;o__Petrotogales;f__unidentified_Petrotogales;g__Petrotoga;
unidentified_Actinobacteria	0	0	4.2e-05	k__Bacteria;p__Actinobacteria;c__unidentified_Actinobacteria;o__unidentified_Actinobacteria;f__unidentified_Actinobacteria;g__unidentified_Actinobacteria;
Pseudopelagicola	0	5.1e-05	0	k__Bacteria;p__Proteobacteria;c__Alphaproteobacteria;o__Rhodobacterales;f__Rhodobacteraceae;g__Pseudopelagicola;
Dinghuibacter	8e-06	0	5.9e-05	k__Bacteria;p__Bacteroidetes;c__Bacteroidia;o__Chitinophagales;f__Chitinophagaceae;g__Dinghuibacter;
Anaerococcus	0	6.8e-05	0	k__Bacteria;p__Firmicutes;c__Clostridia;o__Clostridiales;f__unidentified_Clostridiales;g__Anaerococcus;
Thauera	0	5.9e-05	0	k__Bacteria;p__Proteobacteria;c__Gammaproteobacteria;o__unidentified_Gammaproteobacteria;f__Rhodocyclaceae;g__Thauera;
Granulicatella	2.5e-05	8e-06	5.1e-05	k__Bacteria;p__Firmicutes;c__Bacilli;o__Lactobacillales;f__Carnobacteriaceae;g__Granulicatella;
Candidatus_Solibacter	2.5e-05	7.6e-05	7.6e-05	k__Bacteria;p__Acidobacteria;c__Acidobacteriia;o__Solibacterales;f__unidentified_Solibacterales;g__Candidatus_Solibacter;
Candidatus_Anammoximicrobium	0	0	4.2e-05	k__Bacteria;p__Planctomycetes;c__Planctomycetacia;o__unidentified_Planctomycetacia;f__unidentified_Planctomycetacia;g__Candidatus_Anammoximicrobium;
Anaerofustis	0	4.2e-05	0	k__Bacteria;p__Firmicutes;c__Clostridia;o__Clostridiales;f__Eubacteriaceae;g__Anaerofustis;
Methanobrevibacter	0	0	4.2e-05	k__Archaea;p__Euryarchaeota;c__Methanobacteria;o__Methanobacteriales;f__Methanobacteriaceae;g__Methanobrevibacter;
Thioalkalispira	2.5e-05	0	4.2e-05	k__Bacteria;p__Proteobacteria;c__Gammaproteobacteria;o__unidentified_Gammaproteobacteria;f__Thioalkalispiraceae;g__Thioalkalispira;
Ilumatobacter	0	0	4.2e-05	k__Bacteria;p__Actinobacteria;c__Acidimicrobiia;o__unidentified_Acidimicrobiia;f__unidentified_Acidimicrobiia;g__Ilumatobacter;
Pseudoxanthomonas	1.7e-05	4.2e-05	4.2e-05	k__Bacteria;p__Proteobacteria;c__Gammaproteobacteria;o__Xanthomonadales;f__Xanthomonadaceae;g__Pseudoxanthomonas;
Streptomyces	2.5e-05	7.6e-05	5.1e-05	k__Bacteria;p__Actinobacteria;c__unidentified_Actinobacteria;o__Streptomycetales;f__Streptomycetaceae;g__Streptomyces;
Olsenella	0	0	4.2e-05	k__Bacteria;p__Actinobacteria;c__Coriobacteriia;o__Coriobacteriales;f__Atopobiaceae;g__Olsenella;
Bergeyella	0	0	4.2e-05	k__Bacteria;p__Bacteroidetes;c__Bacteroidia;o__Flavobacteriales;f__unidentified_Flavobacteriales;g__Bergeyella;
Pseudonocardia	0	0	5.1e-05	k__Bacteria;p__Actinobacteria;c__unidentified_Actinobacteria;o__Pseudonocardiales;f__Pseudonocardiaceae;g__Pseudonocardia;
Marmoricola	2.5e-05	7.6e-05	1.7e-05	k__Bacteria;p__Actinobacteria;c__unidentified_Actinobacteria;o__Propionibacteriales;f__Nocardioidaceae;g__Marmoricola;
Cetobacterium	8e-06	2.5e-05	3.4e-05	k__Bacteria;p__Fusobacteria;c__Fusobacteriia;o__Fusobacteriales;f__Fusobacteriaceae;g__Cetobacterium;
Gordonibacter	0	0	3.4e-05	k__Bacteria;p__Actinobacteria;c__Coriobacteriia;o__Coriobacteriales;f__Eggerthellaceae;g__Gordonibacter;
Sulfurifustis	1.7e-05	0	3.4e-05	k__Bacteria;p__Proteobacteria;c__Gammaproteobacteria;o__Acidiferrobacterales;f__Acidiferrobacteraceae;g__Sulfurifustis;
Moraxella	8e-06	3.4e-05	3.4e-05	k__Bacteria;p__Proteobacteria;c__Gammaproteobacteria;o__Pseudomonadales;f__Moraxellaceae;g__Moraxella;
Catenisphaera	0	4.2e-05	0	k__Bacteria;p__Firmicutes;c__Erysipelotrichia;o__Erysipelotrichales;f__Erysipelotrichaceae;g__Catenisphaera;
Iamia	5.1e-05	0	0	k__Bacteria;p__Actinobacteria;c__Acidimicrobiia;o__unidentified_Acidimicrobiia;f__Iamiaceae;g__Iamia;
Morganella	0	2.5e-05	3.4e-05	k__Bacteria;p__Proteobacteria;c__Gammaproteobacteria;o__Enterobacteriales;f__Enterobacteriaceae;g__Morganella;
Lacibacter	0	0	3.4e-05	k__Bacteria;p__Bacteroidetes;c__Bacteroidia;o__Chitinophagales;f__Chitinophagaceae;g__Lacibacter;
Psychrobacter	1.7e-05	4.2e-05	0	k__Bacteria;p__Proteobacteria;c__Gammaproteobacteria;o__Pseudomonadales;f__Moraxellaceae;g__Psychrobacter;
Neisseria	8e-06	0	3.4e-05	k__Bacteria;p__Proteobacteria;c__Gammaproteobacteria;o__unidentified_Gammaproteobacteria;f__Neisseriaceae;g__Neisseria;
Granulicella	0	6.8e-05	8e-06	k__Bacteria;p__Acidobacteria;c__Acidobacteriia;o__Acidobacteriales;f__unidentified_Acidobacteriales;g__Granulicella;
unidentified_Muribaculaceae	0	0	3.4e-05	k__Bacteria;p__Bacteroidetes;c__Bacteroidia;o__Bacteroidales;f__Muribaculaceae;g__unidentified_Muribaculaceae;
Parvibacter	0	0	3.4e-05	k__Bacteria;p__Actinobacteria;c__Coriobacteriia;o__Coriobacteriales;f__Eggerthellaceae;g__Parvibacter;
Ercella	0	0	3.4e-05	k__Bacteria;p__Firmicutes;c__Clostridia;o__Clostridiales;f__Ruminococcaceae;g__Ercella;
Reyranella	1.7e-05	4.2e-05	2.5e-05	k__Bacteria;p__Proteobacteria;c__Alphaproteobacteria;o__unidentified_Alphaproteobacteria;f__unidentified_Alphaproteobacteria;g__Reyranella;
Algoriphagus	0	3.4e-05	0	k__Bacteria;p__Bacteroidetes;c__Bacteroidia;o__Cytophagales;f__Cyclobacteriaceae;g__Algoriphagus;
Sulfuricurvum	0	3.4e-05	0	k__Bacteria;p__unidentified_Bacteria;c__unidentified_Bacteria;o__Campylobacterales;f__unidentified_Campylobacterales;g__Sulfuricurvum;
Holdemania	8e-06	5.1e-05	8e-06	k__Bacteria;p__Firmicutes;c__Erysipelotrichia;o__Erysipelotrichales;f__Erysipelotrichaceae;g__Holdemania;
unidentified_Rokubacteria	0	0	3.4e-05	k__Bacteria;p__Rokubacteria;c__unidentified_Rokubacteria;o__unidentified_Rokubacteria;f__unidentified_Rokubacteria;g__unidentified_Rokubacteria;
Atopobium	0	0	3.4e-05	k__Bacteria;p__Actinobacteria;c__Coriobacteriia;o__Coriobacteriales;f__Atopobiaceae;g__Atopobium;
unidentified_Acidobacteriales	0	3.4e-05	0	k__Bacteria;p__Acidobacteria;c__Acidobacteriia;o__Acidobacteriales;f__unidentified_Acidobacteriales;g__unidentified_Acidobacteriales;
Haloplasma	0	3.4e-05	0	k__Bacteria;p__Tenericutes;c__Mollicutes;o__Haloplasmatales;f__Haloplasmataceae;g__Haloplasma;
Smithella	5.1e-05	0	1.7e-05	k__Bacteria;p__Proteobacteria;c__Deltaproteobacteria;o__Syntrophobacterales;f__Syntrophaceae;g__Smithella;
Chlamydia	0	3.4e-05	0	k__Bacteria;p__Chlamydiae;c__unidentified_Chlamydiae;o__Chlamydiales;f__Chlamydiaceae;g__Chlamydia;
Desulfuromonas	0	3.4e-05	0	k__Bacteria;p__Proteobacteria;c__Deltaproteobacteria;o__Desulfuromonadales;f__Desulfuromonadaceae;g__Desulfuromonas;
Thermoanaerobaculum	0	0	4.2e-05	k__Bacteria;p__Acidobacteria;c__unidentified_Acidobacteria;o__unidentified_Acidobacteria;f__unidentified_Acidobacteria;g__Thermoanaerobaculum;
Janthinobacterium	6.8e-05	1.7e-05	3.4e-05	k__Bacteria;p__Proteobacteria;c__Gammaproteobacteria;o__unidentified_Gammaproteobacteria;f__Burkholderiaceae;g__Janthinobacterium;
Gemmatimonas	0	5.1e-05	8e-06	k__Bacteria;p__Gemmatimonadetes;c__unidentified_Gemmatimonadetes;o__Gemmatimonadales;f__Gemmatimonadaceae;g__Gemmatimonas;
Emticicia	0	0	3.4e-05	k__Bacteria;p__Bacteroidetes;c__Bacteroidia;o__Cytophagales;f__Spirosomaceae;g__Emticicia;
Nocardioides	5.1e-05	5.9e-05	2.5e-05	k__Bacteria;p__Actinobacteria;c__unidentified_Actinobacteria;o__Propionibacteriales;f__Nocardioidaceae;g__Nocardioides;
Dokdonella	2.5e-05	3.4e-05	8e-06	k__Bacteria;p__Proteobacteria;c__Gammaproteobacteria;o__Xanthomonadales;f__Rhodanobacteraceae;g__Dokdonella;
unidentified_Anaerolineae	0	3.4e-05	4.2e-05	k__Bacteria;p__Chloroflexi;c__Anaerolineae;o__unidentified_Anaerolineae;f__unidentified_Anaerolineae;g__unidentified_Anaerolineae;
Phenylobacterium	8e-06	3.4e-05	8e-06	k__Bacteria;p__Proteobacteria;c__Alphaproteobacteria;o__Caulobacterales;f__Caulobacteraceae;g__Phenylobacterium;
Jatrophihabitans	1.7e-05	4.2e-05	1.7e-05	k__Bacteria;p__Actinobacteria;c__unidentified_Actinobacteria;o__Frankiales;f__Frankiaceae;g__Jatrophihabitans;
Nitrosomonas	0	0	3.4e-05	k__Bacteria;p__Proteobacteria;c__Gammaproteobacteria;o__unidentified_Gammaproteobacteria;f__Nitrosomonadaceae;g__Nitrosomonas;
Tepidimonas	2.5e-05	0	5.9e-05	k__Bacteria;p__Proteobacteria;c__Gammaproteobacteria;o__unidentified_Gammaproteobacteria;f__Burkholderiaceae;g__Tepidimonas;
Oxobacter	0	3.4e-05	0	k__Bacteria;p__Firmicutes;c__Clostridia;o__Clostridiales;f__unidentified_Clostridiales;g__Oxobacter;
Mycoplasma	4.2e-05	4.2e-05	5.9e-05	k__Bacteria;p__Tenericutes;c__Mollicutes;o__Mycoplasmatales;f__Mycoplasmataceae;g__Mycoplasma;
Acidothermus	2.5e-05	8e-06	3.4e-05	k__Bacteria;p__Actinobacteria;c__unidentified_Actinobacteria;o__Frankiales;f__Acidothermaceae;g__Acidothermus;
Anaerovorax	4.2e-05	0	0	k__Bacteria;p__Firmicutes;c__Clostridia;o__Clostridiales;f__unidentified_Clostridiales;g__Anaerovorax;
Syntrophorhabdus	3.4e-05	0	8e-06	k__Bacteria;p__Proteobacteria;c__Deltaproteobacteria;o__unidentified_Deltaproteobacteria;f__Syntrophorhabdaceae;g__Syntrophorhabdus;
Tolumonas	8e-06	0	2.5e-05	k__Bacteria;p__Proteobacteria;c__Gammaproteobacteria;o__Aeromonadales;f__Aeromonadaceae;g__Tolumonas;
Solirubrobacter	0	2.5e-05	0	k__Bacteria;p__Actinobacteria;c__Thermoleophilia;o__Solirubrobacterales;f__Solirubrobacteraceae;g__Solirubrobacter;
Desulfobulbus	3.4e-05	0	0	k__Bacteria;p__Proteobacteria;c__Deltaproteobacteria;o__Desulfobacterales;f__Desulfobulbaceae;g__Desulfobulbus;
Sandaracinus	1.7e-05	2.5e-05	0	k__Bacteria;p__Proteobacteria;c__Deltaproteobacteria;o__Myxococcales;f__Sandaracinaceae;g__Sandaracinus;
Sphingobium	0	3.4e-05	0	k__Bacteria;p__Proteobacteria;c__Alphaproteobacteria;o__Sphingomonadales;f__Sphingomonadaceae;g__Sphingobium;
Polycyclovorans	0	0	2.5e-05	k__Bacteria;p__Proteobacteria;c__Gammaproteobacteria;o__Salinisphaerales;f__Solimonadaceae;g__Polycyclovorans;
unidentified_Saprospiraceae	0	2.5e-05	0	k__Bacteria;p__Bacteroidetes;c__Bacteroidia;o__Chitinophagales;f__Saprospiraceae;g__unidentified_Saprospiraceae;
Rubellimicrobium	0	2.5e-05	0	k__Bacteria;p__Proteobacteria;c__Alphaproteobacteria;o__Rhodobacterales;f__Rhodobacteraceae;g__Rubellimicrobium;
Aureimonas	0	2.5e-05	0	k__Bacteria;p__Proteobacteria;c__Alphaproteobacteria;o__Rhizobiales;f__Rhizobiaceae;g__Aureimonas;
Geothermobacter	0	0	3.4e-05	k__Bacteria;p__Proteobacteria;c__Deltaproteobacteria;o__Desulfuromonadales;f__Geobacteraceae;g__Geothermobacter;
Aegiribacteria	8e-06	0	2.5e-05	k__Bacteria;p__unidentified_Bacteria;c__unidentified_Bacteria;o__unidentified_Bacteria;f__unidentified_Bacteria;g__Aegiribacteria;
unidentified_Xanthobacteraceae	0	2.5e-05	1.7e-05	k__Bacteria;p__Proteobacteria;c__Alphaproteobacteria;o__Rhizobiales;f__Xanthobacteraceae;g__unidentified_Xanthobacteraceae;
Tardiphaga	8e-06	3.4e-05	0	k__Bacteria;p__Proteobacteria;c__Alphaproteobacteria;o__Rhizobiales;f__Xanthobacteraceae;g__Tardiphaga;
Sulfurimonas	1.7e-05	2.5e-05	0	k__Bacteria;p__unidentified_Bacteria;c__unidentified_Bacteria;o__Campylobacterales;f__unidentified_Campylobacterales;g__Sulfurimonas;
Desulfoprunum	5.1e-05	2.5e-05	1.7e-05	k__Bacteria;p__Proteobacteria;c__Deltaproteobacteria;o__Desulfobacterales;f__Desulfobulbaceae;g__Desulfoprunum;
Coprobacillus	0	2.5e-05	0	k__Bacteria;p__Firmicutes;c__Erysipelotrichia;o__Erysipelotrichales;f__Erysipelotrichaceae;g__Coprobacillus;
Desulfatirhabdium	8e-06	5.1e-05	8e-06	k__Bacteria;p__Proteobacteria;c__Deltaproteobacteria;o__Desulfobacterales;f__Desulfobacteraceae;g__Desulfatirhabdium;
Thermus	0	2.5e-05	0	k__Bacteria;p__Deinococcus-Thermus;c__Deinococci;o__Thermales;f__Thermaceae;g__Thermus;
SUP05_cluster	0	2.5e-05	0	k__Bacteria;p__Proteobacteria;c__Gammaproteobacteria;o__unidentified_Gammaproteobacteria;f__unidentified_Gammaproteobacteria;g__SUP05_cluster;
Candidatus_Nitrosotenuis	0	0	2.5e-05	k__Archaea;p__Thaumarchaeota;c__Nitrososphaeria;o__Nitrosopumilales;f__Nitrosopumilaceae;g__Candidatus_Nitrosotenuis;
Pseudoalteromonas	8e-06	3.4e-05	2.5e-05	k__Bacteria;p__Proteobacteria;c__Gammaproteobacteria;o__Alteromonadales;f__Pseudoalteromonadaceae;g__Pseudoalteromonas;
Empedobacter	3.4e-05	0	0	k__Bacteria;p__Bacteroidetes;c__Bacteroidia;o__Flavobacteriales;f__unidentified_Flavobacteriales;g__Empedobacter;
Rothia	8e-06	4.2e-05	3.4e-05	k__Bacteria;p__Actinobacteria;c__unidentified_Actinobacteria;o__Micrococcales;f__Micrococcaceae;g__Rothia;
Anaerobiospirillum	0	0	2.5e-05	k__Bacteria;p__Proteobacteria;c__Gammaproteobacteria;o__Aeromonadales;f__Succinivibrionaceae;g__Anaerobiospirillum;
Peptoniphilus	0	2.5e-05	0	k__Bacteria;p__Firmicutes;c__Clostridia;o__Clostridiales;f__unidentified_Clostridiales;g__Peptoniphilus;
Opitutus	2.5e-05	1.7e-05	2.5e-05	k__Bacteria;p__Verrucomicrobia;c__Verrucomicrobiae;o__Opitutales;f__Opitutaceae;g__Opitutus;
Deferrisoma	0	0	2.5e-05	k__Bacteria;p__Proteobacteria;c__Deltaproteobacteria;o__unidentified_Deltaproteobacteria;f__unidentified_Deltaproteobacteria;g__Deferrisoma;
Paenibacillus	2.5e-05	0	1.7e-05	k__Bacteria;p__Firmicutes;c__Bacilli;o__Bacillales;f__Paenibacillaceae;g__Paenibacillus;
Hydrogenophilus	8e-06	2.5e-05	0	k__Bacteria;p__Proteobacteria;c__Gammaproteobacteria;o__unidentified_Gammaproteobacteria;f__Hydrogenophilaceae;g__Hydrogenophilus;
Neptuniibacter	8e-06	2.5e-05	1.7e-05	k__Bacteria;p__Proteobacteria;c__Gammaproteobacteria;o__Oceanospirillales;f__unidentified_Oceanospirillales;g__Neptuniibacter;
Chthonobacter	0	0	2.5e-05	k__Bacteria;p__Proteobacteria;c__Alphaproteobacteria;o__Rhizobiales;f__unidentified_Rhizobiales;g__Chthonobacter;
Thalassospira	2.5e-05	0	0	k__Bacteria;p__Proteobacteria;c__Alphaproteobacteria;o__Rhodospirillales;f__unidentified_Rhodospirillales;g__Thalassospira;
Pasteurella	1.7e-05	1.7e-05	3.4e-05	k__Bacteria;p__Proteobacteria;c__Gammaproteobacteria;o__Pasteurellales;f__Pasteurellaceae;g__Pasteurella;
Aeromonas	0	1.7e-05	0	k__Bacteria;p__Proteobacteria;c__Gammaproteobacteria;o__Aeromonadales;f__Aeromonadaceae;g__Aeromonas;
Angustibacter	0	1.7e-05	0	k__Bacteria;p__Actinobacteria;c__unidentified_Actinobacteria;o__Kineosporiales;f__Kineosporiaceae;g__Angustibacter;
Altererythrobacter	0	1.7e-05	0	k__Bacteria;p__Proteobacteria;c__Alphaproteobacteria;o__Sphingomonadales;f__Sphingomonadaceae;g__Altererythrobacter;
Roseimicrobium	0	1.7e-05	0	k__Bacteria;p__Verrucomicrobia;c__Verrucomicrobiae;o__Verrucomicrobiales;f__Verrucomicrobiaceae;g__Roseimicrobium;
Nordella	1.7e-05	1.7e-05	0	k__Bacteria;p__Proteobacteria;c__Alphaproteobacteria;o__Rhizobiales;f__unidentified_Rhizobiales;g__Nordella;
Rudanella	0	0	1.7e-05	k__Bacteria;p__Bacteroidetes;c__Bacteroidia;o__Cytophagales;f__Spirosomaceae;g__Rudanella;
unidentified_Archaea	0	2.5e-05	1.7e-05	k__Archaea;p__unidentified_Archaea;c__unidentified_Archaea;o__unidentified_Archaea;f__unidentified_Archaea;g__unidentified_Archaea;
unidentified_Hyphomonadaceae	8e-06	1.7e-05	1.7e-05	k__Bacteria;p__Proteobacteria;c__Alphaproteobacteria;o__Caulobacterales;f__Hyphomonadaceae;g__unidentified_Hyphomonadaceae;
unidentified_Christensenellaceae	0	1.7e-05	8e-06	k__Bacteria;p__Firmicutes;c__Clostridia;o__Clostridiales;f__Christensenellaceae;g__unidentified_Christensenellaceae;
Cloacibacterium	1.7e-05	0	8e-06	k__Bacteria;p__Bacteroidetes;c__Bacteroidia;o__Flavobacteriales;f__unidentified_Flavobacteriales;g__Cloacibacterium;
Sphaerochaeta	0	1.7e-05	0	k__Bacteria;p__Spirochaetes;c__Spirochaetia;o__Spirochaetales;f__Spirochaetaceae;g__Sphaerochaeta;
Flavisolibacter	0	0	1.7e-05	k__Bacteria;p__Bacteroidetes;c__Bacteroidia;o__Chitinophagales;f__Chitinophagaceae;g__Flavisolibacter;
Candidatus_Nitrosotalea	0	2.5e-05	0	k__Archaea;p__Thaumarchaeota;c__Nitrososphaeria;o__unidentified_Nitrososphaeria;f__unidentified_Nitrososphaeria;g__Candidatus_Nitrosotalea;
Acetobacteroides	2.5e-05	1.7e-05	8e-06	k__Bacteria;p__Bacteroidetes;c__Bacteroidia;o__Bacteroidales;f__Rikenellaceae;g__Acetobacteroides;
Victivallis	0	1.7e-05	0	k__Bacteria;p__Lentisphaerae;c__Lentisphaeria;o__Victivallales;f__Victivallaceae;g__Victivallis;
Desulforhabdus	8e-06	0	2.5e-05	k__Bacteria;p__Proteobacteria;c__Deltaproteobacteria;o__Syntrophobacterales;f__Syntrophobacteraceae;g__Desulforhabdus;
unidentified_Halothiobacillaceae	1.7e-05	1.7e-05	0	k__Bacteria;p__Proteobacteria;c__Gammaproteobacteria;o__unidentified_Gammaproteobacteria;f__Halothiobacillaceae;g__unidentified_Halothiobacillaceae;
Flavihumibacter	1.7e-05	0	0	k__Bacteria;p__Bacteroidetes;c__Bacteroidia;o__Chitinophagales;f__Chitinophagaceae;g__Flavihumibacter;
Pelagibius	0	0	1.7e-05	k__Bacteria;p__Proteobacteria;c__Alphaproteobacteria;o__unidentified_Alphaproteobacteria;f__Kiloniellaceae;g__Pelagibius;
Levilinea	0	0	1.7e-05	k__Bacteria;p__Chloroflexi;c__Anaerolineae;o__Anaerolineales;f__Anaerolineaceae;g__Levilinea;
Candidatus_Puniceispirillum	0	1.7e-05	0	k__Bacteria;p__Proteobacteria;c__Alphaproteobacteria;o__unidentified_Alphaproteobacteria;f__unidentified_Alphaproteobacteria;g__Candidatus_Puniceispirillum;
Saprospira	0	1.7e-05	0	k__Bacteria;p__Bacteroidetes;c__Bacteroidia;o__Chitinophagales;f__Saprospiraceae;g__Saprospira;
Candidatus_Jidaibacter	1.7e-05	0	8e-06	k__Bacteria;p__Proteobacteria;c__Alphaproteobacteria;o__Rickettsiales;f__Midichloriaceae;g__Candidatus_Jidaibacter;
Cellulosilyticum	0	0	3.4e-05	k__Bacteria;p__Firmicutes;c__Clostridia;o__Clostridiales;f__Lachnospiraceae;g__Cellulosilyticum;
Gaiella	0	0	1.7e-05	k__Bacteria;p__Actinobacteria;c__Thermoleophilia;o__Gaiellales;f__Gaiellaceae;g__Gaiella;
Nocardia	8e-06	1.7e-05	0	k__Bacteria;p__Actinobacteria;c__unidentified_Actinobacteria;o__Corynebacteriales;f__Nocardiaceae;g__Nocardia;
Pajaroellobacter	0	1.7e-05	0	k__Bacteria;p__Proteobacteria;c__Deltaproteobacteria;o__Myxococcales;f__Polyangiaceae;g__Pajaroellobacter;
Aquibacter	0	1.7e-05	0	k__Bacteria;p__Bacteroidetes;c__Bacteroidia;o__Flavobacteriales;f__Flavobacteriaceae;g__Aquibacter;
Arenimonas	8e-06	0	1.7e-05	k__Bacteria;p__Proteobacteria;c__Gammaproteobacteria;o__Xanthomonadales;f__Xanthomonadaceae;g__Arenimonas;
Syntrophus	2.5e-05	0	1.7e-05	k__Bacteria;p__Proteobacteria;c__Deltaproteobacteria;o__Syntrophobacterales;f__Syntrophaceae;g__Syntrophus;
unidentified_Syntrophaceae	0	0	8e-06	k__Bacteria;p__Proteobacteria;c__Deltaproteobacteria;o__Syntrophobacterales;f__Syntrophaceae;g__unidentified_Syntrophaceae;
unidentified_Acidobacteriia	0	8e-06	0	k__Bacteria;p__Acidobacteria;c__Acidobacteriia;o__unidentified_Acidobacteriia;f__unidentified_Acidobacteriia;g__unidentified_Acidobacteriia;
Candidatus_Competibacter	1.7e-05	0	0	k__Bacteria;p__Proteobacteria;c__Gammaproteobacteria;o__unidentified_Gammaproteobacteria;f__Competibacteraceae;g__Candidatus_Competibacter;
Membranicola	0	8e-06	0	k__Bacteria;p__Bacteroidetes;c__Bacteroidia;o__Chitinophagales;f__Saprospiraceae;g__Membranicola;
Rheinheimera	0	8e-06	8e-06	k__Bacteria;p__Proteobacteria;c__Gammaproteobacteria;o__Alteromonadales;f__Alteromonadaceae;g__Rheinheimera;
Aquicella	8e-06	0	8e-06	k__Bacteria;p__Proteobacteria;c__Gammaproteobacteria;o__unidentified_Gammaproteobacteria;f__unidentified_Gammaproteobacteria;g__Aquicella;
Arcobacter	0	8e-06	0	k__Bacteria;p__unidentified_Bacteria;c__unidentified_Bacteria;o__Campylobacterales;f__unidentified_Campylobacterales;g__Arcobacter;
Saccharofermentans	0	0	8e-06	k__Bacteria;p__Firmicutes;c__Clostridia;o__Clostridiales;f__Ruminococcaceae;g__Saccharofermentans;
Candidatus_Ovatusbacter	8e-06	0	0	k__Bacteria;p__Proteobacteria;c__Gammaproteobacteria;o__unidentified_Gammaproteobacteria;f__unidentified_Gammaproteobacteria;g__Candidatus_Ovatusbacter;
Enterorhabdus	8e-06	0	0	k__Bacteria;p__Actinobacteria;c__Coriobacteriia;o__Coriobacteriales;f__Eggerthellaceae;g__Enterorhabdus;
Murdochiella	0	8e-06	8e-06	k__Bacteria;p__Firmicutes;c__Clostridia;o__Clostridiales;f__unidentified_Clostridiales;g__Murdochiella;
Roseiarcus	0	0	1.7e-05	k__Bacteria;p__Proteobacteria;c__Alphaproteobacteria;o__Rhizobiales;f__Beijerinckiaceae;g__Roseiarcus;
Mariniradius	1.7e-05	0	0	k__Bacteria;p__Bacteroidetes;c__Bacteroidia;o__Cytophagales;f__Cyclobacteriaceae;g__Mariniradius;
Blattabacterium	8e-06	0	0	k__Bacteria;p__Bacteroidetes;c__Bacteroidia;o__Flavobacteriales;f__Blattabacteriaceae;g__Blattabacterium;
Phaeodactylibacter	0	0	8e-06	k__Bacteria;p__Bacteroidetes;c__Bacteroidia;o__Chitinophagales;f__Saprospiraceae;g__Phaeodactylibacter;
Capnocytophaga	0	8e-06	0	k__Bacteria;p__Bacteroidetes;c__Bacteroidia;o__Flavobacteriales;f__Flavobacteriaceae;g__Capnocytophaga;
unidentified_Spirochaetaceae	8e-06	8e-06	1.7e-05	k__Bacteria;p__Spirochaetes;c__Spirochaetia;o__Spirochaetales;f__Spirochaetaceae;g__unidentified_Spirochaetaceae;
Anaeromyxobacter	8e-06	0	8e-06	k__Bacteria;p__Proteobacteria;c__Deltaproteobacteria;o__Myxococcales;f__Archangiaceae;g__Anaeromyxobacter;
Lutibacter	8e-06	0	0	k__Bacteria;p__Bacteroidetes;c__Bacteroidia;o__Flavobacteriales;f__Flavobacteriaceae;g__Lutibacter;
Syntrophomonas	0	8e-06	0	k__Bacteria;p__Firmicutes;c__Clostridia;o__Clostridiales;f__Syntrophomonadaceae;g__Syntrophomonas;
Dyella	0	0	0	k__Bacteria;p__Proteobacteria;c__Gammaproteobacteria;o__Xanthomonadales;f__Rhodanobacteraceae;g__Dyella;
Methanocalculus	0	0	0	k__Archaea;p__Euryarchaeota;c__Methanomicrobia;o__Methanomicrobiales;f__Methanocorpusculaceae;g__Methanocalculus;
Methylophaga	0	0	0	k__Bacteria;p__Proteobacteria;c__Gammaproteobacteria;o__unidentified_Gammaproteobacteria;f__unidentified_Gammaproteobacteria;g__Methylophaga;
Pedobacter	0	0	0	k__Bacteria;p__Bacteroidetes;c__Bacteroidia;o__Sphingobacteriales;f__Sphingobacteriaceae;g__Pedobacter;
Others	0.051694	0.241962	0.149883	Others
